# Supplementary material for: Microbial Diversity and Interaction Specificity in Kombucha Tea Fermentations
Source: mSystems. 2022 Jun 7;7(3):e00157-22. doi: 10.1128/msystems.00157-22 (PMC9238417; doi:10.1128/msystems.00157-22)
Supplement: DATA SET S1 [file msystems.00157-22-sd001.xlsx]

## Sheet: Komagataeibacter_biofilm_prokka
unique_id	gene_cluster_id	bin_name	genome_name	gene_callers_id	num_genomes_gene_cluster_has_hits	num_genes_in_gene_cluster	max_num_paralogs	SCG	functional_homogeneity_index	geometric_homogeneity_index	combined_homogeneity_index	COG20_CATEGORY	KEGG_Module	COG20_FUNCTION	KOfam	Prokka_Prodigal	COG20_CATEGORY_manual	KEGG_Module_manual	COG20_FUNCTION_manual	KOfam_manual	COG20_CATEGORY_ACC	COG20_CATEGORY	COG20_PATHWAY_ACC	COG20_PATHWAY	KEGG_Class_ACC	KEGG_Class	COG20_FUNCTION_ACC	COG20_FUNCTION	Prokka:Prodigal_ACC	Prokka:Prodigal	KEGG_Module_ACC	KEGG_Module	KOfam_ACC	KOfam	aa_sequence
1	GC_00000001		ASM1161152v1	1274	7	43	18	0	0.838021	0.796456	0.81671										X	Mobilome: prophages, transposons					COG3293	Transposase	None	IS5 family transposase IS1032			K07492	putative transposase	----------MAWTEITRAQYRRDDLEYASDLRDAEWALIAPLMPEKKRLGRPRRTDLRRVMEAILYIVTTGCQWRQLPRNFPAFTTVQGYFYRWIREGRWEAINHILVILSREQDGRDATPSVGIIDSQSVKTAENGGPRGYDAGKKIRGRKRHITTDTLGHVVAAVVHPADIQDRDGAPLVATRIRSLFPWLRHLIGDGGYAGEKLRGALAELGRWTIEIVKRSDRAEGFVVLPKRWIVERSFAWLGRCRRLTKDVEATISSSHAWLMIAHIRRVLRKINQTAF--
2	GC_00000001		ASM1161152v1	1356	7	43	18	0	0.838021	0.796456	0.81671										X	Mobilome: prophages, transposons					COG3293	Transposase	None	IS5 family transposase IS1032			K07492	putative transposase	----------MAWTEITRAQYRRDDLEYASDLRDAEWALIAPLMPEKKRLGRPRRTDLRRVMEAILYIVTTGCQWRQLPRNFPAFTTVQGYFYRWIREGRWEAINHILVILSREQDGRDATPSVGIIDSQSVKTAENGGPRGYDAGKKIRGRKRHITTDTLGHVVAAVVHPADIQDRDGAPLVATRIRSLFPWLRHLIGDGGYAGEKLRGALAELGRWTIEIVKRSDRAEGFVVLPKRWIVERSFAWLGRCRRLTKDVEATISSSHAWLMIAHIRRVLRKINQTAF--
3	GC_00000001		ASM1161152v1	3025	7	43	18	0	0.838021	0.796456	0.81671										X	Mobilome: prophages, transposons					COG3293	Transposase	None	IS5 family transposase IS1032			K07492	putative transposase	----------MAWTEITRAQYRRDDLEYASDLRDAEWALIAPLMPEKKRLGRPRRTDLRRVMEAILYIVTTGCQWRQLPRNFPAFTTVQGYFYRWIREGRWEAINHILVILSREQDGRDATPSVGIIDSQSVKTAENGGPRGYDAGKKIRGRKRHITTDTLGHVVAAVVHPADIQDRDGAPLVATRIRSLFPWLRHLIGDGGYAGEKLRGALAELGRWTIEIVKRSDRAEGFVVLPKRWIVERSFAWLGRCRRLTKDVEATISSSHAWLMIAHIRRVLRKINQTAF--
4	GC_00000001		ASM1161152v1	1075	7	43	18	0	0.838021	0.796456	0.81671										X	Mobilome: prophages, transposons					COG3293	Transposase	None	None			K07492	putative transposase	---------MIPVIGLKKAELGTEG-------------------------------------------TTTSCP--SVARNFNRCSNP-----RYEPSQLWQS----------STSGQDATPSVGVIDSQSVKTATTAAAVVMTRAKKIKGRERHISTDTLCHVVAAVVHPADIQDHNGAPPAATKIRSLFAWLRHLIGEGGYAGEKLRGVLVERGRRTIEIVKRSDRAEGFIIMPKRWIVERRFVWLGRCRRFTKHVEAPISLSCAQLMIVHICRVLRQINQTAF--
5	GC_00000001		ASM1161152v1	2347	7	43	18	0	0.838021	0.796456	0.81671										X	Mobilome: prophages, transposons					COG3293	Transposase	None	None			K07492	putative transposase	----------MCRVIVMGA-CPHDD-----HAQSSNWGIFNQHI--------------------------------------------------W---GDYNQHSH----------------------------------------------------------------------RDGAPLVATRIRSLFPWLRHLIGDGGYAGEKLRGALAELGRWTIEIVKRSDRAEGFVVLPKRWIVERSFAWLGRCRRLTKDVEATISSSHAWLMIAHIRRVLRKINQTAF--
6	GC_00000001		ASM1472581	326	7	43	18	0	0.838021	0.796456	0.81671																		None	IS5 family transposase IS1032			K07492	putative transposase	----------MAWTEITRAQYRRDDLEYASDLRDAEWALIAPLMPEKKRLGRPRRTDLRRVMEAILYIVTTGCQWRQLPRNFPAFTTVQGYFYRWIREGRWEAINHILVILSREQDGRDATPSVGIIDSQSVKTAENGGPRGYDAGKKIRGRKRHITTDTLGHVVAAVVHPADIQDRDGAPLVATRIRSLFPWLRHLIGDGGYAGEKLRGALAELGRWTIEIVKRSDRAEGFVVLPKRWIVERSFAWLGRCRRLTKDVEATISSSHAWLMIAHIRRVLRKINQTAF--
7	GC_00000001		ASM1472581	478	7	43	18	0	0.838021	0.796456	0.81671																		None	IS5 family transposase IS1032			K07492	putative transposase	----------MAWTEITRAQYRRDDLEYASDLRDAEWALIAPLMPEKKRLGRPRRTDLRRVMEAILYIVTTGCQWRQLPRNFPAFTTVQGYFYRWIREGRWEAINHILVILSREQDGRDATPSVGIIDSQSVKTAENGGPRGYDAGKKIRGRKRHITTDTLGHVVAAVVHPADIQDRDGAPLVATRIRSLFPWLRHLIGDGGYAGEKLRGALAELGRWTIEIVKRSDRAEGFVVLPKRWIVERSFAWLGRCRRLTKDVEATISSSHAWLMIAHIRRVLRKINQTAF--
8	GC_00000001		ASM1472581	974	7	43	18	0	0.838021	0.796456	0.81671																		None	IS5 family transposase IS1032			K07492	putative transposase	----------MAWTEITRAQYRRDDLEYASDLRDAEWALIAPLMPEKKRLGRPRRTDLRRVMEAILYIVTTGCQWRQLPRNFPAFTTVQGYFYRWIREGRWEAINHILVILSREQDGRDATPSVGIIDSQSVKTAENGGPRGYDAGKKIRGRKRHITTDTLGHVVAAVVHPADIQDRDGAPLVATRIRSLFPWLRHLIGDGGYAGEKLRGALAELGRWTIEIVKRSDRAEGFVVLPKRWIVERSFAWLGRCRRLTKDVEATISSSHAWLMIAHIRRVLRKINQTAF--
9	GC_00000001		ASM1472581	1255	7	43	18	0	0.838021	0.796456	0.81671																		None	IS5 family transposase IS1032			K07492	putative transposase	----------MAWTEITRAQYRRDDLEYASDLRDAEWALIAPLMPEKKRLGRPRRTDLRRVMEAILYIVTTGCQWRQLPRNFPAFTTVQGYFYRWIREGRWEAINHILVILSREQDGRDATPSVGIIDSQSVKTAENGGPRGYDAGKKIRGRKRHITTDTLGHVVAAVVHPADIQDRDGAPLVATRIRSLFPWLRHLIGDGGYAGEKLRGALAELGRWTIEIVKRSDRAEGFVVLPKRWIVERSFAWLGRCRRLTKDVEATISSSHAWLMIAHIRRVLRKINQTAF--
10	GC_00000001		ASM1472581	1292	7	43	18	0	0.838021	0.796456	0.81671																		None	IS5 family transposase IS1032			K07492	putative transposase	----------MAWTEITRAQYRRDDLEYASDLRDAEWALIAPLMPEKKRLGRPRRTDLRRVMEAILYIVTTGCQWRQLPRNFPAFTTVQGYFYRWIREGRWEAINHILVILSREQDGRDATPSVGIIDSQSVKTAENGGPRGYDAGKKIRGRKRHITTDTLGHVVAAVVHPADIQDRDGAPLVATRIRSLFPWLRHLIGDGGYAGEKLRGALAELGRWTIEIVKRSDRAEGFVVLPKRWIVERSFAWLGRCRRLTKDVEATISSSHAWLMIAHIRRVLRKINQTAF--
11	GC_00000001		ASM1472581	1374	7	43	18	0	0.838021	0.796456	0.81671																		None	IS5 family transposase IS1032			K07492	putative transposase	----------MAWTEITRAQYRRDDLEYASDLRDAEWALIAPLMPEKKRLGRPRRTDLRRVMEAILYIVTTGCQWRQLPRNFPAFTTVQGYFYRWIREGRWEAINHILVILSREQDGRDATPSVGIIDSQSVKTAENGGPRGYDAGKKIRGRKRHITTDTLGHVVAAVVHPADIQDRDGAPLVATRIRSLFPWLRHLIGDGGYAGEKLRGALAELGRWTIEIVKRSDRAEGFVVLPKRWIVERSFAWLGRCRRLTKDVEATISSSHAWLMIAHIRRVLRKINQTAF--
12	GC_00000001		ASM1472581	1615	7	43	18	0	0.838021	0.796456	0.81671																		None	IS5 family transposase IS1032			K07492	putative transposase	----------MAWTEITRAQYRRDDLEYASDLRDAEWALIAPLMPEKKRLGRPRRTDLRRVMEAILYIVTTGCQWRQLPRNFPAFTTVQGYFYRWIREGRWEAINHILVILSREQDGRDATPSVGIIDSQSVKTAENGGPRGYDAGKKIRGRKRHITTDTLGHVVAAVVHPADIQDRDGAPLVATRIRSLFPWLRHLIGDGGYAGEKLRGALAELGRWTIEIVKRSDRAEGFVVLPKRWIVERSFAWLGRCRRLTKDVEATISSSHAWLMIAHIRRVLRKINQTAF--
13	GC_00000001		ASM1472581	1626	7	43	18	0	0.838021	0.796456	0.81671																		None	IS5 family transposase IS1032			K07492	putative transposase	----------MAWTEITRAQYRRDDLEYASDLRDAEWALIAPLMPEKKRLGRPRRTDLRRVMEAILYIVTTGCQWRQLPRNFPAFTTVQGYFYRWIREGRWEAINHILVILSREQDGRDATPSVGIIDSQSVKTAENGGPRGYDAGKKIRGRKRHITTDTLGHVVAAVVHPADIQDRDGAPLVATRIRSLFPWLRHLIGDGGYAGEKLRGALAELGRWTIEIVKRSDRAEGFVVLPKRWIVERSFAWLGRCRRLTKDVEATISSSHAWLMIAHIRRVLRKINQTAF--
14	GC_00000001		ASM1472581	2464	7	43	18	0	0.838021	0.796456	0.81671																		None	IS5 family transposase IS1032			K07492	putative transposase	----------MAWTEITRAQYRRDDLEYASDLRDAEWALIAPLMPEKKRLGRPRRTDLRRVMEAILYIVTTGCQWRQLPRNFPAFTTVQGYFYRWIREGRWEAINHILVILSREQDGRDATPSVGIIDSQSVKTAENGGPRGYDAGKKIRGRKRHITTDTLGHVVAAVVHPADIQDRDGAPLVATRIRSLFPWLRHLIGDGGYAGEKLRGALAELGRWTIEIVKRSDRAEGFVVLPKRWIVERSFAWLGRCRRLTKDVEATISSSHAWLMIAHIRRVLRKINQTAF--
15	GC_00000001		ASM1472581	2480	7	43	18	0	0.838021	0.796456	0.81671																		None	IS5 family transposase IS1032			K07492	putative transposase	----------MAWTEITRAQYRRDDLEYASDLRDAEWALIAPLMPEKKRLGRPRRTDLRRVMEAILYIVTTGCQWRQLPRNFPAFTTVQGYFYRWIREGRWEAINHILVILSREQDGRDATPSVGIIDSQSVKTAENGGPRGYDAGKKIRGRKRHITTDTLGHVVAAVVHPADIQDRDGAPLVATRIRSLFPWLRHLIGDGGYAGEKLRGALAELGRWTIEIVKRSDRAEGFVVLPKRWIVERSFAWLGRCRRLTKDVEATISSSHAWLMIAHIRRVLRKINQTAF--
16	GC_00000001		ASM1472581	2725	7	43	18	0	0.838021	0.796456	0.81671																		None	IS5 family transposase IS1032			K07492	putative transposase	----------MAWTEITRAQYRRDDLEYASDLRDAEWALIAPLMPEKKRLGRPRRTDLRRVMEAILYIVTTGCQWRQLPRNFPAFTTVQGYFYRWIREGRWEAINHILVILSREQDGRDATPSVGIIDSQSVKTAENGGPRGYDAGKKIRGRKRHITTDTLGHVVAAVVHPADIQDRDGAPLVATRIRSLFPWLRHLIGDGGYAGEKLRGALAELGRWTIEIVKRSDRAEGFVVLPKRWIVERSFAWLGRCRRLTKDVEATISSSHAWLMIAHIRRVLRKINQTAF--
17	GC_00000001		ASM1472581	2947	7	43	18	0	0.838021	0.796456	0.81671																		None	IS5 family transposase IS1032			K07492	putative transposase	----------MAWTEITRAQYRRDDLEYASDLRDAEWALIAPLMPEKKRLGRPRRTDLRRVMEAILYIVTTGCQWRQLPRNFPAFTTVQGYFYRWIREGRWEAINHILVILSREQDGRDATPSVGIIDSQSVKTAENGGPRGYDAGKKIRGRKRHITTDTLGHVVAAVVHPADIQDRDGAPLVATRIRSLFPWLRHLIGDGGYAGEKLRGALAELGRWTIEIVKRSDRAEGFVVLPKRWIVERSFAWLGRCRRLTKDVEATISSSHAWLMIAHIRRVLRKINQTAF--
18	GC_00000001		ASM1472581	3059	7	43	18	0	0.838021	0.796456	0.81671																		None	IS5 family transposase IS1032			K07492	putative transposase	----------MAWTEITRAQYRRDDLEYASDLRDAEWALIAPLMPEKKRLGRPRRTDLRRVMEAILYIVTTGCQWRQLPRNFPAFTTVQGYFYRWIREGRWEAINHILVILSREQDGRDATPSVGIIDSQSVKTAENGGPRGYDAGKKIRGRKRHITTDTLGHVVAAVVHPADIQDRDGAPLVATRIRSLFPWLRHLIGDGGYAGEKLRGALAELGRWTIEIVKRSDRAEGFVVLPKRWIVERSFAWLGRCRRLTKDVEATISSSHAWLMIAHIRRVLRKINQTAF--
19	GC_00000001		ASM1472581	3191	7	43	18	0	0.838021	0.796456	0.81671																		None	IS5 family transposase IS1032			K07492	putative transposase	----------MAWTEITRAQYRRDDLEYASDLRDAEWALIAPLMPEKKRLGRPRRTDLRRVMEAILYIVTTGCQWRQLPRNFPAFTTVQGYFYRWIREGRWEAINHILVILSREQDGRDATPSVGIIDSQSVKTAENGGPRGYDAGKKIRGRKRHITTDTLGHVVAAVVHPADIQDRDGAPLVATRIRSLFPWLRHLIGDGGYAGEKLRGALAELGRWTIEIVKRSDRAEGFVVLPKRWIVERSFAWLGRCRRLTKDVEATISSSHAWLMIAHIRRVLRKINQTAF--
20	GC_00000001		ASM1472581	3193	7	43	18	0	0.838021	0.796456	0.81671																		None	IS5 family transposase IS1032			K07492	putative transposase	----------MAWTEITRAQYRRDDLEYASDLRDAEWALIAPLMPEKKRLGRPRRTDLRRVMEAILYIVTTGCQWRQLPRNFPAFTTVQGYFYRWIREGRWEAINHILVILSREQDGRDATPSVGIIDSQSVKTAENGGPRGYDAGKKIRGRKRHITTDTLGHVVAAVVHPADIQDRDGAPLVATRIRSLFPWLRHLIGDGGYAGEKLRGALAELGRWTIEIVKRSDRAEGFVVLPKRWIVERSFAWLGRCRRLTKDVEATISSSHAWLMIAHIRRVLRKINQTAF--
21	GC_00000001		ASM1472581	1284	7	43	18	0	0.838021	0.796456	0.81671																		None	IS5 family transposase IS1032			K07492	putative transposase	----------MAWTEITRAQYRRDDLEYASDLRDAEWALIAPLMPEKKRLGRPRRTDLRRVMEAILYIVTTGCQWRQLPRNFPAFTTVQGYFYRWIREGRWEAINHILVILSREQDGRDATPSVGIIDSQSVKTAENGGPRGYDAGKKIRGRKRHITTDTLGHVVAAVVHPADIQASPG--------------------------------------------------------PRP----------SHCS------------------------------------
22	GC_00000001		ASM1472581	1080	7	43	18	0	0.838021	0.796456	0.81671										X	Mobilome: prophages, transposons					COG3293	Transposase	None	None			K07492	putative transposase	---------MIPVIGLKKAELGTEG-------------------------------------------TTTSCP--SVARNFNRCSNP-----RYEPSQLWQS----------STSGQDATPSVGVIDSQSVKTATTAAAVVMTRAKKIKGRERHISTDTLCHVVAAVVHPADIQDHNGAPPAATKIRSLFAWLRHLIGEGGYAGEKLRGVLVERGRRTIEIVKRSDRAEGFIIMPKRWIVERRFVWLGRCRRFTKHVEAPISLSCAQLMIVHICRVLRQINQTAF--
23	GC_00000001		ASM1472581	2363	7	43	18	0	0.838021	0.796456	0.81671																		None	None			K07492	putative transposase	----------MCRVIVMGA-CPHDD-----HAQSSNWGIFNQHI--------------------------------------------------W---GDYNQHSH----------------------------------------------------------------------RDGAPLVATRIRSLFPWLRHLIGDGGYAGEKLRGALAELGRWTIEIVKRSDRAEGFVVLPKRWIVERSFAWLGRCRRLTKDVEATISSSHAWLMIAHIRRVLRKINQTAF--
24	GC_00000001		K_rhaeticus_LCK1B3	3051	7	43	18	0	0.838021	0.796456	0.81671										X	Mobilome: prophages, transposons					COG3293	Transposase	None	IS5 family transposase ISGdi3			K07492	putative transposase	#NAME?
25	GC_00000001		K_rhaeticus_LCK1B3	3123	7	43	18	0	0.838021	0.796456	0.81671										X	Mobilome: prophages, transposons					COG3293	Transposase	None	None			K07492	putative transposase	MVLREPDEIKMAWTEITRAQYRRDDLEYASDLRDAEWALIAPLMPGKKRLGRPRRTDLRRVMEAILYIVTTGCQWRQLPRHFPAFTTVQGYFYRWIREGRWEAMNHILVILSREQDGRDATPSVGIIDSQSVKTAENGGPRGYDAGKKIRGRKRHIATDTLGHVVVAVVHPADVQDRDGGPLVAVRIRSLFPWLRHLIGDGDTL------ARSCVVRW-LNSADGRSRSSNVAIGPK--------------------ASSSCPNAGSWSVALHASDAAVASDIR----
26	GC_00000001		K_rhaeticus_N2B4	2503	7	43	18	0	0.838021	0.796456	0.81671										X	Mobilome: prophages, transposons					COG3293	Transposase	None	IS5 family transposase IS1031A			K07492	putative transposase	---------MVTWTGIARREHSREGLRYPSDMMDGEWALIVPFVPPAKRGGRPRTTDMREVVNAMLYIASAGCAWRLLPKCFPPVSTVRRYFYAWRDTGLFEVMNTVLVMSLREIEGREASPSAGVIDSQSVKTTESGGLSGYDAGKKVKGRKRHIVTDTCGFLIFLLVHAADIQDRDGAVDVLAAIRRRFPWLRHIFADGGYAGEKLRSALASMGKWTVEIIRRSDTVKGFQILPRRWVVERTFAWLGRCRRLAKDWEQSIASSTAWTLIASIRMLTRRTARHCQA-
27	GC_00000001		K_rhaeticus_N2B4	3135	7	43	18	0	0.838021	0.796456	0.81671										X	Mobilome: prophages, transposons					COG3293	Transposase	None	IS5 family transposase IS1031A			K07492	putative transposase	---------MVTWTGIARREHSREGLRYPSDMMDGEWALIVPFVPPAKRGGRPRTTDMREVVNAMLYIASAGCAWRLLPKCFPPVSTVRRYFYAWRDTGLFEVMNTVLVMSLREIEGREASPSAGVIDSQSVKTTESGGLSGYDAGKKVKGRKRHIVTDTCGFLIFLLVHAADIQDRDGAVDVLAAIRRRFPWLRHIFADGGYAGEKLRSALASMGKWTVEIIRRSDTVKGFQILPRRWVVERTFAWLGRCRRLAKDWEQSIASSTAWTLIASIRMLTRRTARHCQA-
28	GC_00000001		K_rhaeticus_N2B4	2251	7	43	18	0	0.838021	0.796456	0.81671										X	Mobilome: prophages, transposons					COG3293	Transposase	None	IS5 family transposase ISGdi1			K07492	putative transposase	---------MVTWTGIARREHSREGLRYPSDMMDGEWALIVPFVPPAKRGGRPRTTDMREVVNAMLYIASAGCAWRLLPKCFPPVSTVRRYFYAWRDTGLFEVMNTVLVMSLREIEGREASPSAGVIDSQSVKTTESGGLSGYDAGKKVKGRKRHIVTDTCGFLIFLLVHAADIQDRDGAVDVLAAIRRRFPWLRHIFADGGYAGDKLRSALASMGKWTLEIIRRSDTAKGFQILPRRWVVERTFAWLGRCRRLAKDWEQSIASSTAWTLIASIRMLTRRTARHCHG-
29	GC_00000001		K_rhaeticus_N2B4	3319	7	43	18	0	0.838021	0.796456	0.81671										X	Mobilome: prophages, transposons					COG3293	Transposase	None	IS5 family transposase IS1031D			K07492	putative transposase	---------MVAWTGIARHEHSREGLRYPSDMTDAEWALIMPFVSPAKRGGRPRTADMREVVNAILYIASGRCAWRLLPKCFPPVSTVRRYFYAWRDAGLFEAMNTVLVMNLREIEGREASPSAGVIDSQSVKTTESGRISGYDAGKKVKGRKRHILTDTCGFLIFLLVHAADIQDRDGAVDVLAAIRKHFPWLRHIFADGGYAGNKLRSALASMGKWTVEIIRRSDTAKGFEILPRRWVVERTFAWLGRCRRLAKDWEKSIASSTAWTLIASIRMLTRRTARHCQC-
30	GC_00000001		K_rhaeticus_N2B4	3231	7	43	18	0	0.838021	0.796456	0.81671										X	Mobilome: prophages, transposons					COG3293	Transposase	None	IS5 family transposase ISGdi3			K07492	putative transposase	----------MAWTEITRAQYQRDDLEYASDLRDAEWALIAPLMPERKRLGRPRRTDLRRVMEAILYIVTTGCQWRQLPRNFPAFTTVQGYFYRWI------------------------------------------------------------------------------------------------------------------------------------------------------------------------------------------------
31	GC_00000001		K_rhaeticus_N2B4	3154	7	43	18	0	0.838021	0.796456	0.81671										X	Mobilome: prophages, transposons					COG3293	Transposase	None	None			K07492	putative transposase	---------MVTWTGIARREHSREGLRYPSDMMDGEWALIVPFVPPAKRGGRPRTTDMREVVNAMLYIASAGCAWRLLPKCFPPVSTVRRYFYAWRDTGLFEVMNINRMF-----------PSIG------------------NTGSSANGKQR---------------MPPPVMARD--------------------------------------------------------------------------------------------------------------
32	GC_00000001		K_rhaeticus_OB2	2478	7	43	18	0	0.838021	0.796456	0.81671										X	Mobilome: prophages, transposons					COG3293	Transposase	None	IS5 family transposase ISGdi3			K07492	putative transposase	----------MAWTEITRAQYQRDDLEYASDLRDAEWALIAPLMPERKRLGRPRRTDLRRVMEAILYIVTTGCQWRQLPRHFPAFTTVQGYFYRWIREGRWEAMNHILVILSREQDGRDATPSVGIIDSQSVKTAENGGPRGYDAGKKIKGRKRHIATDTLGHVVAAVVHPADIQDRDGAPLVAVRIRSLFPWLRHLIGDGGYAGEKLRGALAELGRWTIEIVKRSDRAEGFVVLPKRWIVERSFAWLGRCRRLTKDVEATISSSHAWLMIAHIRRVLRKINQTAF--
33	GC_00000001		K_rhaeticus_OB2	2968	7	43	18	0	0.838021	0.796456	0.81671										X	Mobilome: prophages, transposons					COG3293	Transposase	None	IS5 family transposase ISGdi3			K07492	putative transposase	#NAME?
34	GC_00000001		K_rhaeticus_OB2	1872	7	43	18	0	0.838021	0.796456	0.81671										X	Mobilome: prophages, transposons					COG3293	Transposase	None	None			K07492	putative transposase	MVLREPDEIKMAWTEITRAQYRRDDLEYASDLRDAEWALIAPLMPGKKRLGRPRRTDLRRVMEAILYIVTTGCQWRQLPRHFPAFTTVQGYFYRWIREGRWEAMNHILVILSREQDGRDATPSVGIIDSQSVKTAENGGPRGYDAGKKIRGRKRHIATDTLGHVVVAVVHPADVQDRDGGPLVAVRIRSLFPWLRHLIGDGDTL------ARSCVVRW-LNSADGRSRSSNVAIGPK--------------------ASSSCPNAGSWSVALHASDAAVASDIR----
35	GC_00000001		K_rhaeticus_UOU2B2	2596	7	43	18	0	0.838021	0.796456	0.81671										X	Mobilome: prophages, transposons					COG3293	Transposase	None	IS5 family transposase ISGdi3			K07492	putative transposase	#NAME?
36	GC_00000001		K_rhaeticus_UOU2B2	2390	7	43	18	0	0.838021	0.796456	0.81671										X	Mobilome: prophages, transposons					COG3293	Transposase	None	IS5 family transposase IS1031C			K07492	putative transposase	---------MVAWTGIARHEHSREGLRYPSDMTDAEWALIMPFVPPAKRGGRPRTADMREVVNAILYIASGGCAWRLLPKCFPPVSTVRRYFYAWRDAGLFEAMNTVLVMNLREIEGRKASPSAGVIDSQSVKTTESGGISGYDAGKKVKGRKRHILTDTCGFLIFLLVHAADIQDRDGAVDVLAAIRKHFPWLRHIFADGGYAGNKLRSALASMGKWTVEIIRRSDTARGFEILPRRWVVERTFAWLGRCRRLAKDWEKSIASSTAWTLIASIRMLTRRTARHCQC-
37	GC_00000001		iGEM	3015	7	43	18	0	0.838021	0.796456	0.81671										X	Mobilome: prophages, transposons					COG3293	Transposase	None	IS5 family transposase IS1032			K07492	putative transposase	----------MAWTEITRAQYRRDDLEYASDLRDAEWALIAPLMPEKKRLGRPRRTDLRRVMEAILYIVTTGCQWRQLPRNFPAFTTVQGYFYRWIREGRWEAINHILVILSREQDGRDATPSVGIIDSQSVKTAENGGPRGYDAGKKIRGRKRHITTDTLGHVVAAVVHPADIQDRDGAPLVATRIRSLFPWLRHLIGDGGYAGEKLRGALAELGRWTIEIVKRSDRAEGFVVLPKRWIVERSFAWLGRCRRLTKDVEATISSSHAWLMIAHIRRVLRKINQTAF--
38	GC_00000001		iGEM	3016	7	43	18	0	0.838021	0.796456	0.81671										X	Mobilome: prophages, transposons					COG3293	Transposase	None	IS5 family transposase IS1032			K07492	putative transposase	----------MAWTEITRAQYRRDDLEYASDLRDAEWALIAPLMPEKKRLGRPRRTDLRRVMEAILYIVTTGCQWRQLPRNFPAFTTVQGYFYRWIREGRWEAINHILVILSREQDGRDATPSVGIIDSQSVKTAENGGPRGYDAGKKIRGRKRHITTDTLGHVVAAVVHPADIQDRDGAPLVATRIRSLFPWLRHLIGDGGYAGEKLRGALAELGRWTIEIVKRSDRAEGFVVLPKRWIVERSFAWLGRCRRLTKDVEATISSSHAWLMIAHIRRVLRKINQTAF--
39	GC_00000001		iGEM	3449	7	43	18	0	0.838021	0.796456	0.81671										X	Mobilome: prophages, transposons					COG3293	Transposase	None	None			K07492	putative transposase	----------MAWTEITRAQYRRDDLEYASDLRDAEWALIAPLMPEKKRLGRPRRTDLRRVMEAILYIVTTGCQWRQLPRNFPAFTTVQGYFYRWIREGRWEAINHILVILSREQDGRDATPSVGIIDSQSVKTAENGGPRGYDAGKKIRGRKRHITTDTLGHVVAAVVHPADIQDRDGAPLVATRIRSLFPWLRHLIGDXNRP-----------------------------------------LWAALIMRPVCAVYSRVSSS-----MATVRGAG----------
40	GC_00000001		iGEM	3080	7	43	18	0	0.838021	0.796456	0.81671										X	Mobilome: prophages, transposons					COG3293	Transposase	None	IS5 family transposase IS1031A			K07492	putative transposase	---------MVTWTGIARREHSREGLRYPSDMMDGEWALIVPFVPPAKRGGRPRTTDMREVVNAMLYIASAGCAWRLLPKCFPPVSTVRRYFYAWRDTGLFEVMNTVLVMSLREIEGREASPSAGVIDSQSVKTTESGGLSGYDAGKKVKGRKRHIVTDTCGFLIFLLVHAADIQDRDGAVDVLAAIRRRFPWLRHIFADGGYAGDKLRSALASMGKWTIEIIRRPDTAKGFQILPRRWVVERTFAWLGRCRRLAKDWEQSIASSTAWTLIASIRMLTRRTARHCQA-
41	GC_00000001		iGEM	3174	7	43	18	0	0.838021	0.796456	0.81671										X	Mobilome: prophages, transposons					COG3293	Transposase	None	None					----------MAWTEITRAQYRRDDLEYASDLRDAEWALIAPLMPEKKRLGRPRRTDLRRVMEAILYXTGSG----RAPSS-----------------------------LRRTPAGSSNAP-------------QNGGP---------------------------------VQNLDPVTM------TIHPMSR---------------------------------------------------------------------------------------------
42	GC_00000001		iGEM	3211	7	43	18	0	0.838021	0.796456	0.81671										X	Mobilome: prophages, transposons					COG3293	Transposase	None	IS5 family transposase IS1032					----------MAWTEITRAQYRRDDLEYASDLRDAEWALIAPLMPEKKRLGRPRRTDLRRVMEAILY------------------------------------------------------------------------------------------------------------------------------------XEGYG------------------------------------------------------------------------------------
43	GC_00000001		iGEM	2819	7	43	18	0	0.838021	0.796456	0.81671										X	Mobilome: prophages, transposons					COG3293	Transposase	None	None					----------MAWTEITRAQYRRDDLEYASDLRDAEWX-----MPQRP------------------------------------------------------------------------------------------------------------------------------------------------------------------------------------------------------------------------------------------------
44	GC_00000002		ASM1161152v1	42	4	38	22	0	0.931272	0.67834	0.784933																		None	None					LIQELKRQGLSISAIARQTGLDRKTVKKYLANGLETPAYAPRKPVASAAEPYRTYLLERMASYPGLSSRRLHREIRDMGYDGAYSSLTEYLRQIRPPLPRPYERRFETGAGVQAQVDFAEFQTVFTGEPGIVRKVWLFSMVLGHSRWLWGRFCPNQGLETVMRCHIAAFEAMAGCCTEILYDRMKTAVIGEDDAGVVTYNASLVALLAHYGSAPRACQPYRAKTKGKVERPFRYIRQDFFLGRSFHDLDDLNAQFDVWRADIANARAHATTGRIVQEHFAQEQPHLHPLPALRYDAVLSVERRISREGMVAVAGNYYSVPDTARRRVVEIQHHTHEVLIFNAVVV----------HIEGAS-YRLRQHA-------DLIPEHTRA----HANLMP--PA…
45	GC_00000002		ASM1161152v1	490	4	38	22	0	0.931272	0.67834	0.784933																		None	None					LIQELKRQGLSISAIARQTGLDRKTVKKYLANGLETPAYAPRKPVASAAEPYRTYLLERMASYPGLSSRRLHREIRDMGYDGAYSSLTEYLRQIRPPLPRPYERRFETGAGVQAQVDFAEFQTVFTGEPGIVRKVWLFSMVLGHSRWLWGRFCPNQGLETVMRCHIAAFEAMAGCCTEILYDRMKTAVIGEDDAGVVTYNASLVALLAHYGSAPRACQPYRAKTKGKVERPFRYIRQDFFLGRSFHDLDDLNAQFDVWRADIANARAHATTGRIVQEHFAQEQPHLHPLPALRYDAVLSVERRISREGMVAVAGNYYSVPDTARRRVVEIQHHTHEVLIFNA-------------VVVH---IEGASYRLRQHA--DLIPEHTRA----HANLMP--PA…
46	GC_00000002		ASM1161152v1	1263	4	38	22	0	0.931272	0.67834	0.784933																		None	None					LIQELKRQGLSISAIARQTGLDRKTVKKYLANGLETPAYAPRKPVASAAEPYRTYLLERMASYPGLSSRRLHREIRDMGYDGAYSSLTEYLRQIRPPLPRPYERRFETGAGVQAQVDFAEFQTVFTGEPGIVRKVWLFSMVLGHSRWLWGRFCPNQGLETVMRCHIAAFEAMAGCCTEILYDRMKTAVIGEDDAGVVTYNASLVALLAHYGSAPRACQPYRAKTKGKVERPFRYIRQDFFLGRSFHDLDDLNAQFDVWRADIANARAHATTGRIVQEHFAQEQPHLHPLPALRYDAVLSVERRISREGMVAVAGNYYSVPDTARRRVVEIQHHTHEVLIFNA-------------VVVH---IEGASYRLRQHA--DLIPEHTRA----HANLMP--PA…
47	GC_00000002		ASM1161152v1	1266	4	38	22	0	0.931272	0.67834	0.784933																		None	None					LIQELKRQGLSISAIARQTGLDRKTVKKYLANGLETPAYAPRKPVASAAEPYRTYLLERMASYPGLSSRRLHREIRDMGYDGAYSSLTEYLRQIRPPLPRPYERRFETGAGVQAQVDFAEFQTVFTGEPGIVRKVWLFSMVLGHSRWLWGRFCPNQGLETVMRCHIAAFEAMAGCCTEILYDRMKTAVIGEDDAGVVTYNASLVALLAHYGSAPRACQPYRAKTKGKVERPFRYIRQDFFLGRSFHDLDDLNAQFDVWRADIANARAHATTGRIVQEHFAQEQPHLHPLPALRYDAVLSVERRISREGMVAVAGNYYSVPDTARRRVVEIQHHTHEVLIFNA-------------VVVH---IEGASYRLRQHA--DLIPEHTRA----HANLMP--PA…
48	GC_00000002		ASM1161152v1	2640	4	38	22	0	0.931272	0.67834	0.784933																		None	None					LIQELKRQGLSISAIARQTGLDRKTVKKYLANGLETPAYAPRKPVASAAEPYRTYLLERMASYPGLSSRRLHREIRDMGYDGAYSSLTEYLRQIRPPLPRPYERRFETGAGVQAQVDFAEFQTVFTGEPGIVRKVWLFSMVLGHSRWLWGRFCPNQGLETVMRCHIAAFEAMAGCCTEILYDRMKTAVIGEDDAGVVTYNASLVALLAHYGSAPRACQPYRAKTKGKVERPFRYIRQDFFLGRSFHDLDDLNAQFDVWRADIANARAHATTGRIVQEHFAQEQPHLHPLPALRYDAVLSVERRISREGMVAVAGNYYSVPDTARRRVVEIQHHTHEVLIFNA-------------VVVH---IEGASYRLRQHA--DLIPEHTRA----HANLMP--PA…
49	GC_00000002		ASM1161152v1	3122	4	38	22	0	0.931272	0.67834	0.784933																		None	None					LIQELKRQGLSISAIARQTGLDRKTVKKYLANGLETPAYAPRKPVASAAEPYRTYLLERMASYPGLSSRRLHREIRDMGYDGAYSSLTEYLRQIRPPLPRPYERRFETGAGVQAQVDFAEFQTVFTGEPGIVRKVWLFSMVLGHSRWLWGRFCPNQGLETVMRCHIAAFEAMAGCCTEILYDRMKTAVIGEDDAGVVTYNASLVALLAHYGSAPRACQPYRAKTKGKVERPFRYIRQDFFLGRSFHDLDDLNAQFDVWRADIANARAHATTGRIVQEHFAQEQPHLHPLPALRYDAVLSVERRISREGMVAVAGNYYSVPDTARRRVVEIQHHTHEVLIFNA-------------VVVH---IEGASYRLRQHA--DLIPEHTRA----HANLMP--PA…
50	GC_00000002		ASM1161152v1	1988	4	38	22	0	0.931272	0.67834	0.784933																		None	None					LIQELKRQGLSISAIARQTGLDRKTVKKYLANGLETPAYAPRKPVASAAEPYRTYLLERMASYPGLSSRRLHREIRDMGYDGAYSSLTEYLRQIRPPLPRPYERRFETGAGVQAQVDFAEFQTVFTGEPGIVRKVWLFSMVLGHSRWLWGRFCPNQGLETVMRCHIAAFEAMAGCCTEILYDRMKTAVIGEDDAGVVTYNASLVALLAHYGSAPRACQPYRAKTKGKVERPFRYIRQDFFLGRSFHDLDDLNAQFDVWRADIANARAHATTGRIVQEHFAQEQPHLHPLPALRYDAVLSVERRISREGMVAVAGNYYSVPDTARRRVVEIQHHTHEVVVHIEG----------------AS-YRLRQHA-------DLIPEHTRA----HANLMP--PA…
51	GC_00000002		ASM1161152v1	3224	4	38	22	0	0.931272	0.67834	0.784933										X	Mobilome: prophages, transposons					COG4584	Transposase	None	None					LIQELKRQGLSISAIARQTGLDRKTVKKYLANGLETPAYAPRKPVASAAEPYRTYLLERMASYPGLSSRRLHREIRDMGYDGAYSSLTEYLRQIRPPLPRPYERRFETGAGVQAQVDFAEFQTVFTGEPGIVRKVWLFSMVLGHSRWLWGRFCPNQGLETVMRCHIAAFEAMAGCCTEILYDRMKTAVIGEDDAGVVTYNASLVALLAHYGSAPRACQPYRAKTKGKVERPFRYIRQDFFLGRSFHDLDDLNAQFDVWRADIANARAHATTGRIVQEHFAQEQPHLHPLPALRYDAVLSVERRISREGMVAVAGNYYSVPDTARRRVVEIQHHTHEVLIFEEGKL----------IARHPV-LEGKNRK-------RIEPGHRKAPPVQHAEMLPTTPA…
52	GC_00000002		ASM1161152v1	2348	4	38	22	0	0.931272	0.67834	0.784933										X	Mobilome: prophages, transposons					COG4584	Transposase	None	None					LIQELKRQGLSISAIARQTGLDRKTVKKYLANGLETPAYAPRKPVASAAEPYRTYLLERMASYPGLSSRRLHREIRDMGYDGAYSSLTEYLRQIRPPLPRPYERRFETGAGVQAQVDFAEFQTVFTGEPGIVRKVWLFSMVLGHSRWLWGRFCPNQGLETVMRCHIAAFEAMAGCCTEILYDRMKTAVIGEDDAGVVTYNASLVALLAHYGSAPRACQPYRAKTKGKVERPFRYIRQDFFLGRSFHDLDDLNAQFDVWR------------------------------------------------------------ADIANAR-------AHAT----TGRI----------VQEHFA---------------------------QETQKLPAKHI…
53	GC_00000002		ASM1161152v1	386	4	38	22	0	0.931272	0.67834	0.784933																		None	None					LIQELKRQGLSISAIARQTGLDRKTVKKYLANGLETPAYAPRKPVASAAEPYRTYLLERMASYPGLSSRRLHREIRD----------------------------------------------------------------------------------------------------------------------------------------------------------------------------------------------------------------------------------------MGYDGAYSSLTEYLRQ-------------------------------IRPP--LPRPYER-------RFETGAGVQAQVDFAEFQTVFTG…
54	GC_00000002		ASM1161152v1	57	4	38	22	0	0.931272	0.67834	0.784933										X	Mobilome: prophages, transposons					COG4584	Transposase	None	None					LIQELKRQGLSISAIARQTGLDRKTVKKYLANGLETPAYAPRKPVASAAEPYRTYLLERMASYPGL-------------------------------------------------------------------------------------------------------------------------------------------------------------------------------------------------------------------------PHLHPLPALRYDAVLSVERRISREGMVAVAGNYYSVPDTARRRVVEIQHHTHEVLIFEEGKL----------IARHPV-LEGKNRK-------RIEPGHRKAPPVQHAEMLPTTPA…
55	GC_00000002		ASM1161152v1	925	4	38	22	0	0.931272	0.67834	0.784933										X	Mobilome: prophages, transposons					COG4584	Transposase	None	None					LIQELKRQGLSISAIARQTGLDRKTVKKYLANGLETPAYAPRKPVASAAEPYRTYLLERMASYPGL-------------------------------------------------------------------------------------------------------------------------------------------------------------------------------------------------------------------------PHLHPLPALRYDAVLSVERRISREGMVAVAGNYYSVPDTARRRVVEIQHHTHEVLIFEEGKL----------IARHPV-LEGKNRK-------RIEPGHRKAPPVQHAEMLPTTPA…
56	GC_00000002		ASM1161152v1	1834	4	38	22	0	0.931272	0.67834	0.784933										X	Mobilome: prophages, transposons					COG4584	Transposase	None	None					LIQELKRQGLSISAIARQTGLDRKTVKKYLANGLETPAYAPRKPVASAAEPYRTYLLERMASYPGL-------------------------------------------------------------------------------------------------------------------------------------------------------------------------------------------------------------------------PHLHPLPALRYDAVLSVERRISREGMVAVAGNYYSVPDTARRRVVEIQHHTHEVLIFEEGKL----------IARHPV-LEGKNRK-------RIEPGHRKAPPVQHAEMLPTTPA…
57	GC_00000002		ASM1472581	2364	4	38	22	0	0.931272	0.67834	0.784933										X	Mobilome: prophages, transposons					COG4584	Transposase	None	None					LIQELKRQGLSISAIARQTGLDRKTVKKYLANGLETPAYAPRKPVASAAEPYRTYLLERMASYPGLSSRRLHREIRDMGYDGAYSSLTEYLRQIRPPLPRPYERRFETGAGVQAQVDFAEFQTVFTGEPGIVRKVWLFSMVLGHSRWLWGRFCPNQGLETVMRCHIAAFEAMAGCCTEILYDRMKTAVIGEDDAGVVTYNASLVALLAHYGSAPRACQPYRAKTKGKVERPFRYIRQDFFLGRSFHDLDDLNAQFDVWR------------------------------------------------------------ADIANAR-------AHAT----TGRI----------VQEHFA---------------------------QETQKLPAKHI…
58	GC_00000002		ASM1472581	56	4	38	22	0	0.931272	0.67834	0.784933										X	Mobilome: prophages, transposons					COG4584	Transposase	None	None					#NAME?
59	GC_00000002		K_rhaeticus_N2B4	3301	4	38	22	0	0.931272	0.67834	0.784933										X	Mobilome: prophages, transposons					COG4584	Transposase	None	None					LIQELKRQGLSISAIARQTGLDRKTVKKYLANGLETPAYAPRKPVASAAEPYRTYLLERMASYPGLSSRRLHREIRDMGYDGAYSSLTEYLRQIRPPLPRPYERRFETGAGVQAQVDFAEFQTVFTGEPGIVRKVWLFSMVLGHSRWLWGRFCPNQGLETVMRCHIAAFEAMAGCCTEILYDRMKTAVIGEDDAGVVTYNASLVALLAHYGSAPRACQPYRAKTKGKVERPFRYIRQDFFLGRSFHDLDDLNAQFDVWRADIANARAHATTGRIVQEHFAQEQPHLHPLPALRYDAVLSVERRISREGMVAVAGNYYSVPDTARRRVVEIQHHTHEVLIFEEGKL----------IARHPV-LEGKNRK-------RIEPGHRKAPPVQHAEMLPTTPA…
60	GC_00000002		iGEM	49	4	38	22	0	0.931272	0.67834	0.784933										X	Mobilome: prophages, transposons					COG4584	Transposase	None	None					LIQELKRQGLSISAIARQTGLDRKTVKKYLANGLETPAYAPRKPVASAAEPYRTYLLERMASYPGLSSRRLHREIRDMGYDGAYSSLTEYLRQIRPPLPRPYERRFETGAGVQAQVDFAEFQTVFTGEPGIVRKVWLFSMVLGHSRWLWGRFCPNQGLETVMRCHIAAFEAMAGCCTEILYDRMKTAVIGEDDAGVVTYNASLVALLAHYGSAPRACQPYRAKTKGKVERPFRYIRQDFFLGRSFHDLDDLNAQFDVWRADIANARAHATTGRIVQEHFAQEQPHLHPLPALRYDAVLSVERRISREGMVAVAGNYYSVPDTARRRVVEIQHHTHEVLIFXA-------------VVVH---IEGASYRLRQHA--DLIPEHTRA----HANLMP--PA…
61	GC_00000002		iGEM	2864	4	38	22	0	0.931272	0.67834	0.784933										X	Mobilome: prophages, transposons					COG4584	Transposase	None	None					LIQELKRQGLSISAIARQTGLDRKTVKKYLANGLETPAYAPRKPVASAAEPYRTYLLERMASYPGLSSRRLHREIRDMGYDGAYSSLTEYLRQIRPPLPRPYERRFETGAGVQAQVDFAEFQTVFTGEPGIVRKVWLFSMVLGHSRWLWGRFCPNQGLETVMRCHIAAFEAMAGCCTEILYDRMKTAVIGEDDAGVVTYNASLVALLAHYGSAPRACQPYRAKTKGKVERPFRYIRQDFFLGRSFHDLDDLNAQFDVWRADIANARAHATTGRIVQEHFAQEQPHLHPLPALRYDAVLSVERRISREGMVAVAGNYYSVPDTARRRVVEIQHHTHEVLIFEEGKL----------IAXTAT-----------------------------TEIYTS---…
62	GC_00000002		iGEM	309	4	38	22	0	0.931272	0.67834	0.784933																		None	None					LIQELKRQGLSISAIARQTGLDRKTVKKYLANGLETPAYAPRKPVASAAEPYRTYLLERMASYPGLSSRRLHREIRDMGYDGAYSSLTEYLRQIRPPLPRPYERRFETGAGVQAQVDFAEFQTVFTGEPGIVRKVWLFSMVLGHSRWLWGRFCPNQGLETVMRCHIAAFEAMAGCCTEILYDRMKTAVIGEDDAGVVTYNASLVALLAHYGSAPRACQPYRAKTKGKVERPFRYIRQDFFLGRSFHDLDDLNAQFDVWRADIANARAHATTGRIVQEHFAQEQPHLHPLPALRYDAVLSVERRISREGMVAVAGNYYSVPDTARRRVVEIQHHTHEV--XPARSC----------VVRWLNSADGRSRSSSVAIGPKASSSCPNAGSWSAALHGSDAAV…
63	GC_00000002		iGEM	1225	4	38	22	0	0.931272	0.67834	0.784933																		None	None					LIQELKRQGLSISAIARQTGLDRKTVKKYLANGLETPAYAPRKPVASAAEPYRTYLLERMASYPGLSSRRLHREIRDMGYDGAYSSLTEYLRQIRPPLPRPYERRFETGAGVQAQVDFAEFQTVFTGEPGIVRKVWLFSMVLGHSRWLWGRFCPNQGLETVMRCHIAAFEAMAGCCTEILYDRMKTAVIGEDDAGVVTYNASLVALLAHYGSAPRACQPYRAKTKGKVERPFRYIRQDFFLGRSFHDLDDLNAQFDVWRADIANARAHATTGRIVQEHFAQEQPHLHPLPALRYDAVLSVERRISREGMVAVAGNYYSVPDTARRRVVEIQHHTHEV------------------------------------------XSTSKVPAIACASMPI----…
64	GC_00000002		iGEM	1780	4	38	22	0	0.931272	0.67834	0.784933																		None	None					LIQELKRQGLSISAIARQTGLDRKTVKKYLANGLETPAYAPRKPVASAAEPYRTYLLERMASYPGLSSRRLHREIRDMGYDGAYSSLTEYLRQIRPPLPRPYERRFETGAGVQAQVDFAEFQTVFTGEPGIVRKVWLFSMVLGHSRWLWGRFCPNQGLETVMRCHIAAFEAMAGCCTEILYDRMKTAVIGEDDAGVVTYNASLVALLAHYGSAPRACQPYRAKTKGKVERPFRYIRQDFFLGRSFHDLDDLNAQFDVWRADIANARAHATTGRIVQEHFAQEQPHLHPLPALRYDAVLSVERRISREGMVAVAGNYYSVPDTARRRVVEIQHHTHEV------------------------------------------XSTSKVPAIACASMPI----…
65	GC_00000002		iGEM	3092	4	38	22	0	0.931272	0.67834	0.784933																		None	None					LIQELKRQGLSISAIARQTGLDRKTVKKYLANGLETPAYAPRKPVASAAEPYRTYLLERMASYPGLSSRRLHREIRDMGYDGAYSSLTEYLRQIRPPLPRPYERRFETGAGVQAQVDFAEFQTVFTGEPGIVRKVWLFSMVLGHSRWLWGRFCPNQGLETVMRCHIAAFEAMAGCCTEILYDRMKTAVIGEDDAGVVTYNASLVALLAHYGSAPRACQPYRAKTKGKVERPFRYIRQDFFLGRSFHDLDDLNAQFDVWRADIANARAHATTGRIVQEHFAQEQPHLHPLPALRYDAVLSVERRISREGMVAVAGNYYSVPDTARRRVVEIQHHTHEVXEY----------------ARALS-RSGRNAS-------K----------------------…
66	GC_00000002		iGEM	392	4	38	22	0	0.931272	0.67834	0.784933																		None	None					LIQELKRQGLSISAIARQTGLDRKTVKKYLANGLETPAYAPRKPVASAAEPYRTYLLERMASYPGLSSRRLHREIRDMGYDGAYSSLTEYLRQIRPPLPRPYERRFETGAGVQAQVDFAEFQTVFTGEPGIVRKVWLFSMVLGHSRWLWGRFCPNQGLETVMRCHIAAFEAMAGCCTEILYDRMKTAVIGEDDAGVVTYNASLVALLAHYGSAPRACQPYRAKTKGKVERPFRYIRQDFFLGRSFHDLDDLNAQFDVWRADIANARAHATTGRIVQEHFAQEQPHLHPLPALRYDAVLSVERRISREGMVAVAGNYYSVPDTARRRVVEIQHHTHEV-------------------------XNGSPEK----------PG------------------…
67	GC_00000002		iGEM	1386	4	38	22	0	0.931272	0.67834	0.784933																		None	None					LIQELKRQGLSISAIARQTGLDRKTVKKYLANGLETPAYAPRKPVASAAEPYRTYLLERMASYPGLSSRRLHREIRDMGYDGAYSSLTEYLRQIRPPLPRPYERRFETGAGVQAQVDFAEFQTVFTGEPGIVRKVWLFSMVLGHSRWLWGRFCPNQGLETVMRCHIAAFEAMAGCCTEILYDRMKTAVIGEDDAGVVTYNASLVALLAHYGSAPRACQPYRAKTKGKVERPFRYIRQDFFLGRSFHDLDDLNAQFDVWRADIANARAHATTGRIVQEHFAQEQPHLHPLPALRYDAVLSVERRISREGMVAVAGNYYSVPDTARRRVVEIQHHTHEXSSYNRRAVRRFLRDRAASRTSHPLNLSANGSS-------RLG----RSGTWNRGSMLSARRY…
68	GC_00000002		iGEM	63	4	38	22	0	0.931272	0.67834	0.784933																		None	None					LIQELKRQGLSISAIARQTGLDRKTVKKYLANGLETPAYAPRKPVASAAEPYRTYLLERMASYPGLSSRRLHREIRDMGYDGAYSSLTEYLRQIRPPLPRPYERRFETGAGVQAQVDFAEFQTVFTGEPGIVRKVWLFSMVLGHSRWLWGRFCPNQGLETVMRCHIAAFEAMAGCCTEILYDRMKTAVIGEDDAGVVTYNASLVALLAHYGSAPRACQPYRAKTKGKVERPFRYIRQDFFLGRSFHDLDDLNAQFDVWRADIANARAHATTGRIVQEHFAQEQPHLHPLPALRYDAVLSVERRISREGMVAVAGNYYSVPDTARRRVVEIQHHTHEX------------------------------------------SSTSKVPAIACASM------…
69	GC_00000002		iGEM	1228	4	38	22	0	0.931272	0.67834	0.784933																		None	None					LIQELKRQGLSISAIARQTGLDRKTVKKYLANGLETPAYAPRKPVASAAEPYRTYLLERMASYPGLSSRRLHREIRDMGYDGAYSSLTEYLRQIRPPLPRPYERRFETGAGVQAQVDFAEFQTVFTGEPGIVRKVWLFSMVLGHSRWLWGRFCPNQGLETVMRCHIAAFEAMAGCCTEILYDRMKTAVIGEDDAGVVTYNASLVALLAHYGSAPRACQPYRAKTKGKVERPFRYIRQDFFLGRSFHDLDDLNAQFDVWRADIANARAHATTGRIVQEHFAQEQPHLHPLPALRYDAVLSVERRISREGMVAVAGNYYSVPDTARRRVVEIQHHTHEX------------------------------------------SSTSKVPAIACASMPI----…
70	GC_00000002		iGEM	1929	4	38	22	0	0.931272	0.67834	0.784933																		None	None					LIQELKRQGLSISAIARQTGLDRKTVKKYLANGLETPAYAPRKPVASAAEPYRTYLLERMASYPGLSSRRLHREIRDMGYDGAYSSLTEYLRQIRPPLPRPYERRFETGAGVQAQVDFAEFQTVFTGEPGIVRKVWLFSMVLGHSRWLWGRFCPNQGLETVMRCHIAAFEAMAGCCTEILYDRMKTAVIGEDDAGVVTYNASLVALLAHYGSAPRACQPYRAKTKGKVERPFRYIRQDFFLGRSFHDLDDLNAQFDVWRADIANARAHATTGRIVQEHFAQEQPHLHPLPALRYDAVLSVERRISREGMVAVAGNYYSVPDTARRRVVEIQHHTHEX------------------------------------------SSTSKVPAIACASMPI----…
71	GC_00000002		iGEM	431	4	38	22	0	0.931272	0.67834	0.784933										X	Mobilome: prophages, transposons					COG4584	Transposase	None	None					LIQELKRQGLSISAIARQTGLDRKTVKKYLANGLETPAYAPRKPVASAAEPYRTYLLERMASYPGLSSRRLHREIRDMGYDGAYSSLTEYLRQIRPPLPRPYERRFETGAGVQAQVDFAEFQTVFTGEPGIVRKVWLFSMVLGHSRWLWGRFCPNQGLETVMRCHIAAFEAMAGCCTEILYDRMKTAVIGEDDAGVVTYNASLVALLAHYGSAPRACQPYRAKTKGKVERPFRYIRQDFFLGRSFHDLDDLNAQFDVWRADIANARAHATTGRIVQEHFAQEQPHLHPLPALRYDAVLSVERRISREGMVAVAGNYYSVPDTARRRVVEIQHHTHEXAM----------------LAR------------------NCDP---RSPPWENGRSKSSGGP…
72	GC_00000002		iGEM	2885	4	38	22	0	0.931272	0.67834	0.784933																		None	None					LIQELKRQGLSISAIARQTGLDRKTVKKYLANGLETPAYAPRKPVASAAEPYRTYLLERMASYPGLSSRRLHREIRDMGYDGAYSSLTEYLRQIRPPLPRPYERRFETGAGVQAQVDFAEFQTVFTGEPGIVRKVWLFSMVLGHSRWLWGRFCPNQGLETVMRCHIAAFEAMAGCCTEILYDRMKTAVIGEDDAGVVTYNASLVALLAHYGSAPRACQPYRAKTKGKVERPFRYIRQDFFLGRSFHDLDDLNAQFDVWRADIANARAHATTGRIVQEHFAQEQPHLHPLPALRYDAVLSVERRISREGMVAVAGNYXTRA---------------------------------------------------------------------HANLMP--PA…
73	GC_00000002		iGEM	3385	4	38	22	0	0.931272	0.67834	0.784933																		None	None					LIQELKRQGLSISAIARQTGLDRKTVKKYLANGLETPAYAPRKPVASAAEPYRTYLLERMASYPGLSSRRLHREIRDMGYDGAYSSLTEYLRQIRPPLPRPYERRFETGAGVQAQVDFAEFQTVFTGEPGIVRKVWLFSMVLGHSRWLWGRFCPNQGLETVMRCHIAAFEAMAGCCTEILYDRMKTAVIGEDDAGVVTYNASLVALLAHYGSAPRACQPYRAKTKGKVERPFRYIRQDFFLGRSFHDLDDLNAQFDVWRADIANARAHATTGRIVQEHFAQEQPHLHPLPALRYDAVLSVERRISREGMVAVAGNYXG--------------------------------------------------------------------------LLP-WPQ…
74	GC_00000002		iGEM	3007	4	38	22	0	0.931272	0.67834	0.784933																		None	None					LIQELKRQGLSISAIARQTGLDRKTVKKYLANGLETPAYAPRKPVASAAEPYRTYLLERMASYPGLSSRRLHREIRDMGYDGAYSSLTEYLRQIRPPLPRPYERRFETGAGVQAQVDFAEFQTVFTGEPGIVRKVWLFSMVLGHSRWLWGRFCPNQGLETVMRCHIAAFEAMAGCCTEILYDRMKTAVIGEDDAGVVTYNASLVALLAHYGSAPRACQPYRAKTKGKVERPFRYIRQDFFLGRSFHDLDDLNAQFDVWRADIANARAHATTGRIVQEHFAQEQPHLHPLPALRYDAVLSVERRISREGMVAVAGNYX----------------------------------------------------------------------------------…
75	GC_00000002		iGEM	3134	4	38	22	0	0.931272	0.67834	0.784933																		None	None					LIQELKRQGLSISAIARQTGLDRKTVKKYLANGLETPAYAPRKPVASAAEPYRTYLLERMASYPGLSSRRLHREIRDMGYDGAYSSLTEYLRQIRPPLPRPYERRFETGAGVQAQVDFAEFQTVFTGEPGIVRKVWLFSMVLGHSRWLWGRFCPNQGLETVMRCHIAAFEAMAGCCTEILYDRMKTAVIGEDDAGVVTYNASLVALLAHYGSAPRACQPYRAKTKGKVERPFRYIRQDFFLGRSFHDLDDLNAQFDVWRAD------------------------------------------------IANARAHATTGRIVQEHFAQEQPHLHPL------------------------------------------------PALRYDAVLS----…
76	GC_00000002		iGEM	2973	4	38	22	0	0.931272	0.67834	0.784933																		None	None					LIQELKRQGLSISAIARQTGLDRKTVKKYLANGLETPAYAPRKPVASAAEPYRTYLLERMASYPGLSSRRLHREIRDMGYDGAYSSLTEYLRQIRPPLPRPYERRFETGAGVQAQVDFAEFQTVFTGEPGIVRKVWLFSMVLGHSRWLWGRFCPNQGLETVMRCHIAAFEAMAGCCTEILYDRMKTAVIGEDDAGVVTYNASLVALLAHYGSAPRACQPYRAKTKGKVERPFRYIRQDFFLGRSFHDLDDLNAQFDVWRAD------------------------------------------------IANARAHATTGRIVQEHFAQEQPHLHPL-------------------------LRAEGRA------------------------------…
77	GC_00000002		iGEM	459	4	38	22	0	0.931272	0.67834	0.784933																		None	None					LIQELKRQGLSISAIAR---------------------------------------------------------------------------------------------------------------------------------------------------------------------------------------------------------------------------------------------------------AHATTGRIVQEHFAQEQPHLHPLPALRYDAVLSVERRISREGMVAVAGNYYSVPDTARRRVVEIQHHTHEV------------------------------------------XSTSKVPAIACASM------…
78	GC_00000002		iGEM	892	4	38	22	0	0.931272	0.67834	0.784933																		None	None					LIQELKRQGLSISAIARQTGLDRKTVKKYLANGLETPAYAPRKPVASAAEPYRTYLLER--------------------------------------------------------------------------------------------------------------------------------------------------------------------------------------------------------------------------------------------------------------------------------------------------------MASYPX----------------------SSPICIHC--LPCATM…
79	GC_00000002		iGEM	878	4	38	22	0	0.931272	0.67834	0.784933										X	Mobilome: prophages, transposons					COG4584	Transposase	None	None					#NAME?
80	GC_00000002		iGEM	893	4	38	22	0	0.931272	0.67834	0.784933										X	Mobilome: prophages, transposons					COG4584	Transposase	None	None					#NAME?
81	GC_00000002		iGEM	3383	4	38	22	0	0.931272	0.67834	0.784933										X	Mobilome: prophages, transposons					COG4584	Transposase	None	None					#NAME?
82	GC_00000003		ASM1161152v1	2442	7	37	6	0	0.735985	0.88448	0.803429										T|T|T	Signal transduction mechanisms|Signal transduction mechanisms|Signal transduction mechanisms					COG2199|COG2200|COG2202	GGDEF domain, diguanylate cyclase (c-di-GMP synthetase) or its enzymatically inactive variants (GGDEF) (PDB:6D9M)|EAL domain, c-di-GMP-specific phosphodiesterase class I (or its enzymatically inactive variant) (EAL) (PDB:2BAS)|PAS domain (PAS) (PDB:2MWG)	dosP_5	Oxygen sensor protein DosP			K13243	c-di-GMP-specific phosphodiesterase [EC:3.1.4.52]	-----------MKPKNSISLPA---ADTIPDISFELLSQAKDGMVIIDDHNMILYANPAAETLWGYEPGTLVGRPVSELLAASIENGHLPFNMEAPTVVPEPVAG---EVTFENRSGDYISAEVSLSAAKVGASGR--NYRLMMVRGITGAGHRSRVMELQNTVFRSLSSEIQIQDVADMVCREVEVLVPNTVAVLILLDEQ-NRLRILSGPGMPRRFAAALEEMRLTEADIAALANDLGEATTIVWDSYRSVGISLGLHHCWASAIRTRNDRITGIFALYSRSERSRGEWPAQIVNSCVPFCGVLIEQHEARQHISQLSNFDPLTGFLNRTAVHKVIRSMIG-QPGDNHFALYMIDIDRFRDINDALGHINGDGFLKSVSERLKGISRSNYVLSRSGP…
83	GC_00000003		ASM1161152v1	2443	7	37	6	0	0.735985	0.88448	0.803429										T|T	Signal transduction mechanisms|Signal transduction mechanisms					COG2202|COG5001	PAS domain (PAS) (PDB:2MWG)|Cyclic di-GMP metabolism protein, combines GGDEF and EAL domains with a 6TM membrane domain	dosP_6	Oxygen sensor protein DosP			K13243	c-di-GMP-specific phosphodiesterase [EC:3.1.4.52]	-------MNPHQAPLTTEEKPAGRELDMTADVSLQLLEQATDGVVIINERNEIVFFNPAAEKLWGFTESEVLGRNVSCLVPSVYRGDHDSYIYKNRKTGVNRIVGTSREVTFENKAGDYISGEMSISTALLGPEKK--RYYMAFMKGVTEESHRRKLLDLQNTVFQAISNDMQVEDVADLVCREVESFVPNTVSAIILLDEN-NRLSILSGPGLPRRYAAALENMSLTEGDLAALGNDLSEANSIVWDSYRSLGISLGLHNCWASAIKSRNGRISGIFALYSRNQYKLSDWPQKIVSGCVPFCSVVIENYEAQQHISQLANHDSLTGFLNRTAIHKVIKSMID-RPGDNRFAVFMIDIDRFRDINDTLGHMNGDAFLRAIAERLKMMSRSNYILSRSGG…
84	GC_00000003		ASM1161152v1	411	7	37	6	0	0.735985	0.88448	0.803429										T|T|T	Signal transduction mechanisms|Signal transduction mechanisms|Signal transduction mechanisms					COG2199|COG2200|COG2202	GGDEF domain, diguanylate cyclase (c-di-GMP synthetase) or its enzymatically inactive variants (GGDEF) (PDB:6D9M)|EAL domain, c-di-GMP-specific phosphodiesterase class I (or its enzymatically inactive variant) (EAL) (PDB:2BAS)|PAS domain (PAS) (PDB:2MWG)	dosP_2	Oxygen sensor protein DosP			K13243	c-di-GMP-specific phosphodiesterase [EC:3.1.4.52]	-----------MNKQLLLPAPE---VAFSGDHALHLLQGVSDGTVVIDTRNNIVFFNAAAEALWGYQQADVIGHNVAMLLPSGMRSEHDAFISRNRQTGVNTIVGTSREIMFQDRAGKLIPAELAISAVEMPPDGE--KYYLASIKSITDESHRKKLLDLQNTVFRSLSGDMLIQDVADLVCNGVEEFVPNSVAVLMLLTPE-HHLQVLSGSGMPRRFVSALEAMTLTEADLTALANDLDEASSIVWESYRSVGISLGLHDCWASAIKAPNGKISGILALYSRNQHKVADWPRKIVSGAVPFCGVVIEQYEARQHISQLANYDPLTGFLNRSSLHKVLKTMIS-QPGDNRFAVLLLDLDRFRDINDALGHIQGDTFLKAIAERLKTLCRSNYILSRSGG…
85	GC_00000003		ASM1161152v1	170	7	37	6	0	0.735985	0.88448	0.803429										T|T	Signal transduction mechanisms|Signal transduction mechanisms					COG2202|COG5001	PAS domain (PAS) (PDB:2MWG)|Cyclic di-GMP metabolism protein, combines GGDEF and EAL domains with a 6TM membrane domain	dosP_1	Oxygen sensor protein DosP			K13243	c-di-GMP-specific phosphodiesterase [EC:3.1.4.52]	-----------------MSQPN-----LSAEVLLSALEQAIDATIIIDDRNDVIFFNNAAANLWGMDKAEVLGQNVNVLVPALHRAGHDAFIDRNRESGLNRIVGTSREVEFTRANGEYVCGELSLSKV-ITDTGR--IFYMGVMKNVTDESQQRKILILQNDVLQALASDMLIQDVADLLCRRVESFVPGTVAVLMLIAPS-GQLRVLASPTLPKRYRTSLESLFISPSEQEKLRLDPNYTTRLIWDSYRSLGISLGLQQCFCTPVKTRSGQVQGIFALYAREDQGRNTWPQRIVDSCIPFCALAFEQNATKEHISHLANFDSLTGLLNRSSVHKVIESMISKQDGNRQFAIFMLDIDRFRDINDALGHVYADQFLVEIAARIRAISLDGYVVSRSGG…
86	GC_00000003		ASM1161152v1	2617	7	37	6	0	0.735985	0.88448	0.803429										T|T	Signal transduction mechanisms|Signal transduction mechanisms					COG2202|COG5001	PAS domain (PAS) (PDB:2MWG)|Cyclic di-GMP metabolism protein, combines GGDEF and EAL domains with a 6TM membrane domain	dosP_7	Oxygen sensor protein DosP			K13243	c-di-GMP-specific phosphodiesterase [EC:3.1.4.52]	-----------------VDQPK-----ISADVLLSAMEQAIDPMVVIDEHNRIILFNAAAERIWGLPRAQVLGENVSCLVPVAERAQHDSYIDRNRETGIGRIVGTSREVEFRRANGEYVCGELSISRVQLADSHK--IYYIAVMKDVTEQSRQRKILILQNDVLQALASDLTIQEVGDLLCRRVDGFVPGGVAAVLLLDRSRRRLSIAASPGMPNRYRTALDSMELSAEQVETLRTAPDSSNKVVWDGYSSLARSLGLERCCSSAIISRTGQVMGIFALYLRGDDTDLAWPQRVVSTSMPFCALAIEQNETRQHIAQLSNFDSLTGLLNRTSLHNVIERLIM-RGGDSQFSLFMVDIDRFRDINDALGHVNADRFLIEIGRRIRGLVNDEYIVSRSGG…
87	GC_00000003		ASM1161152v1	1451	7	37	6	0	0.735985	0.88448	0.803429										T|T	Signal transduction mechanisms|Signal transduction mechanisms					COG2202|COG5001	PAS domain (PAS) (PDB:2MWG)|Cyclic di-GMP metabolism protein, combines GGDEF and EAL domains with a 6TM membrane domain	dosP_4	Oxygen sensor protein DosP			K13243	c-di-GMP-specific phosphodiesterase [EC:3.1.4.52]	-------MTPRKDSTKMPEITA-----LTTEILLPALEQAIDATVIIGQDNEIIFYNQAAASLWGIPREEVIGRNVDCLVPVRLRHEHDRYIDRNRETGHNRIVGTSREVEFTRADGEYICGELSLSKVEIGQGAKRQIYYMGVMKNVTDESQRRKILILQNDVLQALASDMLIQDIGELICRKVEAFVPNAVAAMLVLDDN-QPWRVICTPALPRRIRNALETTIPSPSDVEKLQANPSYTGRLVWDNYQSMCRSLGLQSCYAAPVLAADGRITGIFALYLRENNQLGAWPQRLVGACLPFCAVALEQHATKTHMTQLARYDSLTGLLNRGALHRVMEEMIA-QPGNRTLAIFMLDIDRFRDINDALGHVHADQFLVEIAARIRSIARDDYVLSRSGG…
88	GC_00000003		ASM1472581	2462	7	37	6	0	0.735985	0.88448	0.803429										T|T|T	Signal transduction mechanisms|Signal transduction mechanisms|Signal transduction mechanisms					COG2199|COG2200|COG2202	GGDEF domain, diguanylate cyclase (c-di-GMP synthetase) or its enzymatically inactive variants (GGDEF) (PDB:6D9M)|EAL domain, c-di-GMP-specific phosphodiesterase class I (or its enzymatically inactive variant) (EAL) (PDB:2BAS)|PAS domain (PAS) (PDB:2MWG)	dosP_5	Oxygen sensor protein DosP			K13243	c-di-GMP-specific phosphodiesterase [EC:3.1.4.52]	-----------MKPKNSISLPA---ADTIPDISFELLSQAKDGMVIIDDHNMILYANPAAETLWGYEPGTLVGRPVSELLAASIENGHLPFNMEAPTVVPEPVAG---EVTFENRSGDYISAEVSLSAAKVGASGR--NYRLMMVRGITGAGHRSRVMELQNTVFRSLSSEIQIQDVADMVCREVEVLVPNTVAVLILLDEQ-NRLRILSGPGMPRRFAAALEEMRLTEADIAALANDLGEATTIVWDSYRSVGISLGLHHCWASAIRTRNDRITGIFALYSRSERSRGEWPAQIVNSCVPFCGVLIEQHEARQHISQLSNFDPLTGFLNRTAVHKVIRSMIG-QPGDNHFALYMIDIDRFRDINDALGHINGDGFLKSVSERLKGISRSNYVLSRSGP…
89	GC_00000003		ASM1472581	2463	7	37	6	0	0.735985	0.88448	0.803429										T|T	Signal transduction mechanisms|Signal transduction mechanisms					COG2202|COG5001	PAS domain (PAS) (PDB:2MWG)|Cyclic di-GMP metabolism protein, combines GGDEF and EAL domains with a 6TM membrane domain	dosP_6	Oxygen sensor protein DosP			K13243	c-di-GMP-specific phosphodiesterase [EC:3.1.4.52]	-------MNPHQAPLTTEEKPAGRELDMTADVSLQLLEQATDGVVIINERNEIVFFNPAAEKLWGFTESEVLGRNVSCLVPSVYRGDHDSYIYKNRKTGVNRIVGTSREVTFENKAGDYISGEMSISTALLGPEKK--RYYMAFMKGVTEESHRRKLLDLQNTVFQAISNDMQVEDVADLVCREVESFVPNTVSAIILLDEN-NRLSILSGPGLPRRYAAALENMSLTEGDLAALGNDLSEANSIVWDSYRSLGISLGLHNCWASAIKSRNGRISGIFALYSRNQYKLSDWPQKIVSGCVPFCSVVIENYEAQQHISQLANHDSLTGFLNRTAIHKVIKSMID-RPGDNRFAVFMIDIDRFRDINDTLGHMNGDAFLRAIAERLKMMSRSNYILSRSGG…
90	GC_00000003		ASM1472581	411	7	37	6	0	0.735985	0.88448	0.803429										T|T|T	Signal transduction mechanisms|Signal transduction mechanisms|Signal transduction mechanisms					COG2199|COG2200|COG2202	GGDEF domain, diguanylate cyclase (c-di-GMP synthetase) or its enzymatically inactive variants (GGDEF) (PDB:6D9M)|EAL domain, c-di-GMP-specific phosphodiesterase class I (or its enzymatically inactive variant) (EAL) (PDB:2BAS)|PAS domain (PAS) (PDB:2MWG)	dosP_2	Oxygen sensor protein DosP			K13243	c-di-GMP-specific phosphodiesterase [EC:3.1.4.52]	-----------MNKQLLLPAPE---VAFSGDHALHLLQGVSDGTVVIDTRNNIVFFNAAAEALWGYQQADVIGHNVAMLLPSGMRSEHDAFISRNRQTGVNTIVGTSREIMFQDRAGKLIPAELAISAVEMPPDGE--KYYLASIKSITDESHRKKLLDLQNTVFRSLSGDMLIQDVADLVCNGVEEFVPNSVAVLMLLTPE-HHLQVLSGSGMPRRFVSALEAMTLTEADLTALANDLDEASSIVWESYRSVGISLGLHDCWASAIKAPNGKISGILALYSRNQHKVADWPRKIVSGAVPFCGVVIEQYEARQHISQLANYDPLTGFLNRSSLHKVLKTMIS-QPGDNRFAVLLLDLDRFRDINDALGHIQGDTFLKAIAERLKTLCRSNYILSRSGG…
91	GC_00000003		ASM1472581	169	7	37	6	0	0.735985	0.88448	0.803429										T|T	Signal transduction mechanisms|Signal transduction mechanisms					COG2202|COG5001	PAS domain (PAS) (PDB:2MWG)|Cyclic di-GMP metabolism protein, combines GGDEF and EAL domains with a 6TM membrane domain	dosP_1	Oxygen sensor protein DosP			K13243	c-di-GMP-specific phosphodiesterase [EC:3.1.4.52]	-----------------MSQPN-----LSAEVLLSALEQAIDATIIIDDRNDVIFFNNAAANLWGMDKAEVLGQNVNVLVPALHRAGHDAFIDRNRESGLNRIVGTSREVEFTRANGEYVCGELSLSKV-ITDTGR--IFYMGVMKNVTDESQQRKILILQNDVLQALASDMLIQDVADLLCRRVESFVPGTVAVLMLIAPS-GQLRVLASPTLPKRYRTSLESLFISPSEQEKLRLDPNYTTRLIWDSYRSLGISLGLQQCFCTPVKTRSGQVQGIFALYAREDQGRNTWPQRIVDSCIPFCALAFEQNATKEHISHLANFDSLTGLLNRSSVHKVIESMISKQDGNRQFAIFMLDIDRFRDINDALGHVYADQFLVEIAARIRAISLDGYVVSRSGG…
92	GC_00000003		ASM1472581	1469	7	37	6	0	0.735985	0.88448	0.803429										T|T	Signal transduction mechanisms|Signal transduction mechanisms					COG2202|COG5001	PAS domain (PAS) (PDB:2MWG)|Cyclic di-GMP metabolism protein, combines GGDEF and EAL domains with a 6TM membrane domain	dosP_4	Oxygen sensor protein DosP			K13243	c-di-GMP-specific phosphodiesterase [EC:3.1.4.52]	-------MTPRKDSTKMPEITA-----LTTEILLPALEQAIDATVIIGQDNEIIFYNQAAASLWGIPREEVIGRNVDCLVPVRLRHEHDRYIDRNRETGHNRIVGTSREVEFTRADGEYICGELSLSKVEIGQGAKRQIYYMGVMKNVTDESQRRKILILQNDVLQALASDMLIQDIGELICRKVEAFVPNAVAAMLVLDRSRRRLSIAASPGMPNRYRTALDSMELSAEQVETLRTAPDSSNKVVWDGYSSLARSLGLERCCSSAIISRTGQVMGIFALYLRGDDTDLAWPQRVVSTSMPFCALAIEQNETRQHIAQLSNFDSLTGLLNRTSLHNVIERLIM-RGGDSQFSLFMVDIDRFRDINDALGHVNADRFLIEIGRRIRGLVNDEYIVSRSGG…
93	GC_00000003		ASM1472581	2645	7	37	6	0	0.735985	0.88448	0.803429										T|T	Signal transduction mechanisms|Signal transduction mechanisms					COG2202|COG5001	PAS domain (PAS) (PDB:2MWG)|Cyclic di-GMP metabolism protein, combines GGDEF and EAL domains with a 6TM membrane domain	dosP_7	Oxygen sensor protein DosP			K13243	c-di-GMP-specific phosphodiesterase [EC:3.1.4.52]	-----------------VDQPK-----ISADVLLSAMEQAIDPMVVIDEHNRIILFNAAAERIWGLPRAQVLGENVSCLVPVAERAQHDSYIDRNRETGIGRIVGTSREVEFRRANGEYVCGELSISRVQLADSHK--IYYIAVMKDVTEQSRQRKILILQNDVLQALASDLTIQEVGDLLCRRVDGFVPGGVAAVLLLDRSRRRLSIAASPGMPNRYRTALDSMELSAEQVETLRTAPDSSNKVVWDGYSSLARSLGLERCCSSAIISRTGQVMGIFALYLRGDDTDLAWPQRVVSTSMPFCALAIEQNETRQHIAQLSNFDSLTGLLNRTSLHNVIERLIM-RGGDSQFSLFMVDIDRFRDINDALGHVNADRFLIEIGRRIRGLVNDEYIVSRSGG…
94	GC_00000003		K_rhaeticus_LCK1B3	1681	7	37	6	0	0.735985	0.88448	0.803429										T|T|T	Signal transduction mechanisms|Signal transduction mechanisms|Signal transduction mechanisms					COG2199|COG2200|COG2202	GGDEF domain, diguanylate cyclase (c-di-GMP synthetase) or its enzymatically inactive variants (GGDEF) (PDB:6D9M)|EAL domain, c-di-GMP-specific phosphodiesterase class I (or its enzymatically inactive variant) (EAL) (PDB:2BAS)|PAS domain (PAS) (PDB:2MWG)	dosP_5	Oxygen sensor protein DosP			K13243	c-di-GMP-specific phosphodiesterase [EC:3.1.4.52]	-----------MKPKNSISLPA---ADTIPDISFELLSQAKDGMVIIDDHNMILYANPAAETLWGYEPGTLVGRPVSELLAASIENGHLPFNMEAPTVVPEPVAG---EVTFENRSGDYISAEVSLSAAKVGASGR--NYRLMMVRGITGAGHRSRVMELQNTVFRSLSSEIQIQDVADMVCREVEVLVPNTVAVLILLDEQ-NRLRILSGPGMPRRFAAALEEMRLTEADIAALANDLGEATTIVWDSYRSVGISLGLHHCWASAIRTRNDRITGIFALYSRSERSRGEWPAQIVNSCVPFCGVLIEQHEARQHISQLSNFDPLTGFLNRTAVHKVIRSMIG-QPGDNHFALYMIDIDRFRDINDALGHINGDGFLKSVSERLKGISRSNYVLSRSGP…
95	GC_00000003		K_rhaeticus_LCK1B3	1680	7	37	6	0	0.735985	0.88448	0.803429										T|T	Signal transduction mechanisms|Signal transduction mechanisms					COG2202|COG5001	PAS domain (PAS) (PDB:2MWG)|Cyclic di-GMP metabolism protein, combines GGDEF and EAL domains with a 6TM membrane domain	dosP_4	Oxygen sensor protein DosP			K13243	c-di-GMP-specific phosphodiesterase [EC:3.1.4.52]	MKQYEHVMNPHQAPLTTEEKPAGRELDMTADVSLQLLEQATDGVVIINERNEIVFFNPAAEKLWGFTESEVLGRNVSCLVPSVYRGDHDSYIYKNRKTGVNRIVGTSREVTFENKAGDYISGEMSISTALLGPEKK--RYYMAFMKGVTEESHRRKLLDLQNTVFQAISNDMQVEDVADLVCREVESFVPNTVSAIILLDEN-NRLSILSGPGLPRRYAAALENMSLTEGDLAALGNDLSEANSIVWDSYRSLGISLGLHNCWASAIKSRNGRISGIFALYSRNQYKLSDWPQKIVSGCVPFCSVVIENYEAQQHISQLANHDSLTGFLNRTAIHKVIKSMID-RPGDNRFAVFMIDIDRFRDINDTLGHMNGDAFLRAIAERLKMMSRSNYILSRSGG…
96	GC_00000003		K_rhaeticus_LCK1B3	1268	7	37	6	0	0.735985	0.88448	0.803429										T|T	Signal transduction mechanisms|Signal transduction mechanisms					COG2202|COG5001	PAS domain (PAS) (PDB:2MWG)|Cyclic di-GMP metabolism protein, combines GGDEF and EAL domains with a 6TM membrane domain	dosP_1	Oxygen sensor protein DosP			K13243	c-di-GMP-specific phosphodiesterase [EC:3.1.4.52]	-----------------MSQPN-----LSAEVLLSALEQAIDATIIIDDRNDVIFFNNAAANLWGMDKAEVLGQNVNVLVPALHRAGHDAFIDRNRESGLNRIVGTSREVEFTRANGEYVCGELSLSKV-ITDTGR--IFYMGVMKNVTDESQQRKILILQNDVLQALASDMLIQDVADLLCRRVESFVPGTVAVLMLIAPS-GQLRVLASPTLPKRYRTSLESLFISPSEQEKLRLDPNYTTRLIWDSYRSLGISLGLQQCFCTPVKTRSGQVQGIFALYAREDQGRNTWPQRIVDSCIPFCALAFEQNATKEHISHLANFDSLTGLLNRSSVHKVIESMISKQDGNRQFAIFMLDIDRFRDINDALGHVYADQFLVEIAARIRAISLDGYVVSRSGG…
97	GC_00000003		K_rhaeticus_LCK1B3	1389	7	37	6	0	0.735985	0.88448	0.803429										T|T	Signal transduction mechanisms|Signal transduction mechanisms					COG2202|COG5001	PAS domain (PAS) (PDB:2MWG)|Cyclic di-GMP metabolism protein, combines GGDEF and EAL domains with a 6TM membrane domain	dosP_2	Oxygen sensor protein DosP			K13243	c-di-GMP-specific phosphodiesterase [EC:3.1.4.52]	------------------------------------MEQAIDPMVVIDEHNRIILFNAAAERIWGLPRAQVLGENVSCLVPVAERAQHDGYIDRNRETGIGRIVGTSREVEFRRANGEYVCGELSISRVQLADSHK--IYYIAVMKDVTEQSRQRKILILQNDVLQALASDLTIQEVGDLLCRRVDGFVPGGVAAVLLLDRSRRRLSIAASPGMPNRYRTALDSMELSAEQIETLRTAPDSSNKVVWDGYSSLARSLGLERCCSSAIISRTGQVMGIFALYLRGDDTDLAWPQRVVSTSMPFCALAIEQNETRQHIAQLSNFDSLTGLLNRTSLHNVIERLIM-RGGDSQFSLFMVDIDRFRDINDALGHVNADRFLIEIGRRIRGLVNDEYIVSRSGG…
98	GC_00000003		K_rhaeticus_LCK1B3	2423	7	37	6	0	0.735985	0.88448	0.803429										T|T	Signal transduction mechanisms|Signal transduction mechanisms					COG2202|COG5001	PAS domain (PAS) (PDB:2MWG)|Cyclic di-GMP metabolism protein, combines GGDEF and EAL domains with a 6TM membrane domain	dosP_7	Oxygen sensor protein DosP			K13243	c-di-GMP-specific phosphodiesterase [EC:3.1.4.52]	-------MTPRKDSTKMPEITA-----LTTEILLPALEQAIDATVIIGQDNEIIFYNQAAASLWGIPREEVIGRNVDCLVPVRLRHEHDRYIDRNRETGHNRIVGTSREVEFTRADGEYICGELSLSKVEIGQGAKRQIYYMGVMKNVTDESQRRKILILQNDVLQALASDMLIQDIGELICRKVEAFVPNAVAAMLVVDDN-QPWRVICTPALPRRIRNALETTIPSPSDVEKLQANPSYTGRLVWDNYQSMCRSLGLQSCYAAPVLAAYGRITGIFALYLRENNQLGAWPQRLVGACLPFCALALEQHATKTHMTQLARYDSLTGLLNRGALHRVMEEMIA-QPGNRTLAIFMLDIDRFRDINDALGHVHADQFLVEIAARIRSIARDDYVLSRSGG…
99	GC_00000003		K_rhaeticus_LCK1B3	3006	7	37	6	0	0.735985	0.88448	0.803429																		None	None					---------------------------------------------------------------------------------------------------------------------------------------------------------------------------MLIQDVADLVCNGVEEFVPNSVAVLMLLTI------------------------------------------------------------------------------------------------------------------------------------------------------------------------------------------------------…
100	GC_00000003		K_rhaeticus_N2B4	1278	7	37	6	0	0.735985	0.88448	0.803429										T|T|T	Signal transduction mechanisms|Signal transduction mechanisms|Signal transduction mechanisms					COG2199|COG2200|COG2202	GGDEF domain, diguanylate cyclase (c-di-GMP synthetase) or its enzymatically inactive variants (GGDEF) (PDB:6D9M)|EAL domain, c-di-GMP-specific phosphodiesterase class I (or its enzymatically inactive variant) (EAL) (PDB:2BAS)|PAS domain (PAS) (PDB:2MWG)	dosP_3	Oxygen sensor protein DosP			K13243	c-di-GMP-specific phosphodiesterase [EC:3.1.4.52]	-----------MKPKNSISLPA---ADTIPDISFELLSQAKDGMVIIDDHNMILYANPAAETLWGYEPGTLVGRPVSELLAASIENGHLPFNMEAPTVVPEPVAG---EVTFENRSGDYISAEVSLSAAKVGASGR--NYRLMMVRGITGAGHRSRVMELQNTVFRSLSSEIQIQDVADMVCREVEVLVPNTVAVLILLDEQ-NRLRILSGPGMPRRFAAALEEMRLTEADIAALANDLGEATTIVWDSYRSVGISLGLHHCWASAIRTRNGRITGIFALYSRSERSRGEWPAQIVNSCVPFCGVLIEQHEARQHISQLSNFDPLTGFLNRTAVHKVIRSMIG-QPGDNHFALYMIDIDRFRDINDALGHINGDGFLKSVSERLKGISRSNYVLSRSGP…
101	GC_00000003		K_rhaeticus_N2B4	1277	7	37	6	0	0.735985	0.88448	0.803429										T|T	Signal transduction mechanisms|Signal transduction mechanisms					COG2202|COG5001	PAS domain (PAS) (PDB:2MWG)|Cyclic di-GMP metabolism protein, combines GGDEF and EAL domains with a 6TM membrane domain	dosP_2	Oxygen sensor protein DosP			K13243	c-di-GMP-specific phosphodiesterase [EC:3.1.4.52]	MKQYEHVMNPHQAPLTTEEKPAGRELDMTADVSLQLLEQATDGVVIINERNEIVFFNPAAEKLWGFTESEVLGRNVSCLVPSVYRGDHDSYIYKNRKTGVNRIVGTSREVTFENKAGDYISGEMSISTALLGPEKK--RYYMAFMKGVTEESHRRKLLDLQNTVFQAISNDMQVEDVADLVCREVESFVPNTVSAIILLDEN-NRLSILSGPGLPRRYAAALENMSLTEGDLAALGNDLSEANSIVWDSYRSLGISLGLHNCWASAIKSRNGRISGIFALYSRNQYKLSDWPQKIVSGCVPFCSVVIENYEAQQHISQLANHDSLTGFLNRTAIHKVIKSMID-RPGDNRFAVFMIDIDRFRDINDTLGHMNGDAFLRAIAERLKMMSRSNYILSRSGG…
102	GC_00000003		K_rhaeticus_N2B4	759	7	37	6	0	0.735985	0.88448	0.803429										T|T	Signal transduction mechanisms|Signal transduction mechanisms					COG2202|COG5001	PAS domain (PAS) (PDB:2MWG)|Cyclic di-GMP metabolism protein, combines GGDEF and EAL domains with a 6TM membrane domain	dosP_1	Oxygen sensor protein DosP			K13243	c-di-GMP-specific phosphodiesterase [EC:3.1.4.52]	-----------------MSQPN-----LSAEVLLSALEQAIDATIIIDDRNDVIFFNNAAANLWGMDKAEVLGQNVNVLVPALHRAGHDAFIDRNRESGLNRIVGTSREVEFTRANGEYVCGELSLSKV-ITDTGR--IFYMGVMKNVTDESQQRKILILQNDVLQALASDMLIQDVADLLCRRVESFVPGTVAVLMLIAPS-GQLRVLASPTLPKRYRTSLESLFISPSEQEKLRLDPNYTTRLIWDSYRSLGISLGLQQCFCTPVKTRSGQVQGIFALYAREDQGRNTWPQRIVDSCIPFCALAFEQNATKEHISHLANFDSLTGLLNRSSVHKVIESMISKQDGNRQFAIFMLDIDRFRDINDALGHVYADQFLVEIAARIRAISLDGYVVSRSGG…
103	GC_00000003		K_rhaeticus_N2B4	1551	7	37	6	0	0.735985	0.88448	0.803429										T|T	Signal transduction mechanisms|Signal transduction mechanisms					COG2202|COG5001	PAS domain (PAS) (PDB:2MWG)|Cyclic di-GMP metabolism protein, combines GGDEF and EAL domains with a 6TM membrane domain	dosP_4	Oxygen sensor protein DosP			K13243	c-di-GMP-specific phosphodiesterase [EC:3.1.4.52]	------------------------------------MEQAIDPMVVIDEHNRIILFNAAAERIWGLPRAQVLGENVSCLVPVAERAQHDGYIDRNRETGIGRIVGTSREVEFRRANGEYVCGELSISRVQLADSHK--IYYIAVMKDVTEQSRQRKILILQNDVLQALASDLTIQEVGDLLCRRVDGFVPGGVAAVLLLDRSRRRLSIAASPGMPNRYRTALDSMELSAEQIETLRTAPDSSNKVVWDGYSSLARSLGLERCCSSAIISRTGQVMGIFALYLRGDDTDLAWPQRVVSTSMPFCALAIEQNETRQHIAQLSNFDSLTGLLNRTSLHNVIERLIM-RGGDSQFSLFMVDIDRFRDINDALGHVNADRFLIEIGRRIRGLVNDEYIVSRSGG…
104	GC_00000003		K_rhaeticus_OB2	1801	7	37	6	0	0.735985	0.88448	0.803429										T|T|T	Signal transduction mechanisms|Signal transduction mechanisms|Signal transduction mechanisms					COG2199|COG2200|COG2202	GGDEF domain, diguanylate cyclase (c-di-GMP synthetase) or its enzymatically inactive variants (GGDEF) (PDB:6D9M)|EAL domain, c-di-GMP-specific phosphodiesterase class I (or its enzymatically inactive variant) (EAL) (PDB:2BAS)|PAS domain (PAS) (PDB:2MWG)	dosP_7	Oxygen sensor protein DosP			K13243	c-di-GMP-specific phosphodiesterase [EC:3.1.4.52]	-----------MKPKNSISLPA---ADTIPDISFELLSQAKDGMVIIDDHNMILYANPAAETLWGYEPGTLVGRPVSELLAASIENGHLPFNMEAPTVVPEPVAG---EVTFENRSGDYISAEVSLSAAKVGASGR--NYRLMMVRGITGAGHRSRVMELQNTVFRSLSSEIQIQDVADMVCREVEVLVPNTVAVLILLDEQ-NRLRILSGPGMPRRFAAALEEMRLTEADIAALANDLGEATTIVWDSYRSVGISLGLHHCWASAIRTRNDRITGIFALYSRSERSRGEWPAQIVNSCVPFCGVLIEQHEARQHISQLSNFDPLTGFLNRTAVHKVIRSMIG-QPGDNHFALYMIDIDRFRDINDALGHINGDGFLKSVSERLKGISRSNYVLSRSGP…
105	GC_00000003		K_rhaeticus_OB2	1800	7	37	6	0	0.735985	0.88448	0.803429										T|T	Signal transduction mechanisms|Signal transduction mechanisms					COG2202|COG5001	PAS domain (PAS) (PDB:2MWG)|Cyclic di-GMP metabolism protein, combines GGDEF and EAL domains with a 6TM membrane domain	dosP_6	Oxygen sensor protein DosP			K13243	c-di-GMP-specific phosphodiesterase [EC:3.1.4.52]	MKQYEHVMNPHQAPLTTEEKPAGRELDMTADVSLQLLEQATDGVVIINERNEIVFFNPAAEKLWGFTESEVLGRNVSCLVPSVYRGDHDSYIYKNRKTGVNRIVGTSREVTFENKAGDYISGEMSISTALLGPEKK--RYYMAFMKGVTEESHRRKLLDLQNTVFQAISNDMQVEDVADLVCREVESFVPNTVSAIILLDEN-NRLSILSGPGLPRRYAAALENMSLTEGDLAALGNDLSEANSIVWDSYRSLGISLGLHNCWASAIKSRNGRISGIFALYSRNQYKLSDWPQKIVSGCVPFCSVVIENYEAQQHISQLANHDSLTGFLNRTAIHKVIKSMID-RPGDNRFAVFMIDIDRFRDINDTLGHMNGDAFLRAIAERLKMMSRSNYILSRSGG…
106	GC_00000003		K_rhaeticus_OB2	1349	7	37	6	0	0.735985	0.88448	0.803429										T|T	Signal transduction mechanisms|Signal transduction mechanisms					COG2202|COG5001	PAS domain (PAS) (PDB:2MWG)|Cyclic di-GMP metabolism protein, combines GGDEF and EAL domains with a 6TM membrane domain	dosP_3	Oxygen sensor protein DosP			K13243	c-di-GMP-specific phosphodiesterase [EC:3.1.4.52]	-----------------MSQPN-----LSAEVLLSALEQAIDATIIIDDRNDVIFFNNAAANLWGMDKAEVLGQNVNVLVPALHRAGHDAFIDRNRESGLNRIVGTSREVEFTRANGEYVCGELSLSKV-ITDTGR--IFYMGVMKNVTDESQQRKILILQNDVLQALASDMLIQDVADLLCRRVESFVPGTVAVLMLIAPS-GQLRVLASPTLPKRYRTSLESLFISPSEQEKLRLDPNYTTRLIWDSYRSLGISLGLQQCFCTPVKTRSGQVQGIFALYAREDQGRNTWPQRIVDSCIPFCALAFEQNATKEHISHLANFDSLTGLLNRSSVHKVIESMISKQDGNRQFAIFMLDIDRFRDINDALGHVYADQFLVEIAARIRAISLDGYVVSRSGG…
107	GC_00000003		K_rhaeticus_OB2	1525	7	37	6	0	0.735985	0.88448	0.803429										T|T	Signal transduction mechanisms|Signal transduction mechanisms					COG2202|COG5001	PAS domain (PAS) (PDB:2MWG)|Cyclic di-GMP metabolism protein, combines GGDEF and EAL domains with a 6TM membrane domain	dosP_4	Oxygen sensor protein DosP			K13243	c-di-GMP-specific phosphodiesterase [EC:3.1.4.52]	------------------------------------MEQAIDPMVVIDEHNRIILFNAAAERIWGLPRAQVLGENVSCLVPVAERAQHDGYIDRNRETGIGRIVGTSREVEFRRANGEYVCGELSISRVQLADSHK--IYYIAVMKDVTEQSRQRKILILQNDVLQALASDLTIQEVGDLLCRRVDGFVPGGVAAVLLLDRSRRRLSIAASPGMPNRYRTALDSMELSAEQIETLRTAPDSSNKVVWDGYSSLARSLGLERCCSSAIISRTGQVMGIFALYLRGDDTDLAWPQRVVSTSMPFCALAIEQNETRQHIAQLSNFDSLTGLLNRTSLHNVIERLIM-RGGDSQFSLFMVDIDRFRDINDALGHVNADRFLIEIGRRIRGLVNDEYIVSRSGG…
108	GC_00000003		K_rhaeticus_OB2	385	7	37	6	0	0.735985	0.88448	0.803429										T|T	Signal transduction mechanisms|Signal transduction mechanisms					COG2202|COG5001	PAS domain (PAS) (PDB:2MWG)|Cyclic di-GMP metabolism protein, combines GGDEF and EAL domains with a 6TM membrane domain	dosP_2	Oxygen sensor protein DosP			K13243	c-di-GMP-specific phosphodiesterase [EC:3.1.4.52]	-------MTPRKDSTKMPEITA-----LTTEILLPALEQAIDATVIIGQDNEIIFYNQAAASLWGIPREEVIGRNVDCLVPVRLRHEHDRYIDRNRETGHNRIVGTSREVEFTRADGEYICGELSLSKVEIGQGAKRQIYYMGVMKNVTDESQRRKILILQNDVLQALASDMLIQDIGELICRKVEAFVPNAVAAMLVLDDN-QPWRVICTPALPRRIRNALETTIPSPSDVEKLQANLSYTGRLVWDNYQSMCRSLGLQSCYAAPVLAAYGRITGIFALYLRENNQLGAWPQRLVGACLPFCALALEQHATKTHMTQLARYDSLTGLLNRGALHRVMEEMIA-QPGNRTLAIFMLDIDRFRDINDALGHVHADQFLVEIAARIRSIARDDYVLSRSGG…
109	GC_00000003		K_rhaeticus_UOU2B2	2035	7	37	6	0	0.735985	0.88448	0.803429										T|T|T	Signal transduction mechanisms|Signal transduction mechanisms|Signal transduction mechanisms					COG2199|COG2200|COG2202	GGDEF domain, diguanylate cyclase (c-di-GMP synthetase) or its enzymatically inactive variants (GGDEF) (PDB:6D9M)|EAL domain, c-di-GMP-specific phosphodiesterase class I (or its enzymatically inactive variant) (EAL) (PDB:2BAS)|PAS domain (PAS) (PDB:2MWG)	dosP_7	Oxygen sensor protein DosP			K13243	c-di-GMP-specific phosphodiesterase [EC:3.1.4.52]	-----------MKPKNSISLPA---ADTIPDISFELLSQAKDGMVIIDDHNMILYANPAAETLWGYEPGTLVGRPVSELLAASIENGHLPFNMEAPTVVPEPVAG---EVTFENRSGDYISAEVSLSAAKVGASGR--NYRLMMVRGITGAGHRSRVMELQNTVFRSLSSEIQIQDVADMVCREVEVLVPNTVAVLILLDEQ-NRLRILSGPGMPRRFAAALEEMRLTEADIAALANDLGEATTIVWDSYRSVGISLGLHHCWASAIRTRNDRITGIFALYSRSERSRGEWPAQIVNSCVPFCGVLIEQHEARQHISQLSNFDPLTGFLNRTAVHKVIRSMIG-QPGDNHFALYMIDIDRFRDINDALGHINGDGFLKSVSERLKGISRSNYVLSRSGP…
110	GC_00000003		K_rhaeticus_UOU2B2	2034	7	37	6	0	0.735985	0.88448	0.803429										T|T	Signal transduction mechanisms|Signal transduction mechanisms					COG2202|COG5001	PAS domain (PAS) (PDB:2MWG)|Cyclic di-GMP metabolism protein, combines GGDEF and EAL domains with a 6TM membrane domain	dosP_6	Oxygen sensor protein DosP			K13243	c-di-GMP-specific phosphodiesterase [EC:3.1.4.52]	MKQYEHVMNPHQAPLTTEEKPAGRELDMTADVSLQLLEQATDGVVIINERNEIVFFNPAAEKLWGFTESEVLGRNVSCLVPSVYRGDHDSYIYKNRKTGVNRIVGTSREVTFENKAGDYISGEMSISTALLGPEKK--RYYMAFMKGVTEESHRRKLLDLQNTVFQAISNDMQVEDVADLVCREVESFVPNTVSAIILLDEN-NRLSILSGPGLPRRYAAALENMSLTEGDLAALGNDLSEANSIVWDSYRSLGISLGLHNCWASAIKSRNGRISGIFALYSRNQYKLSDWPQKIVSGCVPFCSVVIENYEAQQHISQLANHDSLTGFLNRTAIHKVIKSMID-RPGDNRFAVFMIDIDRFRDINDTLGHMNGDAFLRAIAERLKMMSRSNYILSRSGG…
111	GC_00000003		K_rhaeticus_UOU2B2	189	7	37	6	0	0.735985	0.88448	0.803429										T|T	Signal transduction mechanisms|Signal transduction mechanisms					COG2202|COG5001	PAS domain (PAS) (PDB:2MWG)|Cyclic di-GMP metabolism protein, combines GGDEF and EAL domains with a 6TM membrane domain	dosP_1	Oxygen sensor protein DosP			K13243	c-di-GMP-specific phosphodiesterase [EC:3.1.4.52]	-----------------MSQPN-----LSAEVLLSALEQAIDATIIIDDRNDVIFFNNAAANLWGMDKAEVLGQNVNVLVPALHRAGHDAFIDRNRESGLNRIVGTSREVEFTRANGEYVCGELSLSKV-ITDTGR--IFYMGVMKNVTDESQQRKILILQNDVLQALASDMLIQDVADLLCRRVESFVPGTVAVLMLIAPS-GQLRVLASPTLPKRYRTSLESLFISPSEQEKLRLDPNYTTRLIWDSYRSLGISLGLQQCFCTPVKTRSGQVQGIFALYAREDQGRNTWPQRIVDSCIPFCALAFEQNATKEHISHLANFDSLTGLLNRSSVHKVIESMISKQDGNRQFAIFMLDIDRFRDINDALGHVYADQFLVEIAARIRAISLDGYVVSRSGG…
112	GC_00000003		K_rhaeticus_UOU2B2	1326	7	37	6	0	0.735985	0.88448	0.803429										T|T	Signal transduction mechanisms|Signal transduction mechanisms					COG2202|COG5001	PAS domain (PAS) (PDB:2MWG)|Cyclic di-GMP metabolism protein, combines GGDEF and EAL domains with a 6TM membrane domain	dosP_3	Oxygen sensor protein DosP			K13243	c-di-GMP-specific phosphodiesterase [EC:3.1.4.52]	------------------------------------MEQAIDPMVVIDEHNRIILFNAAAERIWGLPRAQVLGENVSCLVPVAERAQHDGYIDRNRETGIGRIVGTSREVEFRRANGEYVCGELSISRVQLADSHK--IYYIAVMKDVTEQSRQRKILILQNDVLQALASDLTIQEVGDLLCRRVDGFVPGGVAAVLLLDRSRRRLSIAASPGMPNRYRTALDSMELSAEQIETLRTAPDSSNKVVWDGYSSLARSLGLERCCSSAIISRTGQVMGIFALYLRGDDTDLAWPQRVVSTSMPFCALAIEQNETRQHIAQLSNFDSLTGLLNRTSLHNVIERLIM-RGGDSQFSLFMVDIDRFRDINDALGHVNADRFLIEIGRRIRGLVNDEYIVSRSGG…
113	GC_00000003		K_rhaeticus_UOU2B2	1977	7	37	6	0	0.735985	0.88448	0.803429										T|T	Signal transduction mechanisms|Signal transduction mechanisms					COG2202|COG5001	PAS domain (PAS) (PDB:2MWG)|Cyclic di-GMP metabolism protein, combines GGDEF and EAL domains with a 6TM membrane domain	dosP_4	Oxygen sensor protein DosP			K13243	c-di-GMP-specific phosphodiesterase [EC:3.1.4.52]	-------MTPRKDSTKMPEITA-----LTTEILLPALEQAIDATVIIGQDNEIIFYNQAAASLWGIPREEVIGRNVDCLVPVRLRHEHDRYIDRNRETGHNRIVGTSREVEFTRADGEYICGELSLSKVEIGQGAKRQIYYMGVMKNVTDESQRRKILILQNDVLQALASDMLIQDIGELICRKVEAFVPNAVAAMLVLDDN-QPWRVICTPALPRRIRNALETTIPSPSDVEKLQANLSYTGRLVWDNYQSMCRSLGLQSCYAAPVLAAYGRITGIFALYLRENNQLGAWPQRLVGACLPFCALALEQHATKTHMTQLARYDSLTGLLNRGALHRVMEEMIA-QPGNRTLAIFMLDIDRFRDINDALGHVHADQFLVEIAARIRSIARDDYVLSRSGG…
114	GC_00000003		iGEM	2380	7	37	6	0	0.735985	0.88448	0.803429										T|T|T	Signal transduction mechanisms|Signal transduction mechanisms|Signal transduction mechanisms					COG2199|COG2200|COG2202	GGDEF domain, diguanylate cyclase (c-di-GMP synthetase) or its enzymatically inactive variants (GGDEF) (PDB:6D9M)|EAL domain, c-di-GMP-specific phosphodiesterase class I (or its enzymatically inactive variant) (EAL) (PDB:2BAS)|PAS domain (PAS) (PDB:2MWG)	dosP_4	Oxygen sensor protein DosP			K13243	c-di-GMP-specific phosphodiesterase [EC:3.1.4.52]	-----------MKPKNSISLPA---ADTIPDISFELLSQAKDGMVIIDDHNMILYANPAAETLWGYEPGTLVGRPVSELLAASIENGHLPFNMEAPTVVPEPVAG---EVTFENRSGDYISAEVSLSAAKVGASGR--NYRLMMVRGITGAGHRSRVMELQNTVFRSLSSEIQIQDVADMVCREVEVLVPNTVAVLILLDEQ-NRLRILSGPGMPRRFAAALEEMRLTEADIAALANDLGEATTIVWDSYRSVGISLGLHHCWASAIRTRNDRITGIFALYSRSERSRGEWPAQIVNSCVPFCGVLIEQHEARQHISQLSNFDPLTGFLNRTAVHKVIRSMIG-QPGDNHFALYMIDIDRFRDINDALGHINGDGFLKSVSERLKGISRSNYVLSRSGP…
115	GC_00000003		iGEM	2381	7	37	6	0	0.735985	0.88448	0.803429										T|T	Signal transduction mechanisms|Signal transduction mechanisms					COG2202|COG5001	PAS domain (PAS) (PDB:2MWG)|Cyclic di-GMP metabolism protein, combines GGDEF and EAL domains with a 6TM membrane domain	dosP_5	Oxygen sensor protein DosP			K13243	c-di-GMP-specific phosphodiesterase [EC:3.1.4.52]	MKQYEHVMNPHQAPLTTEEKPAGRELDMTADVSLQLLEQATDGVVIINERNEIVFFNPAAEKLWGFTESEVLGRNVSCLVPSVYRGDHDSYIYKNRKTGVNRIVGTSREVTFENKAGDYISGEMSISTALLGPEKK--RYYMAFMKGVTEESHRRKLLDLQNTVFQAISNDMQVEDVADLVCREVESFVPNTVSAIILLDEN-NRLSILSGPGLPRRYAAALENMSLTEGDLAALGNDLSEANSIVWDSYRSLGISLGLHNCWASAIKSRNGRISGIFALYSRNQYKLSDWPQKIVSGCVPFCSVVIENYEAQQHISQLANHDSLTGFLNRTAIHKVIKSMID-RPGDNRFAVFMIDIDRFRDINDTLGHMNGDAFLRAIAERLKMMSRSNYILSRSGG…
116	GC_00000003		iGEM	174	7	37	6	0	0.735985	0.88448	0.803429										T|T	Signal transduction mechanisms|Signal transduction mechanisms					COG2202|COG5001	PAS domain (PAS) (PDB:2MWG)|Cyclic di-GMP metabolism protein, combines GGDEF and EAL domains with a 6TM membrane domain	dosP_1	Oxygen sensor protein DosP			K13243	c-di-GMP-specific phosphodiesterase [EC:3.1.4.52]	-----------------MSQPN-----LSAEVLLSALEQAIDATIIIDDRNDVIFFNNAAANLWGMDKAEVLGQNVNVLVPALHRAGHDAFIDRNRESGLNRIVGTSREVEFTRANGEYVCGELSLSKV-ITDTGR--IFYMGVMKNVTDESQQRKILILQNDVLQALASDMLIQDVADLLCRRVESFVPGTVAVLMLIAPS-GQLRVLASPTLPKRYRTSLESLFISPSEQEKLRLDPNYTTRLIWDSYRSLGISLGLQQCFCTPVKTRSGQVQGIFALYAREDQGRNTWPQRIVDSCIPFCALAFEQNATKEHISHLANFDSLTGLLNRSSVHKVIESMISKQDGNRQFAIFMLDIDRFRDINDALGHVYADQFLVEIAARIRAISLDGYVVSRSGG…
117	GC_00000003		iGEM	2401	7	37	6	0	0.735985	0.88448	0.803429										T|T	Signal transduction mechanisms|Signal transduction mechanisms					COG2202|COG5001	PAS domain (PAS) (PDB:2MWG)|Cyclic di-GMP metabolism protein, combines GGDEF and EAL domains with a 6TM membrane domain	dosP_6	Oxygen sensor protein DosP			K13243	c-di-GMP-specific phosphodiesterase [EC:3.1.4.52]	------------------------------------MEQAIDPMVVIDEHNRIILFNAAAERIWGLPRAQVLGENVSCLVPVAERAQHDSYIDRNRETGIGRIVGTSREVEFRRANGEYVCGELSISRVQLADSHK--IYYIAVMKDVTEQSRQRKILILQNDVLQALASDLTIQEVGDLLCRRVDGFVPGGVAAVLLLDRSRRRLSIAASPGMPNRYRTALDSMELSAEQVETLRTAPDSSNKVVWDGYSSLARSLGLERCCSSAIISRTGQVMGIFALYLRGDDTDLAWPQRVVSTSMPFCALAIEQNETRQHIAQLSNFDSLTGLLNRTSLHNVIERLIM-RGGDSQFSLFMVDIDRFRDINDALGHVNADRFLIEIGRRIRGLVNDEYIVSRSGG…
118	GC_00000003		iGEM	1408	7	37	6	0	0.735985	0.88448	0.803429										T|T	Signal transduction mechanisms|Signal transduction mechanisms					COG2202|COG5001	PAS domain (PAS) (PDB:2MWG)|Cyclic di-GMP metabolism protein, combines GGDEF and EAL domains with a 6TM membrane domain	dosP_3	Oxygen sensor protein DosP			K13243	c-di-GMP-specific phosphodiesterase [EC:3.1.4.52]	-------MTPRKDSTKMPEITA-----LTTEILLPALEQAIDATVIIGQDNEIIFYNQAAASLWGIPREEVIGRNVDCLVPVRLRHEHDRYIDRNRETGHNRIVGTSREVEFTRADGEYICGELSLSKVEIGQGAKRQIYYMGVMKNVTDESQRRKILILQNDVLQALASDMLIQDIGELICRKVEAFVPNAVAAMLVLDDN-QPWRVICTPALPRRIRNALETTIPSPSDVEKLQANPSYTGRLVWDNYQSMCRSLGLQSCYAAPVLAADGRITGIFALYLRENNQLGAWPQRLVGACLPFCAVALEQHATKTHMTQLARYDSLTGLLNRGALHRVMEEMIA-QPGNRTLAIFMLDIDRFRDINDALGHVHADQFLVEIAARIRSIARDDYVLSRSGG…
119	GC_00000004		ASM1161152v1	148	7	34	7	0	0.707691	0.751699	0.729031										K	Transcription					COG4957	Predicted transcriptional regulator (PDB:2JSP)	ros_1	Transcriptional regulatory protein ros					---------------------MADETAEVE-------------VRELAAEIVSAYVSRNELEAEMLPDLIHRVYDAVASLG-RTEPVPEKPVPAVPLKKSVFPDYIVCLEDGKKLKMLKRHLKTAYNMTPDEYRERWGLPHDYPMVAPSYASHRSTLARKIGLGTKQRED------------------------------
120	GC_00000004		ASM1161152v1	1938	7	34	7	0	0.707691	0.751699	0.729031										K	Transcription					COG4957	Predicted transcriptional regulator (PDB:2JSP)	ros_2	Transcriptional regulatory protein ros					---------------------MSDTEQDFS-------------CLELTTQIVSAHVSNNSVAADVLPDLIRQVYQALANVS-RPVEEPEKLQPAVPIKRSVFPDYIVCLEDGKKLKMLKRHLQSAYGMTPEQYRERWGLPAEYPMVAPNYAERRSSLAREIGLGRKITAASAGMTASGGDA-------PARPGRRRKA--
121	GC_00000004		ASM1161152v1	1264	7	34	7	0	0.707691	0.751699	0.729031										K	Transcription					COG4957	Predicted transcriptional regulator (PDB:2JSP)	None	None					MIITDREDLSHNGNRLRKEPKLDNKDIPHTE------------LVSMTTEIVAAHANHNTVAIDQIPLLVETVYASLKGLGAEKAVEPAPLQPAVPIKKSVFPDYVICLEDGKKLKMLKRHLQTAYGMTPEQYREKWGLPANYPMTAPNYAAHRSSLAQKIGLGRKVVATPEPEVVEEEPAKPARKTRARRKKDTAELDV
122	GC_00000004		ASM1161152v1	2996	7	34	7	0	0.707691	0.751699	0.729031										K	Transcription					COG4957	Predicted transcriptional regulator (PDB:2JSP)	ros_3	Transcriptional regulatory protein ros					-------------------------------------------VRELTTRIVTAYVSSHTVPADTLPGLIATVFQALGSLG-QATTGTPDLVPAVSVKKSVFPDYIVCLEDGKKLKMLKRHLQSAYGMTPQQYRAKWGLPESYPMTAPSYSAQRATLAQEIGLGRTIRATPEPSDVPDAEV-PVTRLPEKKRGRRPKLA-
123	GC_00000004		ASM1161152v1	375	7	34	7	0	0.707691	0.751699	0.729031										K	Transcription					COG4957	Predicted transcriptional regulator (PDB:2JSP)	None	None					---------------------MTGQQADVTMTDHETRSSEADTLRELTTRIVAAYVSSNTVPADTLPGLIASVFQALGGPG-QATTGTPDMVPAVPVKKSVFPDYIVCLEDGKKMKMLKRHLRTVYGMTPEQYREKWGLPESYPMTPHPTQPDALPWHRRLD--------------------------------------
124	GC_00000004		ASM1161152v1	3286	7	34	7	0	0.707691	0.751699	0.729031										K	Transcription					COG4957	Predicted transcriptional regulator (PDB:2JSP)	None	None					---------------------MTGQQADVTMTDHETRSSEADTLRELTTRIVAAYVSSNTVPADTLPGLIASVFQALGGPG-QATTGTPDMVPAVPVKKSVFPDYIVCLEDGKKMKMLKRHLRTVYGMTPEQYREKWGLPESYPMTPHPTQPDALPWHRRLD--------------------------------------
125	GC_00000004		ASM1472581	147	7	34	7	0	0.707691	0.751699	0.729031										K	Transcription					COG4957	Predicted transcriptional regulator (PDB:2JSP)	ros_1	Transcriptional regulatory protein ros					---------------------MADETAEVE-------------VRELAAEIVSAYVSRNELEAEMLPDLIHRVYDAVASLG-RTEPVPEKPVPAVPLKKSVFPDYIVCLEDGKKLKMLKRHLKTAYNMTPDEYRERWGLPHDYPMVAPSYASHRSTLARKIGLGTKQRED------------------------------
126	GC_00000004		ASM1472581	1955	7	34	7	0	0.707691	0.751699	0.729031										K	Transcription					COG4957	Predicted transcriptional regulator (PDB:2JSP)	ros_2	Transcriptional regulatory protein ros					---------------------MSDTEQDFS-------------CLELTTQIVSAHVSNNSVAADVLPDLIRQVYQALANVS-RPVEEPEKLQPAVPIKRSVFPDYIVCLEDGKKLKMLKRHLQSAYGMTPEQYRERWGLPAEYPMVAPNYAERRSSLAREIGLGRKITAASAGMTASGGDA-------PARPGRRRKA--
127	GC_00000004		ASM1472581	3025	7	34	7	0	0.707691	0.751699	0.729031										K	Transcription					COG4957	Predicted transcriptional regulator (PDB:2JSP)	ros_3	Transcriptional regulatory protein ros					-------------------------------------------VRELTTRIVTAYVSSHTVPADTLPGLIATVFQALGSLG-QATTGTPDLVPAVSVKKSVFPDYIVCLEDGKKLKMLKRHLQSAYGMTPQQYRAKWGLPESYPMTAPSYSAQRATLAQEIGLGRTIRATPEPSDVPDAEV-PVTRLPEKKRGRRPKLA-
128	GC_00000004		ASM1472581	375	7	34	7	0	0.707691	0.751699	0.729031										K	Transcription					COG4957	Predicted transcriptional regulator (PDB:2JSP)	None	None					---------------------MTGQQADVTMTDHETRSSEADTLRELTTRIVAAYVSSNTVPADTLPGLIASVFQALGGPG-QATTGTPDMVPAVPVKKSVFPDYIVCLEDGKKMKMLKRHLRTVYGMTPEQYREKWGLPESYPMTPHPTQPDALPWHRRLD--------------------------------------
129	GC_00000004		ASM1472581	3339	7	34	7	0	0.707691	0.751699	0.729031										K	Transcription					COG4957	Predicted transcriptional regulator (PDB:2JSP)	None	None					---------------------MTGQQADVTMTDHETRSSEADTLRELTTRIVAAYVSSNTVPADTLPGLIASVFQALGGPG-QATTGTPDMVPAVPVKKSVFPDYIVCLEDGKKMKMLKRHLRTVYGMTPEQYREKWGLPESYPMTPHPTQPDALPWHRRLD--------------------------------------
130	GC_00000004		K_rhaeticus_LCK1B3	1247	7	34	7	0	0.707691	0.751699	0.729031										K	Transcription					COG4957	Predicted transcriptional regulator (PDB:2JSP)	ros_1	Transcriptional regulatory protein ros					---------------------MADETAEVE-------------VRELAAEIVSAYVSRNELEAEMLPDLIHRVYDAVASLG-RTEPVPEKPVPAVPLKKSVFPDYIVCLEDGKKLKMLKRHLKTAYNMTPDEYRERWGLPHDYPMVAPSYASHRSTLARKIGLGTKQRED------------------------------
131	GC_00000004		K_rhaeticus_LCK1B3	2704	7	34	7	0	0.707691	0.751699	0.729031										K	Transcription					COG4957	Predicted transcriptional regulator (PDB:2JSP)	ros_2	Transcriptional regulatory protein ros					---------------------MSDTEQDFS-------------CLELTTQIVSAHVSNNSVAADVLPDLIRQVYQALANVS-RPVEEPEKLQPAVPIKRSVFPDYIVCLEDGKKLKMLKRHLQSAYGMTPEQYRERWGLPAEYPMVAPNYAERRSSLAREIGLGRKITAASAGMTASGGDA-------PARPGRRRKA--
132	GC_00000004		K_rhaeticus_LCK1B3	533	7	34	7	0	0.707691	0.751699	0.729031										K	Transcription					COG4957	Predicted transcriptional regulator (PDB:2JSP)	None	None					#NAME?
133	GC_00000004		K_rhaeticus_LCK1B3	3218	7	34	7	0	0.707691	0.751699	0.729031										K	Transcription					COG4957	Predicted transcriptional regulator (PDB:2JSP)	None	None					---------------------MTGQQADVTMTDHETRSSEADTLRELTTRIVAAYVSSNTVPADTLPGLIATVFQALGGPG-QATTGTPDLVPAVPVKKSVFPDYIVCLEDGKKMKMLKRHLRTVYGMTPEQYREKWGLPESYPMTAPSYAARRAALAQEIGLGRTVKATPAPSETSGTGV-PVTRLPEKKRGRRPKLA-
134	GC_00000004		K_rhaeticus_N2B4	780	7	34	7	0	0.707691	0.751699	0.729031										K	Transcription					COG4957	Predicted transcriptional regulator (PDB:2JSP)	ros_1	Transcriptional regulatory protein ros					---------------------MADETAEVE-------------VRELAAEIVSAYVSRNELEAEMLPDLIHRVYDAVASLG-RTEPVPEKPVPAVPLKKSVFPDYIVCLEDGKKLKMLKRHLKTAYNMTPDEYRERWGLPHDYPMVAPSYASHRSTLARKIGLGTKQRED------------------------------
135	GC_00000004		K_rhaeticus_N2B4	2085	7	34	7	0	0.707691	0.751699	0.729031										K	Transcription					COG4957	Predicted transcriptional regulator (PDB:2JSP)	ros_2	Transcriptional regulatory protein ros					---------------------MSDTEQDFS-------------CLELTTQIVSAHVSNNSVAADVLPDLIRQVYQALANVS-RPVEEPEKLQPAVPIKRSVFPDYIVCLEDGKKLKMLKRHLQSAYGMTPEQYRERWGLPAEYPMVAPNYAERRSSLAREIGLGRKITAASAGMTASGGDA-------PARPGRRRKA--
136	GC_00000004		K_rhaeticus_N2B4	2552	7	34	7	0	0.707691	0.751699	0.729031										K	Transcription					COG4957	Predicted transcriptional regulator (PDB:2JSP)	None	None					#NAME?
137	GC_00000004		K_rhaeticus_N2B4	2505	7	34	7	0	0.707691	0.751699	0.729031										K	Transcription					COG4957	Predicted transcriptional regulator (PDB:2JSP)	None	None					#NAME?
138	GC_00000004		K_rhaeticus_N2B4	3185	7	34	7	0	0.707691	0.751699	0.729031										K	Transcription					COG4957	Predicted transcriptional regulator (PDB:2JSP)	None	None					------------------------------------------------------------------------------------------------------------------MKMLKRHLQSAYGMTPKQYREKWGLPESYPMVAPAYAARRSVLAQEIGLGRAVRTAPDVTASTAEDQVPVTHIPEKKRGRRSKLA-
139	GC_00000004		K_rhaeticus_OB2	1370	7	34	7	0	0.707691	0.751699	0.729031										K	Transcription					COG4957	Predicted transcriptional regulator (PDB:2JSP)	ros_1	Transcriptional regulatory protein ros					---------------------MADETAEVE-------------VRELAAEIVSAYVSRNELEAEMLPDLIHRVYDAVASLG-RTEPVPEKPVPAVPLKKSVFPDYIVCLEDGKKLKMLKRHLKTAYNMTPDEYRERWGLPHDYPMVAPSYASHRSTLARKIGLGTKQRED------------------------------
140	GC_00000004		K_rhaeticus_OB2	2546	7	34	7	0	0.707691	0.751699	0.729031										K	Transcription					COG4957	Predicted transcriptional regulator (PDB:2JSP)	ros_2	Transcriptional regulatory protein ros					---------------------MSDTEQDFS-------------CLELTTQIVSAHVSNNSVAADVLPDLIRQVYQALANVS-RPVEEPEKLQPAVPIKRSVFPDYIVCLEDGKKLKMLKRHLQSAYGMTPEQYRERWGLPAEYPMVAPNYAERRSSLAREIGLGRKITAASAGMTASGGDA-------PARPGRRRKA--
141	GC_00000004		K_rhaeticus_OB2	162	7	34	7	0	0.707691	0.751699	0.729031										K	Transcription					COG4957	Predicted transcriptional regulator (PDB:2JSP)	None	None					#NAME?
142	GC_00000004		K_rhaeticus_UOU2B2	210	7	34	7	0	0.707691	0.751699	0.729031										K	Transcription					COG4957	Predicted transcriptional regulator (PDB:2JSP)	ros_1	Transcriptional regulatory protein ros					---------------------MADETAEVE-------------VRELAAEIVSAYVSRNELEAEMLPDLIHRVYDAVASLG-RTEPVPEKPVPAVPLKKSVFPDYIVCLEDGKKLKMLKRHLKTAYNMTPDEYRERWGLPHDYPMVAPSYASHRSTLARKIGLGTKQRED------------------------------
143	GC_00000004		K_rhaeticus_UOU2B2	2487	7	34	7	0	0.707691	0.751699	0.729031										K	Transcription					COG4957	Predicted transcriptional regulator (PDB:2JSP)	ros_2	Transcriptional regulatory protein ros					---------------------MSDTEQDFS-------------CLELTTQIVSAHVSNNSVAADVLPDLIRQVYQALANVS-RPVEEPEKLQPAVPIKRSVFPDYIVCLEDGKKLKMLKRHLQSAYGMTPEQYRERWGLPAEYPMVAPNYAERRSSLAREIGLGRKITAASAGMTASGGDA-------PARPGRRRKA--
144	GC_00000004		K_rhaeticus_UOU2B2	2305	7	34	7	0	0.707691	0.751699	0.729031										K	Transcription					COG4957	Predicted transcriptional regulator (PDB:2JSP)	None	None					#NAME?
145	GC_00000004		K_rhaeticus_UOU2B2	3184	7	34	7	0	0.707691	0.751699	0.729031										K	Transcription					COG4957	Predicted transcriptional regulator (PDB:2JSP)	ros_3	Transcriptional regulatory protein ros					-------------------------------------------VRELTTRIVTAYVSSHTVPADTLPGLIATVFQALGSLG-QATTGTPDLVPAVPVKKSVFPDYIVCLEDGKKMKMLKRHLHTVYGLTPQQYRAKWGLPESYPMTAPSYAARRSVLAQEIGLGRTIKATLKPSDVSEAEV-PVTRLPEKKRGRRPKLA-
146	GC_00000004		iGEM	153	7	34	7	0	0.707691	0.751699	0.729031										K	Transcription					COG4957	Predicted transcriptional regulator (PDB:2JSP)	ros_1	Transcriptional regulatory protein ros					---------------------MADETAEVE-------------VRELAAEIVSAYVSRNELEAEMLPDLIHRVYDAVASLG-RTEPVPEKPVPAVPLKKSVFPDYIVCLEDGKKLKMLKRHLKTAYNMTPDEYRERWGLPHDYPMVAPSYASHRSTLARKIGLGTKQRED------------------------------
147	GC_00000004		iGEM	1880	7	34	7	0	0.707691	0.751699	0.729031										K	Transcription					COG4957	Predicted transcriptional regulator (PDB:2JSP)	ros_2	Transcriptional regulatory protein ros					---------------------MSDTEQDFS-------------CLELTTQIVSAHVSNNSVAADVLPDLIRQVYQALANVS-RPVEEPEKLQPAVPIKRSVFPDYIVCLEDGKKLKMLKRHLQSAYGMTPEQYRERWGLPAEYPMVAPNYAERRSSLAREIGLGRKITAASAGMTASGGDA-------PARPGRRRKA--
148	GC_00000004		iGEM	403	7	34	7	0	0.707691	0.751699	0.729031										K	Transcription					COG4957	Predicted transcriptional regulator (PDB:2JSP)	None	None					---------------------MTGQQADVTMTDHETRSSEADTLRELTTRIVAAYVSSNTVPAETLPGLIASVFQALGSLG-QAMTETPDLVPAVPVKKSVFPDYIVCLEDGKKMKMLKRHLRTVYGMTPEQYREKWGLPESYPMTAPSYAARRSALAQEIGLGRTVKETPAPSETSGTGV-PVTRLPEKKRGRRPKLA-
149	GC_00000004		iGEM	1226	7	34	7	0	0.707691	0.751699	0.729031										K	Transcription					COG4957	Predicted transcriptional regulator (PDB:2JSP)	None	None					#NAME?
150	GC_00000004		iGEM	2950	7	34	7	0	0.707691	0.751699	0.729031										K	Transcription					COG4957	Predicted transcriptional regulator (PDB:2JSP)	ros_3	Transcriptional regulatory protein ros					-------------------------------------------VRELTTRIVTAYVSSHTVPADTLPGLIATVFQALGSLG-QATTGTPDLVPAVSVKKSVFPDYIVCLEDGKKLKMLKRHLQSAYGMTPQQYRAKWGLPESYPMTAPSYSAQRATLAQEIGLGRTIRATPEPSDVPDAEV-PVTRLPEKKRGRRPKLA-
151	GC_00000004		iGEM	3103	7	34	7	0	0.707691	0.751699	0.729031										K	Transcription					COG4957	Predicted transcriptional regulator (PDB:2JSP)	ros_4	Transcriptional regulatory protein ros					-------------------------------------------VRELTTRIVTAYVSSHTVPADTLPGLIATVFQALGSLG-QATTGTPDLVPAVSVKKSVFPDYIVCLEDGKKLKMLKRHLQSAYGMTPQQYRAKWGLPESYPMTAPSYSAQRATLAQEIGLGRTIRATPEPSDVPDAEV-PVTRLPEKKRGRRPKLA-
152	GC_00000004		iGEM	3419	7	34	7	0	0.707691	0.751699	0.729031										K	Transcription					COG4957	Predicted transcriptional regulator (PDB:2JSP)	ros_5	Transcriptional regulatory protein ros					-------------------------------------------VRELTTRIVTAYVSSHTVPADTLPGLIATVFQALGSLG-QATTGTPDLVPAVSVKKSVFPDYIVCLEDGKKLKMLKRHLQSAYGMTPQQYRAKWGLPESYPMTAPSYSAQRATLAQEIGLGRTIRATPEPSDVPDAEV-PVTRLPEKKRGRRPKLA-
153	GC_00000005		ASM1161152v1	1453	7	30	5	0	0.712103	0.711558	0.711831										K	Transcription					COG1959	DNA-binding transcriptional regulator, IscR family (IscR) (PDB:1XD7)	nsrR_1	HTH-type transcriptional repressor NsrR			K13771	Rrf2 family transcriptional regulator, nitric oxide-sensitive transcriptional repressor	---------------------------------------MRLTLHTDYSIRALIYLGQNPGRRVAIQEIADTHRISQNHLVKVINRLSTNGVVLARRGRNGGVELAHTPRQIVIGDVVRLMESDVSAIVSC----IPGS--GQ------------------------------------------------------QCILADACRLRKLFSKSMNAFMAVLDRLTLHDMLCDHGKTGQRGNIT-----------
154	GC_00000005		ASM1161152v1	1454	7	30	5	0	0.712103	0.711558	0.711831										K	Transcription					COG1959	DNA-binding transcriptional regulator, IscR family (IscR) (PDB:1XD7)	nsrR_2	HTH-type transcriptional repressor NsrR			K13771	Rrf2 family transcriptional regulator, nitric oxide-sensitive transcriptional repressor	---------------------------------------MRLTLHTAYAIRVLVYLARNPERRVSVHEISDSHGISHNHLVKVVNRLSHSGVVVARRGRSGGLQLPCLPHEIVIGDIVRLMETDMDSVVAC----QPEN--GQ------------------------------------------------------HCLLADICRLRHLLAQSMRAFLKVLDETTLNDILPDRRA-------------------
155	GC_00000005		ASM1161152v1	2686	7	30	5	0	0.712103	0.711558	0.711831										K	Transcription					COG1959	DNA-binding transcriptional regulator, IscR family (IscR) (PDB:1XD7)	nsrR_5	HTH-type transcriptional repressor NsrR			K13771	Rrf2 family transcriptional regulator, nitric oxide-sensitive transcriptional repressor	MCNLFTETKGWRVFSTINCKLYAVYRDLSLSAGSMLDTGMRLTLHTDYALRTLLYMGLHADRRVSIHEIADAYDISENHLVKVIHRLSRLGLIDARRGRGGGLVLAHAPEDIRIGDVVRKTEDDMRLV-SC----EPANPEGA------------------------------------------------------GCILSDMCKLRGALAQALDAFMKVLDETTLADLLPDHDRHMLLARLPGPASDDPIRRV
156	GC_00000005		ASM1161152v1	2298	7	30	5	0	0.712103	0.711558	0.711831										K	Transcription					COG1959	DNA-binding transcriptional regulator, IscR family (IscR) (PDB:1XD7)	nsrR_3	HTH-type transcriptional repressor NsrR			K13771	Rrf2 family transcriptional regulator, nitric oxide-sensitive transcriptional repressor	-----------------MPGGNIVHAHWKQDAGVIYLFFMRLTLHTDYALRTLLYLGIHTDRLTSIREVAQAYGISENHLVKIIHRLGQGGFIETIRGRNGGLRLGRPAASILIGDVVRYTEEDMALV-NCMQPADPERPDMK------------------------------------------------------PCILADACRLRGVLGEALGSFIAVLDRYTLADVITDRERQRLQ--APTRM--------
157	GC_00000005		ASM1161152v1	2352	7	30	5	0	0.712103	0.711558	0.711831										K	Transcription					COG1959	DNA-binding transcriptional regulator, IscR family (IscR) (PDB:1XD7)	nsrR_4	HTH-type transcriptional repressor NsrR			K13771	Rrf2 family transcriptional regulator, nitric oxide-sensitive transcriptional repressor	---------------------------------------MRLTLYTDYALRTLLYLGVHADRRVSIREVAEAYGISENHLVKVIHHLGRGGFVDTLRGRGGGLMLARPADQINVGDVVRHTEEDMALV-GCMSPLSPGMGPGSRSAVAAAGGGGKRASLAALAGSAARGTFSPRGMAAGGATSAGSAAGEGRSGSAGECLLANACHLRGVLGEALGAFMTVLDARTLADLLTPYERKVLTQAGPAEG--------
158	GC_00000005		ASM1472581	1471	7	30	5	0	0.712103	0.711558	0.711831										K	Transcription					COG1959	DNA-binding transcriptional regulator, IscR family (IscR) (PDB:1XD7)	nsrR_2	HTH-type transcriptional repressor NsrR			K13771	Rrf2 family transcriptional regulator, nitric oxide-sensitive transcriptional repressor	---------------------------------------MRLTLHTDYSIRALIYLGQNPGRRVAIQEIADTHRISQNHLVKVINRLSTNGVVLARRGRNGGVELAHTPRQIVIGDVVRLMESDVSAIVSC----IPGS--GQ------------------------------------------------------QCILADACRLRKLFSKSMNAFMAVLDRLTLHDMLCDHGKTGQRGNIT-----------
159	GC_00000005		ASM1472581	1472	7	30	5	0	0.712103	0.711558	0.711831										K	Transcription					COG1959	DNA-binding transcriptional regulator, IscR family (IscR) (PDB:1XD7)	nsrR_3	HTH-type transcriptional repressor NsrR			K13771	Rrf2 family transcriptional regulator, nitric oxide-sensitive transcriptional repressor	---------------------------------------MRLTLHTAYAIRVLVYLARNPERRVSVHEISDSHGISHNHLVKVVNRLSHSGVVVARRGRSGGLQLPCLPHEIVIGDIVRLMETDMDSVVAC----QPEN--GQ------------------------------------------------------HCLLADICRLRHLLAQSMRAFLKVLDETTLNDILPDRRA-------------------
160	GC_00000005		ASM1472581	2713	7	30	5	0	0.712103	0.711558	0.711831										K	Transcription					COG1959	DNA-binding transcriptional regulator, IscR family (IscR) (PDB:1XD7)	nsrR_6	HTH-type transcriptional repressor NsrR			K13771	Rrf2 family transcriptional regulator, nitric oxide-sensitive transcriptional repressor	MCNLFTETKGWRVFSTINCKLYAVYRDLSLSAGSMLDTGMRLTLHTDYALRTLLYMGLHADRRVSIHEIADAYDISENHLVKVIHRLSRLGLIDARRGRGGGLVLAHAPEDIRIGDVVRKTEDDMRLV-SC----EPANPEGA------------------------------------------------------GCILSDMCKLRGALAQALDAFMKVLDETTLADLLPDHDRHMLLARLPGPASDDPIRRV
161	GC_00000005		ASM1472581	2314	7	30	5	0	0.712103	0.711558	0.711831										K	Transcription					COG1959	DNA-binding transcriptional regulator, IscR family (IscR) (PDB:1XD7)	nsrR_4	HTH-type transcriptional repressor NsrR			K13771	Rrf2 family transcriptional regulator, nitric oxide-sensitive transcriptional repressor	-----------------MPGGNIVHAHWKQDAGVIYLFFMRLTLHTDYALRTLLYLGIHTDRLTSIREVAQAYGISENHLVKIIHRLGQGGFIETIRGRNGGLRLGRPAASILIGDVVRYTEEDMALV-NCMQPADPERPDMK------------------------------------------------------PCILADACRLRGVLGEALGSFIAVLDRYTLADVITDRERQRLQ--APTRM--------
162	GC_00000005		ASM1472581	2368	7	30	5	0	0.712103	0.711558	0.711831										K	Transcription					COG1959	DNA-binding transcriptional regulator, IscR family (IscR) (PDB:1XD7)	nsrR_5	HTH-type transcriptional repressor NsrR			K13771	Rrf2 family transcriptional regulator, nitric oxide-sensitive transcriptional repressor	---------------------------------------MRLTLYTDYALRTLLYLGVHADRRVSIREVAEAYGISENHLVKVIHHLGRGGFVDTLRGRGGGLMLARPADQINVGDVVRHTEEDMALV-GCMSPLSPGMGPGSRSAVAAAGGGGKRASLAALAGSAARGTFSPRGMAAGGATSAGSAAGEGRSGSAGECLLANACHLRGVLGEALGAFMTVLDARTLADLLTPYERKVLTQAGPAEG--------
163	GC_00000005		K_rhaeticus_LCK1B3	2421	7	30	5	0	0.712103	0.711558	0.711831										K	Transcription					COG1959	DNA-binding transcriptional regulator, IscR family (IscR) (PDB:1XD7)	nsrR_4	HTH-type transcriptional repressor NsrR			K13771	Rrf2 family transcriptional regulator, nitric oxide-sensitive transcriptional repressor	---------------------------------------MRLTLHTDYSIRALIYLGQNPGRRVAIQEIADTHRISQNHLVKVINRLSTNGVVLARRGRNGGVELAHTPRQIVIGDVVRLMESDVSAIVSC----IPGS--GQ------------------------------------------------------QCILADACRLRKLFSKSMNAFMAVLDRLTLHDMLCDHGKTGQRGNIT-----------
164	GC_00000005		K_rhaeticus_LCK1B3	2420	7	30	5	0	0.712103	0.711558	0.711831										K	Transcription					COG1959	DNA-binding transcriptional regulator, IscR family (IscR) (PDB:1XD7)	nsrR_3	HTH-type transcriptional repressor NsrR			K13771	Rrf2 family transcriptional regulator, nitric oxide-sensitive transcriptional repressor	---------------------------------------MRLTLHTDYAIRVLVYLARNPERRVSVHEISDSHGISHNHLVKVVNRLSHSGVVVARRGRSGGLQLPCLPHEIVIGDIVRLMETDMDSVVAC----QPEN--GQ------------------------------------------------------HCLLADICRLRHLLAQSMRAFLKVLDETTLNDILPDRRA-------------------
165	GC_00000005		K_rhaeticus_LCK1B3	1458	7	30	5	0	0.712103	0.711558	0.711831										K	Transcription					COG1959	DNA-binding transcriptional regulator, IscR family (IscR) (PDB:1XD7)	nsrR_2	HTH-type transcriptional repressor NsrR			K13771	Rrf2 family transcriptional regulator, nitric oxide-sensitive transcriptional repressor	#NAME?
166	GC_00000005		K_rhaeticus_LCK1B3	1021	7	30	5	0	0.712103	0.711558	0.711831										K	Transcription					COG1959	DNA-binding transcriptional regulator, IscR family (IscR) (PDB:1XD7)	nsrR_1	HTH-type transcriptional repressor NsrR			K13771	Rrf2 family transcriptional regulator, nitric oxide-sensitive transcriptional repressor	---------------------------------------MRLTLHTDYALRTLLYLGIHTDRLTSIREVAQAYGISENHLVKIIHRLGQGGFIETIRGRNGGLRLGRPAASILIGDVVRYTEEDMALV-NCMQPADPERPDMK------------------------------------------------------PCILADACRLRGVLGEALGSFIAVLDRYTLADVITDRERQRLQ--APTRM--------
167	GC_00000005		K_rhaeticus_N2B4	2157	7	30	5	0	0.712103	0.711558	0.711831										K	Transcription					COG1959	DNA-binding transcriptional regulator, IscR family (IscR) (PDB:1XD7)	nsrR_3	HTH-type transcriptional repressor NsrR			K13771	Rrf2 family transcriptional regulator, nitric oxide-sensitive transcriptional repressor	#NAME?
168	GC_00000005		K_rhaeticus_N2B4	309	7	30	5	0	0.712103	0.711558	0.711831										K	Transcription					COG1959	DNA-binding transcriptional regulator, IscR family (IscR) (PDB:1XD7)	nsrR_1	HTH-type transcriptional repressor NsrR			K13771	Rrf2 family transcriptional regulator, nitric oxide-sensitive transcriptional repressor	---------------------------------------MRLTLHTDYALRTLLYLGIHTDRLTSIREVAQAYGISENHLVKIIHRLGQGGFIETIRGRNGGLRLGRPAASILIGDVVRYTEEDMALV-NCMQPADPERPDMK------------------------------------------------------PCILADACRLRGVLGEALGSFIAVLDRYTLADVITDRERQRLQ--APTRM--------
169	GC_00000005		K_rhaeticus_N2B4	3149	7	30	5	0	0.712103	0.711558	0.711831										K	Transcription					COG1959	DNA-binding transcriptional regulator, IscR family (IscR) (PDB:1XD7)	nsrR_4	HTH-type transcriptional repressor NsrR			K13771	Rrf2 family transcriptional regulator, nitric oxide-sensitive transcriptional repressor	---------------------------------------MRLTLYTDYALRTLLYLGVHADRRVSIREVAEAYGISENHLVKVIHHLGRGGFVDTLRGRGGGLMLARPADQINVGDVVRHTEEDMALV-GCMSPLSPGMGPGSRSAVAAAGGGGKRASLAALAGSAARGTFSPRGMAAGGATSAGSAAGEGRSGSAGECLLANACHLRGVLGEALGAFMTVLDARTLADLLTPYERKVLTQAGPAEG--------
170	GC_00000005		K_rhaeticus_OB2	387	7	30	5	0	0.712103	0.711558	0.711831										K	Transcription					COG1959	DNA-binding transcriptional regulator, IscR family (IscR) (PDB:1XD7)	nsrR_1	HTH-type transcriptional repressor NsrR			K13771	Rrf2 family transcriptional regulator, nitric oxide-sensitive transcriptional repressor	---------------------------------------MRLTLHTDYSIRALIYLGQNPGRRVAIQEIADTHRISQNHLVKVINRLSTNGVVLARRGRNGGVELAHTPRQIVIGDVVRLMESDVSAIVSC----IPGS--GQ------------------------------------------------------QCILADACRLRKLFSKSMNAFMAVLDRLTLHDMLCDHGKTGQRGNIT-----------
171	GC_00000005		K_rhaeticus_OB2	388	7	30	5	0	0.712103	0.711558	0.711831										K	Transcription					COG1959	DNA-binding transcriptional regulator, IscR family (IscR) (PDB:1XD7)	nsrR_2	HTH-type transcriptional repressor NsrR			K13771	Rrf2 family transcriptional regulator, nitric oxide-sensitive transcriptional repressor	---------------------------------------MRLTLHTDYAIRVLVYLARNPERRVSVHEISDSHGISHNHLVKVVNRLSHSGVVVARRGRSGGLQLPCLPHEIVIGDIVRLMETDMDSVVAC----QPEN--GQ------------------------------------------------------HCLLADICRLRHLLAQSMRAFLKVLDETTLNDILPDRRA-------------------
172	GC_00000005		K_rhaeticus_OB2	1594	7	30	5	0	0.712103	0.711558	0.711831										K	Transcription					COG1959	DNA-binding transcriptional regulator, IscR family (IscR) (PDB:1XD7)	nsrR_4	HTH-type transcriptional repressor NsrR			K13771	Rrf2 family transcriptional regulator, nitric oxide-sensitive transcriptional repressor	#NAME?
173	GC_00000005		K_rhaeticus_OB2	1108	7	30	5	0	0.712103	0.711558	0.711831										K	Transcription					COG1959	DNA-binding transcriptional regulator, IscR family (IscR) (PDB:1XD7)	nsrR_3	HTH-type transcriptional repressor NsrR			K13771	Rrf2 family transcriptional regulator, nitric oxide-sensitive transcriptional repressor	---------------------------------------MRLTLHTDYALRTLLYLGIHTDRLTSIREVAQAYGISENHLVKIIHRLGQGGFIETIRGRNGGLRLGRPAASILIGDVVRYTEEDMALV-NCMQPADPERPDMK------------------------------------------------------PCILADACRLRGVLGEALGSFIAVLDRYTLADVITDRERQRLQ--APTRM--------
174	GC_00000005		K_rhaeticus_UOU2B2	1975	7	30	5	0	0.712103	0.711558	0.711831										K	Transcription					COG1959	DNA-binding transcriptional regulator, IscR family (IscR) (PDB:1XD7)	nsrR_4	HTH-type transcriptional repressor NsrR			K13771	Rrf2 family transcriptional regulator, nitric oxide-sensitive transcriptional repressor	---------------------------------------MRLTLHTDYSIRALIYLGQNPGRRVAIQEIADTHRISQNHLVKVINRLSTNGVVLARRGRNGGVELAHTPRQIVIGDVVRLMESDVSAIVSC----IPGS--GQ------------------------------------------------------QCILADACRLRKLFSKSMNAFMAVLDRLTLHDMLCDHGKTGQRGNIT-----------
175	GC_00000005		K_rhaeticus_UOU2B2	1974	7	30	5	0	0.712103	0.711558	0.711831										K	Transcription					COG1959	DNA-binding transcriptional regulator, IscR family (IscR) (PDB:1XD7)	nsrR_3	HTH-type transcriptional repressor NsrR			K13771	Rrf2 family transcriptional regulator, nitric oxide-sensitive transcriptional repressor	---------------------------------------MRLTLHTDYAIRVLVYLARNPERRVSVHEISDSHGISHNHLVKVVNRLSHSGVVVARRGRSGGLQLPCLPHEIVIGDIVRLMETDMDSVVAC----QPEN--GQ------------------------------------------------------HCLLADICRLRHLLAQSMRAFLKVLDETTLNDILPDRRA-------------------
176	GC_00000005		K_rhaeticus_UOU2B2	1259	7	30	5	0	0.712103	0.711558	0.711831										K	Transcription					COG1959	DNA-binding transcriptional regulator, IscR family (IscR) (PDB:1XD7)	nsrR_2	HTH-type transcriptional repressor NsrR			K13771	Rrf2 family transcriptional regulator, nitric oxide-sensitive transcriptional repressor	#NAME?
177	GC_00000005		K_rhaeticus_UOU2B2	750	7	30	5	0	0.712103	0.711558	0.711831										K	Transcription					COG1959	DNA-binding transcriptional regulator, IscR family (IscR) (PDB:1XD7)	nsrR_1	HTH-type transcriptional repressor NsrR			K13771	Rrf2 family transcriptional regulator, nitric oxide-sensitive transcriptional repressor	---------------------------------------MRLTLHTDYALRTLLYLGIHTDRLTSIREVAQAYGISENHLVKIIHRLGQGGFIETIRGRNGGLRLGRPAASILIGDVVRYTEEDMALV-NCMQPADPERPDMK------------------------------------------------------PCILADACRLRGVLGEALGSFIAVLDRYTLADVITDRERQRLQ--APTRM--------
178	GC_00000005		iGEM	1410	7	30	5	0	0.712103	0.711558	0.711831										K	Transcription					COG1959	DNA-binding transcriptional regulator, IscR family (IscR) (PDB:1XD7)	nsrR_2	HTH-type transcriptional repressor NsrR			K13771	Rrf2 family transcriptional regulator, nitric oxide-sensitive transcriptional repressor	---------------------------------------MRLTLHTDYSIRALIYLGQNPGRRVAIQEIADTHRISQNHLVKVINRLSTNGVVLARRGRNGGVELAHTPRQIVIGDVVRLMESDVSAIVSC----IPGS--GQ------------------------------------------------------QCILADACRLRKLFSKSMNAFMAVLDRLTLHDMLCDHGKTGQRGNIT-----------
179	GC_00000005		iGEM	1411	7	30	5	0	0.712103	0.711558	0.711831										K	Transcription					COG1959	DNA-binding transcriptional regulator, IscR family (IscR) (PDB:1XD7)	nsrR_3	HTH-type transcriptional repressor NsrR			K13771	Rrf2 family transcriptional regulator, nitric oxide-sensitive transcriptional repressor	---------------------------------------MRLTLHTAYAIRVLVYLARNPERRVSVHEISDSHGISHNHLVKVVNRLSHSGVVVARRGRSGGLQLPCLPHEIVIGDIVRLMETDMDSVVAC----QPEN--GQ------------------------------------------------------HCLLADICRLRHLLAQSMRAFLKVLDETTLNDILPDRRA-------------------
180	GC_00000005		iGEM	2611	7	30	5	0	0.712103	0.711558	0.711831										K	Transcription					COG1959	DNA-binding transcriptional regulator, IscR family (IscR) (PDB:1XD7)	nsrR_6	HTH-type transcriptional repressor NsrR			K13771	Rrf2 family transcriptional regulator, nitric oxide-sensitive transcriptional repressor	#NAME?
181	GC_00000005		iGEM	2239	7	30	5	0	0.712103	0.711558	0.711831										K	Transcription					COG1959	DNA-binding transcriptional regulator, IscR family (IscR) (PDB:1XD7)	nsrR_4	HTH-type transcriptional repressor NsrR			K13771	Rrf2 family transcriptional regulator, nitric oxide-sensitive transcriptional repressor	---------------------------------------MRLTLHTDYALRTLLYLGIHTDRLTSIREVAQAYGISENHLVKIIHRLGQGGFIETIRGRNGGLRLGRPAASILIGDVVRYTEEDMALV-NCMQPADPERPDMK------------------------------------------------------PCILADACRLRGVLGEALGSFIAVLDRYTLADVITDRERQRLQ--APTRM--------
182	GC_00000005		iGEM	2292	7	30	5	0	0.712103	0.711558	0.711831										K	Transcription					COG1959	DNA-binding transcriptional regulator, IscR family (IscR) (PDB:1XD7)	nsrR_5	HTH-type transcriptional repressor NsrR			K13771	Rrf2 family transcriptional regulator, nitric oxide-sensitive transcriptional repressor	---------------------------------------MRLTLYTDYALRTLLYLGVHADRRVSIREVAEAYGISENHLVKVIHHLGRGGFVDTLRGRGGGLMLARPADQINVGDVVRHTEEDMALV-GCMSPLSPGMGPGSRSAVAAAGGGGKRASLAALAGSAARGTFSPRGMAAGGATSAGSAAGEGRSGSAGECLLANACHLRGVLGEALGAFMTVLDARTLADLLTPYERKVLTQAGPAEG--------
183	GC_00000006		ASM1161152v1	2994	7	28	7	0	0.637561	0.686942	0.661331										X|X	Mobilome: prophages, transposons|Mobilome: prophages, transposons					COG2801|COG2963	Transposase InsO and inactivated derivatives (Tra5)|Transposase InsE and inactivated derivatives (InsE) (PDB:2JN6) (PUBMED:23818957)	None	IS3 family transposase ISGxy1			K07483	transposase	----------------------------------------------------------------------------------------------MGKVTRKRYAAEFKSRVALEAIRGELTLAELASKHGVHQTMIAQW--------KRQAIEGMASLFSGKSVTEPS---VSPADVEKLHAKIGQL-LVERDFLRDASARLGVIRGGR-------
184	GC_00000006		ASM1161152v1	3005	7	28	7	0	0.637561	0.686942	0.661331										X|X	Mobilome: prophages, transposons|Mobilome: prophages, transposons					COG2801|COG2963	Transposase InsO and inactivated derivatives (Tra5)|Transposase InsE and inactivated derivatives (InsE) (PDB:2JN6) (PUBMED:23818957)	None	IS3 family transposase ISGxy1			K07483	transposase	----------------------------------------------------------------------------------------------MGKVTRKRYAAEFKSRVALEAIRGELTLAELASKHGVHQTMIAQW--------KRQAIEGMASLFSGKSVTEPS---VSPADVEKLHAKIGQL-LVERDFLRDASARLGVIRGGR-------
185	GC_00000006		ASM1161152v1	3014	7	28	7	0	0.637561	0.686942	0.661331										X	Mobilome: prophages, transposons					COG3293	Transposase	None	IS5 family transposase ISMex42					#NAME?
186	GC_00000006		ASM1161152v1	1067	7	28	7	0	0.637561	0.686942	0.661331										X	Mobilome: prophages, transposons					COG3293	Transposase	None	IS5 family transposase ISMex42					#NAME?
187	GC_00000006		ASM1161152v1	3074	7	28	7	0	0.637561	0.686942	0.661331										X	Mobilome: prophages, transposons					COG3293	Transposase	None	IS5 family transposase ISMex42					#NAME?
188	GC_00000006		ASM1161152v1	1087	7	28	7	0	0.637561	0.686942	0.661331										X	Mobilome: prophages, transposons					COG3293	Transposase	None	None			K07492	putative transposase	VVAGGAAFHPLGETGGVGTPARTGSGPPRSGAGHDFSGWHEHQGSPQGGGSPKKGASFEERDHREALGRSRGGYGTKVCVIADGHGKAIGFALAPGQAHELPLAPAMLDDLPSVPL---WVVADKGYASDAFRERI--W--------DMGARPAIPAKRRDAPVACPKWAYRCRHLVENLWARLKEWRAVATRYEKTATSFLAVIHIAAAADWIKC
189	GC_00000006		ASM1472581	3023	7	28	7	0	0.637561	0.686942	0.661331										X|X	Mobilome: prophages, transposons|Mobilome: prophages, transposons					COG2801|COG2963	Transposase InsO and inactivated derivatives (Tra5)|Transposase InsE and inactivated derivatives (InsE) (PDB:2JN6) (PUBMED:23818957)	None	IS3 family transposase ISGxy1			K07483	transposase	----------------------------------------------------------------------------------------------MGKVTRKRYAAEFKSRVALEAIRGELTLAELASKHGVHQTMIAQW--------KRQAIEGMASLFSGKSVTEPS---VSPADVEKLHAKIGQL-LVERDFLRDASARLGVIRGGR-------
190	GC_00000006		ASM1472581	3034	7	28	7	0	0.637561	0.686942	0.661331										X|X	Mobilome: prophages, transposons|Mobilome: prophages, transposons					COG2801|COG2963	Transposase InsO and inactivated derivatives (Tra5)|Transposase InsE and inactivated derivatives (InsE) (PDB:2JN6) (PUBMED:23818957)	None	IS3 family transposase ISGxy1			K07483	transposase	----------------------------------------------------------------------------------------------MGKVTRKRYAAEFKSRVALEAIRGELTLAELASKHGVHQTMIAQW--------KRQAIEGMASLFSGKSVTEPS---VSPADVEKLHAKIGQL-LVERDFLRDASARLGVIRGGR-------
191	GC_00000006		ASM1472581	3048	7	28	7	0	0.637561	0.686942	0.661331										X	Mobilome: prophages, transposons					COG3293	Transposase	None	IS5 family transposase ISMex42					#NAME?
192	GC_00000006		ASM1472581	1072	7	28	7	0	0.637561	0.686942	0.661331										X	Mobilome: prophages, transposons					COG3293	Transposase	None	IS5 family transposase ISMex42					#NAME?
193	GC_00000006		ASM1472581	3103	7	28	7	0	0.637561	0.686942	0.661331										X	Mobilome: prophages, transposons					COG3293	Transposase	None	IS5 family transposase ISMex42					#NAME?
194	GC_00000006		ASM1472581	1092	7	28	7	0	0.637561	0.686942	0.661331										X	Mobilome: prophages, transposons					COG3293	Transposase	None	None			K07492	putative transposase	VVAGGAAFHPLGETGGVGTPARTGSGPPRSGAGHDFSGWHEHQGSPQGGGSPKKGASFEERDHREALGRSRGGYGTKVCVIADGHGKAIGFALAPGQAHELPLAPAMLDDLPSVPL---WVVADKGYASDAFRERI--W--------DMGARPAIPAKRRDAPVACPKWAYRCRHLVENLWARLKEWRAVATRYEKTATSFLAVIHIAAAADWIKC
195	GC_00000006		K_rhaeticus_LCK1B3	3314	7	28	7	0	0.637561	0.686942	0.661331										X|X	Mobilome: prophages, transposons|Mobilome: prophages, transposons					COG2801|COG2963	Transposase InsO and inactivated derivatives (Tra5)|Transposase InsE and inactivated derivatives (InsE) (PDB:2JN6) (PUBMED:23818957)	None	IS3 family transposase ISGxy1			K07483	transposase	----------------------------------------------------------------------------------------------MGKVTRKRYAAEFKSRVALEAIRGELTLAELASKHGVHQTMIAQW--------KRQAIEGMASLFSGKSVTEPS---VSPADVEKLHAKIGQL-LVERDFLRDASARLGVIRGGR-------
196	GC_00000006		K_rhaeticus_LCK1B3	2781	7	28	7	0	0.637561	0.686942	0.661331										X|X	Mobilome: prophages, transposons|Mobilome: prophages, transposons					COG2801|COG2963	Transposase InsO and inactivated derivatives (Tra5)|Transposase InsE and inactivated derivatives (InsE) (PDB:2JN6) (PUBMED:23818957)	None	IS3 family transposase ISGxy1			K07483	transposase	----------------------------------------------------------------------------------------------MGKVTRKRYAAEFKSRVALEAIRGELTLAELASKHGVHQTMIAQW--------KRQAIEGMAATFSGKTVAEPP---VSPADVEKLHAKIGEL-LVERDFLRDASARLGVIRGGR-------
197	GC_00000006		K_rhaeticus_LCK1B3	2278	7	28	7	0	0.637561	0.686942	0.661331										X	Mobilome: prophages, transposons					COG3293	Transposase	None	IS5 family transposase ISMex42					#NAME?
198	GC_00000006		K_rhaeticus_N2B4	3242	7	28	7	0	0.637561	0.686942	0.661331										X	Mobilome: prophages, transposons					COG2963	Transposase InsE and inactivated derivatives (InsE) (PDB:2JN6) (PUBMED:23818957)	None	IS3 family transposase ISGxy1			K07483	transposase	----------------------------------------------------------------------------------------------MGKVTRKRYGAEFKTRVALEAIRGELTLAELASKHGVHQTMIAQW--------KRQAIEGMAATFSGKPVAEPP---VSPADVEKLHAKIGEL-LVERDFLRDASARLGVIRGGR-------
199	GC_00000006		K_rhaeticus_N2B4	3104	7	28	7	0	0.637561	0.686942	0.661331										X	Mobilome: prophages, transposons					COG3293	Transposase	None	None			K07492	putative transposase	#NAME?
200	GC_00000006		K_rhaeticus_N2B4	3241	7	28	7	0	0.637561	0.686942	0.661331										X	Mobilome: prophages, transposons					COG3293	Transposase	None	IS5 family transposase ISMex42					#NAME?
201	GC_00000006		K_rhaeticus_OB2	2758	7	28	7	0	0.637561	0.686942	0.661331										X|X	Mobilome: prophages, transposons|Mobilome: prophages, transposons					COG2801|COG2963	Transposase InsO and inactivated derivatives (Tra5)|Transposase InsE and inactivated derivatives (InsE) (PDB:2JN6) (PUBMED:23818957)	None	IS3 family transposase ISGxy1			K07483	transposase	----------------------------------------------------------------------------------------------MGKVTRKRYAAEFKSRVALEAIRGELTLAELASKHGVHQTMIAQW--------KRQAIEGMAATFSGKTVAEPP---VSPADVEKLHAKIGEL-LVERDFLRDASARLGVIRGGR-------
202	GC_00000006		K_rhaeticus_UOU2B2	2813	7	28	7	0	0.637561	0.686942	0.661331										X|X	Mobilome: prophages, transposons|Mobilome: prophages, transposons					COG2801|COG2963	Transposase InsO and inactivated derivatives (Tra5)|Transposase InsE and inactivated derivatives (InsE) (PDB:2JN6) (PUBMED:23818957)	None	IS3 family transposase ISGxy1			K07483	transposase	----------------------------------------------------------------------------------------------MGKVTRKRYAAEFKSRVALEAIRGELTLAELASKHGVHQTMIAQW--------KRQAIEGMAATFSGKTVAEPP---VSPADVEKLHAKIGEL-LVERDFLRDASARLGVIRGGR-------
203	GC_00000006		K_rhaeticus_UOU2B2	3174	7	28	7	0	0.637561	0.686942	0.661331										X	Mobilome: prophages, transposons					COG3293	Transposase	None	None			K07492	putative transposase	#NAME?
204	GC_00000006		iGEM	2959	7	28	7	0	0.637561	0.686942	0.661331										X|X	Mobilome: prophages, transposons|Mobilome: prophages, transposons					COG2801|COG2963	Transposase InsO and inactivated derivatives (Tra5)|Transposase InsE and inactivated derivatives (InsE) (PDB:2JN6) (PUBMED:23818957)	None	IS3 family transposase ISGxy1			K07483	transposase	----------------------------------------------------------------------------------------------MGKVTRKRYAAEFKSRVALEAIRGELTLAELASKHGVHQTMIAQW--------KRQAIEGMASLFSGKSVTEPS---VSPADVEKLHAKIGQL-LVERDFLRDASARLGVIRGGR-------
205	GC_00000006		iGEM	3057	7	28	7	0	0.637561	0.686942	0.661331										X|X	Mobilome: prophages, transposons|Mobilome: prophages, transposons					COG2801|COG2963	Transposase InsO and inactivated derivatives (Tra5)|Transposase InsE and inactivated derivatives (InsE) (PDB:2JN6) (PUBMED:23818957)	None	IS3 family transposase ISGxy1			K07483	transposase	----------------------------------------------------------------------------------------------MGKVTRKRYAAEFKSRVALEAIRGELTLAELASKHGVHQTMIAQW--------KRQAIEGMASLFSGKSVTEPS---VSPADVEKLHAKIGQL-LVERDFLRDASARLGVIRGGR-------
206	GC_00000006		iGEM	3112	7	28	7	0	0.637561	0.686942	0.661331										X|X	Mobilome: prophages, transposons|Mobilome: prophages, transposons					COG2801|COG2963	Transposase InsO and inactivated derivatives (Tra5)|Transposase InsE and inactivated derivatives (InsE) (PDB:2JN6) (PUBMED:23818957)	None	IS3 family transposase ISGxy1			K07483	transposase	----------------------------------------------------------------------------------------------MGKVTRKRYAAEFKSRVALEAIRGELTLAELASKHGVHQTMIAQW--------KRQAIEGMASLFSGKSVTEPS---VSPADVEKLHAKIGQL-LVERDFLRDASARLGVIRGGR-------
207	GC_00000006		iGEM	1050	7	28	7	0	0.637561	0.686942	0.661331										X	Mobilome: prophages, transposons					COG3293	Transposase	None	None			K07483	transposase	#NAME?
208	GC_00000006		iGEM	2974	7	28	7	0	0.637561	0.686942	0.661331										X	Mobilome: prophages, transposons					COG3293	Transposase	None	IS5 family transposase ISMex42					#NAME?
209	GC_00000006		iGEM	3467	7	28	7	0	0.637561	0.686942	0.661331										X	Mobilome: prophages, transposons					COG3293	Transposase	None	IS5 family transposase ISMex42					#NAME?
210	GC_00000006		iGEM	3083	7	28	7	0	0.637561	0.686942	0.661331										X	Mobilome: prophages, transposons					COG3293	Transposase	None	IS5 family transposase ISMex42					#NAME?
211	GC_00000007		ASM1161152v1	2458	7	27	5	0	0.696317	0.864812	0.771472										P	Inorganic ion transport and metabolism					COG1629	Outer membrane receptor protein, Fe transport (CirA) (PDB:1BY3)	None	None			K02014	iron complex outermembrane recepter protein	----------------------------------------MRIQIPPFRKNDPRLLLLLWSTTALFVTETCAHAAVPVEKSPVASQKKQG-------SPHDVKHPAPVGQKDTPLMATQKETINVKMDRDARNGGGGMMRLETASHAVQSVGKEYIAAQSPQSSVVDLVRNLPSMNVATENTSGVTGSATGSAEIRGLTDSDMTIMVNGGPV-AGFGYVNEAIDSEDMEAVNVTPGSSSIDLPVTSSAAGVMNVVTHTPSHKFGGMVDFSYGSNNLSREFIRLESGDILNSGVRSYISFSNTHARSWMGAGINERKNVDIGIQKDFDNGSNIKLFASYDRTDAMMSNYPTADEFYEYKHTGNGYGRSASFDPSNNDYWRNNTT-HWNEFTMSAPMHFVA…
212	GC_00000007		ASM1161152v1	1374	7	27	5	0	0.696317	0.864812	0.771472										P	Inorganic ion transport and metabolism					COG1629	Outer membrane receptor protein, Fe transport (CirA) (PDB:1BY3)	None	None			K02014	iron complex outermembrane recepter protein	#NAME?
213	GC_00000007		ASM1161152v1	1586	7	27	5	0	0.696317	0.864812	0.771472										P	Inorganic ion transport and metabolism					COG1629	Outer membrane receptor protein, Fe transport (CirA) (PDB:1BY3)	None	None			K02014	iron complex outermembrane recepter protein	----------------------------------------MKRYM--YRN---RTLFAMSCLVTTFLT-TVGPVSRSVAATASGAQPVKGHVAVRHTGSHVAGKAATVAKPQAVAASATPEVIHVGVDRTARDGGGGMMRLETAPHTVQSIGKQFIDMKSPTSTALDLIKTLPSVSVSTPDTSGMQG---GSIISRSLTDADMGLLVDGAPA-ASASYMAEDVDSEDLESVNVTPGSSAIDIPTTSAAAGVMDERTHTPGHKFGGLMDFSYGTNNLSREFIRLESGDIGKTGIRSYFSFSNTHARSWMGSGINSRKHIDFGVQKDWQNGSFAKFFISWNYEDFTIDNYSNAAEFYKYKHTGQGYGRSA--DSSSNDYWGNNID-HWNQIFLTAPVHIVL…
214	GC_00000007		ASM1161152v1	1105	7	27	5	0	0.696317	0.864812	0.771472										P	Inorganic ion transport and metabolism					COG1629	Outer membrane receptor protein, Fe transport (CirA) (PDB:1BY3)	None	None			K02014	iron complex outermembrane recepter protein	#NAME?
215	GC_00000007		ASM1472581	2479	7	27	5	0	0.696317	0.864812	0.771472										P	Inorganic ion transport and metabolism					COG1629	Outer membrane receptor protein, Fe transport (CirA) (PDB:1BY3)	None	None			K02014	iron complex outermembrane recepter protein	----------------------------------------MRIQIPPFRKNDPRLLLLLWSTTALFVTETCAHAAVPVEKSPVASQKKQG-------SPHDVKHPAPVGQKDTPLMATQKETINVKMDRDARNGGGGMMRLETASHAVQSVGKEYIAAQSPQSSVVDLVRNLPSMNVATENTSGVTGSATGSAEIRGLTDSDMTIMVNGGPV-AGFGYVNEAIDSEDMEAVNVTPGSSSIDLPVTSSAAGVMNVVTHTPSHKFGGMVDFSYGSNNLSREFIRLESGDILNSGVRSYISFSNTHARSWMGAGINERKNVDIGIQKDFDNGSNIKLFASYDRTDAMMSNYPTADEFYEYKHTGNGYGRSASFDPSNNDYWRNNTT-HWNEFTMSAPMHFVA…
216	GC_00000007		ASM1472581	3058	7	27	5	0	0.696317	0.864812	0.771472										P	Inorganic ion transport and metabolism					COG1629	Outer membrane receptor protein, Fe transport (CirA) (PDB:1BY3)	None	None			K02014	iron complex outermembrane recepter protein	----------------------------------------MRIQIPPFRKNDPRLLLLLWSTTALFVTETCAHAAVPVEKSPVASQKKQG-------SPHDVKHPAPVGQKDTPLMATQKETINVKMDRDARNGGGGMMRLETASHAVQSVGKEYIAAQSPQSSVVDLVRNLPSMNVATENTSGVTGSATGSAEIRGLTDSDMTIMVNGGPV-AGFGYVNEAIDSEDMEAVNVTPGSSSIDLPVTSSAAGVMNVVTHTPSHKFGGMVDFSYGSNNLSREFIRLESGDILNSGVRSYISFSNTHARSWMGAGINERKNVDIGIQKDFDNGSNIKLFASYDRTDAMMSNYPTADEFYEYKHTGNGYGRSASFDPSNNDYWRNNTT-HWNEFTMSAPMHFVA…
217	GC_00000007		ASM1472581	1392	7	27	5	0	0.696317	0.864812	0.771472										P	Inorganic ion transport and metabolism					COG1629	Outer membrane receptor protein, Fe transport (CirA) (PDB:1BY3)	None	None			K02014	iron complex outermembrane recepter protein	#NAME?
218	GC_00000007		ASM1472581	1604	7	27	5	0	0.696317	0.864812	0.771472										P	Inorganic ion transport and metabolism					COG1629	Outer membrane receptor protein, Fe transport (CirA) (PDB:1BY3)	None	None			K02014	iron complex outermembrane recepter protein	----------------------------------------MKRYM--YRN---RTLFAMSCLVTTFLT-TVGPVSRSVAATASGAQPVKGHVAVRHTGSHVAGKAATVAKPQAVAASATPEVIHVGVDRTARDGGGGMMRLETAPHTVQSIGKQFIDMKSPTSTALDLIKTLPSVSVSTPDTSGMQG---GSIISRSLTDADMGLLVDGAPA-ASASYMAEDVDSEDLESVNVTPGSSAIDIPTTSAAAGVMDERTHTPGHKFGGLMDFSYGTNNLSREFIRLESGDIGKTGIRSYFSFSNTHARSWMGSGINSRKHIDFGVQKDWQNGSFAKFFISWNYEDFTIDNYSNAAEFYKYKHTGQGYGRSA--DSSSNDYWGNNID-HWNQIFLTAPVHIVL…
219	GC_00000007		ASM1472581	1124	7	27	5	0	0.696317	0.864812	0.771472										P	Inorganic ion transport and metabolism					COG1629	Outer membrane receptor protein, Fe transport (CirA) (PDB:1BY3)	None	None			K02014	iron complex outermembrane recepter protein	#NAME?
220	GC_00000007		K_rhaeticus_LCK1B3	1665	7	27	5	0	0.696317	0.864812	0.771472										P	Inorganic ion transport and metabolism					COG1629	Outer membrane receptor protein, Fe transport (CirA) (PDB:1BY3)	None	None			K02014	iron complex outermembrane recepter protein	----------------------------------------MRIQIPPFRKNDPRLLLLLWSTTALFVTETCAHAAVPVEKSPVASQKKQG-------SPHDVKHPAPVGQKDTPLMATQKETINVKMDRDARNGGGGMMRLETASHAVQSVGKEYIAAQSPQSSVVDLVRNLPSMNVATENTSGVTGSATGSAEIRGLTDSDMTIMVNGGPV-AGFGYVNEAIDSEDMEAVNVTPGSSSIDLPVTSSAAGVMNVVTHTPSHKFGGMVDFSYGSNNLSREFIRLESGDILNSGVRSYISFSNTHARSWMGAGINERKNVDIGIQKDFDNGSNIKLFASYDRTDAMMSNYPTADEFYEYKHTGNGYGRSASFDPSNNDYWRNNTT-HWNEFTMSAPMHFVA…
221	GC_00000007		K_rhaeticus_LCK1B3	639	7	27	5	0	0.696317	0.864812	0.771472										P	Inorganic ion transport and metabolism					COG1629	Outer membrane receptor protein, Fe transport (CirA) (PDB:1BY3)	None	None			K02014	iron complex outermembrane recepter protein	#NAME?
222	GC_00000007		K_rhaeticus_LCK1B3	2940	7	27	5	0	0.696317	0.864812	0.771472										P	Inorganic ion transport and metabolism					COG1629	Outer membrane receptor protein, Fe transport (CirA) (PDB:1BY3)	None	None			K02014	iron complex outermembrane recepter protein	----------------------------------------MKRYM--YRN---RTLFAMSCLVTTFLT-TVGPVSRSVAATASGAQPVKGHVAVRHTGSHVAGKAATVAKPQAVAASATPEVIHVGVDRTARDGGGGMMRLETAPHTVQSIGKQFIDMKSPTSTALDLIKTLPSVSVSTPDTSGMQG---GSIISRSLTDADMGLLVDGAPA-ASASYMAEDVDSEDLESVNVTPGSSAIDIPTTSAAAGVMDERTHTPGHKFGGLMDFSYGTNNLSREFIRLESGDIGKTGIRSYFSFSNTHARSWMGSGINSRKHIDFGVQKDWQNGSFAKFFISWNYEDFTIDNYSNAAEFYKYKHTGQGYGRSA--DSSSNDYWGNNID-HWNKIFLTAPVHIVL…
223	GC_00000007		K_rhaeticus_LCK1B3	374	7	27	5	0	0.696317	0.864812	0.771472										P	Inorganic ion transport and metabolism					COG1629	Outer membrane receptor protein, Fe transport (CirA) (PDB:1BY3)	None	None					#NAME?
224	GC_00000007		K_rhaeticus_N2B4	3271	7	27	5	0	0.696317	0.864812	0.771472										P	Inorganic ion transport and metabolism					COG1629	Outer membrane receptor protein, Fe transport (CirA) (PDB:1BY3)	None	None					#NAME?
225	GC_00000007		K_rhaeticus_N2B4	1077	7	27	5	0	0.696317	0.864812	0.771472										P	Inorganic ion transport and metabolism					COG1629	Outer membrane receptor protein, Fe transport (CirA) (PDB:1BY3)	None	None			K02014	iron complex outermembrane recepter protein	#NAME?
226	GC_00000007		K_rhaeticus_N2B4	2626	7	27	5	0	0.696317	0.864812	0.771472										P	Inorganic ion transport and metabolism					COG1629	Outer membrane receptor protein, Fe transport (CirA) (PDB:1BY3)	None	None					#NAME?
227	GC_00000007		K_rhaeticus_OB2	1785	7	27	5	0	0.696317	0.864812	0.771472										P	Inorganic ion transport and metabolism					COG1629	Outer membrane receptor protein, Fe transport (CirA) (PDB:1BY3)	None	None			K02014	iron complex outermembrane recepter protein	----------------------------------------MRIQIPPFRKNDPRLLLLLWSTTALFVTETCAHAAVPVEKSPVASQKKQG-------SPHDVKHPAPVGQKDTPLMATQKETINVKMDRDARNGGGGMMRLETASHAVQSVGKEYIAAQSPQSSVVDLVRNLPSMNVATENTSGVTGSATGSAEIRGLTDSDMTIMVNGGPV-AGFGYVNEAIDSEDMEAVNVTPGSSSIDLPVTSSAAGVMNVVTHTPSHKFGGMVDFSYGSNNLSREFIRLESGDILNSGVRSYISFSNTHARSWMGAGINERKNVDIGIQKDFDNGSNIKLFASYDRTDAMMSNYPTADEFYEYKHTGNGYGRSASFDPSNNDYWRNNTT-HWNEFTMSAPMHFVA…
228	GC_00000007		K_rhaeticus_OB2	267	7	27	5	0	0.696317	0.864812	0.771472										P	Inorganic ion transport and metabolism					COG1629	Outer membrane receptor protein, Fe transport (CirA) (PDB:1BY3)	None	None			K02014	iron complex outermembrane recepter protein	#NAME?
229	GC_00000007		K_rhaeticus_OB2	2872	7	27	5	0	0.696317	0.864812	0.771472										P	Inorganic ion transport and metabolism					COG1629	Outer membrane receptor protein, Fe transport (CirA) (PDB:1BY3)	None	None			K02014	iron complex outermembrane recepter protein	----------------------------------------MKRYM--YRN---RTLFAMSCLVTTFLT-TVGPVSRSVAATASGAQPVKGHVAVRHTGSHVAGKAATVAKPQAVAASATPEVIHVGVDRTARDGGGGMMRLETAPHTVQSIGKQFIDMKSPTSTALDLIKTLPSVSVSTPDTSGMQG---GSIISRSLTDADMGLLVDGAPA-SSASYMAEDVDSEDLESVNVTPGSSAIDIPTTSAAAGVMDERTHTPGHKFGGLMDFSYGTNNLSREFIRLESGDIGKTGIRSYFSFSNTHARSWMGSGINSRKHIDFGVQKDWQNGSFAKFFISWNYEDFTIDNYSNAAEFYKYKHTGQGYGRSA--DSSSNDYWGNNID-HWNKIFLTAPVHIVL…
230	GC_00000007		K_rhaeticus_OB2	6	7	27	5	0	0.696317	0.864812	0.771472										P	Inorganic ion transport and metabolism					COG1629	Outer membrane receptor protein, Fe transport (CirA) (PDB:1BY3)	None	None					#NAME?
231	GC_00000007		K_rhaeticus_UOU2B2	2019	7	27	5	0	0.696317	0.864812	0.771472										P	Inorganic ion transport and metabolism					COG1629	Outer membrane receptor protein, Fe transport (CirA) (PDB:1BY3)	None	None			K02014	iron complex outermembrane recepter protein	----------------------------------------MRIQIPPFRKNDPRLLLLLWSTTALFVTETCAHAAVPVEKSPVASQKKQG-------SPHDVKHPAPVGQKDTPLMATQKETINVKMDRDARNGGGGMMRLETASHAVQSVGKEYIAAQSPQSSVVDLVRNLPSMNVATENTSGVTGSATGSAEIRGLTDSDMTIMVNGGPV-AGFGYVNEAIDSEDMEAVNVTPGSSSIDLPVTSSAAGVMNVVTHTPSHKFGGMVDFSYGSNNLSREFIRLESGDILNSGVRSYISFSNTHARSWMGAGINERKNVDIGIQKDFDNGSNIKLFASYDRTDAMMSNYPTADEFYEYKHTGNGYGRSASFDPSNNDYWRNNTT-HWNEFTMSAPMHFVA…
232	GC_00000007		K_rhaeticus_UOU2B2	2132	7	27	5	0	0.696317	0.864812	0.771472										P	Inorganic ion transport and metabolism					COG1629	Outer membrane receptor protein, Fe transport (CirA) (PDB:1BY3)	None	None			K02014	iron complex outermembrane recepter protein	#NAME?
233	GC_00000007		K_rhaeticus_UOU2B2	2819	7	27	5	0	0.696317	0.864812	0.771472										P	Inorganic ion transport and metabolism					COG1629	Outer membrane receptor protein, Fe transport (CirA) (PDB:1BY3)	None	None					MNLLRDRLSGWNHGNRFPCMLFPDDAALRQVRHTIVPGGEFDMIVGVMPHGRRWLLATFLFGTTGFVTVAHAQVPDRVADTRHASRPAR--------QHVAPARAGAQQPAGAVRSTATPEILNVN---SGRAGGGGMMRRETASHSIQTVTRQFMDMRSPAGTALDMVKNLPSLNVSTQDTSGMTG---GSIESRSLNDGDMALLIDGAVVTSGTEYIQEDIDTENMDRIEVTPGTSAIDQPVTSAALGVMNVATHTPSHKYGGLVDFSYGTNDMSRQFIRLESGDIGRTGLRTFFSFSHTHADNWIGAGASDKKHIDFGAQKDIGTDSYIKFFASWNQERYGIYNYPTADQFYAKKHGTGTWGGSS--DPNSTDFWGSHREGPWNELFLTLPVHLRL…
234	GC_00000007		iGEM	2396	7	27	5	0	0.696317	0.864812	0.771472										P	Inorganic ion transport and metabolism					COG1629	Outer membrane receptor protein, Fe transport (CirA) (PDB:1BY3)	None	None			K02014	iron complex outermembrane recepter protein	----------------------------------------MRIQIPPFRKNDPRLLLLLWSTTALFVTETCAHAAVPVEKSPVASQKKQG-------SPHDVKHPAPVGQKDTPLMATQKETINVKMDRDARNGGGGMMRLETASHAVQSVGKEYIAAQSPQSSVVDLVRNLPSMNVATENTSGVTGSATGSAEIRGLTDSDMTIMVNGGPV-AGFGYVNEAIDSEDMEAVNVTPGSSSIDLPVTSSAAGVMNVVTHTPSHKFGGMVDFSYGSNNLSREFIRLESGDILNSGVRSYISFSNTHARSWMGAGINERKNVDIGIQKDFDNGSNIKLFASYDRTDAMMSNYPTADEFYEYKHTGNGYGRSASFDPSNNDYWRNNTT-HWNEFTMSAPMHFVA…
235	GC_00000007		iGEM	1334	7	27	5	0	0.696317	0.864812	0.771472										P	Inorganic ion transport and metabolism					COG1629	Outer membrane receptor protein, Fe transport (CirA) (PDB:1BY3)	None	None			K02014	iron complex outermembrane recepter protein	#NAME?
236	GC_00000007		iGEM	1537	7	27	5	0	0.696317	0.864812	0.771472										P	Inorganic ion transport and metabolism					COG1629	Outer membrane receptor protein, Fe transport (CirA) (PDB:1BY3)	None	None			K02014	iron complex outermembrane recepter protein	----------------------------------------MKRYM--YRN---RTLFAMSCLVTTFLT-TVGPVSRSVAATASGAQPVKGHVAVRHTGSHVAGKAATVAKPQAVAASATPEVIHVGVDRTARDGGGGMMRLETAPHTVQSIGKQFIDMKSPTSTALDLIKTLPSVSVSTPDTSGMQG---GSIISRSLTDADMGLLVDGAPA-ASASYMAEDVDSEDLESVNVTPGSSAIDIPTTSAAAGVMDERTHTPGHKFGGLMDFSYGTNNLSREFIRLESGDIGKTGIRSYFSFSNTHARSWMGSGINSRKHIDFGVQKDWQNGSFAKFFISWNYEDFTIDNYSNAAEFYKYKHTGQGYGRSA--DSSSNDYWGNNID-HWNQIFLTAPVHIVL…
237	GC_00000007		iGEM	1076	7	27	5	0	0.696317	0.864812	0.771472										P	Inorganic ion transport and metabolism					COG1629	Outer membrane receptor protein, Fe transport (CirA) (PDB:1BY3)	None	None					#NAME?
238	GC_00000008		ASM1161152v1	879	7	25	5	0	0.890434	0.823683	0.855759																		None	None					MITTTILSPASRGAASGGFRIDPSRGERSARVSSEWFSRPDDERYLSLSDLHAATLARADRATTRTVESRAIRVEASRDNAERLTLTVPGQQEPIAPTHWSFGQMCSLISAPSSYLRNLPAPLAAINLQHGLLSHRVELIKTLETEDGRVELRAVTGPDYGRIWDHELVGAVRKIAGDGTGDTNWKVPGVIDWATMTHNPYVDITKETTTLYASDRDVFLFLVDDTHPIEAGRLPNGDPDLYFRGFYAWNSEVGSKSLGIASFYLRGVCQNRMLWGVENFEQITIRHSKFAASRFVHQATPALRNFATASPASFVSGIQASRRALVARTDDDRESFLRRRGFSKPETAKIIETVLHEEGRKPESVFDFVQGITALARTKANQDTRLDLEEKARRLMERAS
239	GC_00000008		ASM1161152v1	3239	7	25	5	0	0.890434	0.823683	0.855759																		None	None					#NAME?
240	GC_00000008		ASM1161152v1	3238	7	25	5	0	0.890434	0.823683	0.855759																		None	None					---------------------------------------------------------VKQKKLAKTAPVPCVVREAGSTNAERLTLTVPGQNDPIVPTHWSFGQMCSLVGAPSSYLRNLPAPLAAINLQHGLLSHRAELVKTLETR---------------------------------------------------------------------------------TAASNCVP---------------------------------------------------------------------------------------------------------------------------------------------------------------------
241	GC_00000008		ASM1472581	879	7	25	5	0	0.890434	0.823683	0.855759																		None	None					MITTTILSPASRGAASGGFRIDPSRGERSARVSSEWFSRPDDERYLSLSDLHAATLARADRATTRTVESRAIRVEASRDNAERLTLTVPGQQEPIAPTHWSFGQMCSLISAPSSYLRNLPAPLAAINLQHGLLSHRVELIKTLETEDGRVELRAVTGPDYGRIWDHELVGAVRKIAGDGTGDTNWKVPGVIDWATMTHNPYVDITKETTTLYASDRDVFLFLVDDTHPIEAGRLPNGDPDLYFRGFYAWNSEVGSKSLGIASFYLRGVCQNRMLWGVENFEQITIRHSKFAASRFVHQATPALRNFATASPASFVSGIQASRRALVARTDDDRESFLRRRGFSKPETAKIIETVLHEEGRKPESVFDFVQGITALARTKANQDTRLDLEEKARRLMERAS
242	GC_00000008		ASM1472581	887	7	25	5	0	0.890434	0.823683	0.855759																		None	None					--MTTILSPASRGATSGGFRIDPSRGERSARVSSEWFSRPDDERYLSLSDLHAATLTRAERATARTVESRAIRVEASRDNAERLTLTVPGQQEPIVPTHWSFGQMSSLVGAPSSYLRNLPAPLAAINLQHGLLSHRAELVKTLETEDGRVELRAVTSPDYGRIWDHELVGAVRKIAGDGTGDTNWKVPGVIDWATMTHNPYVDITKETTTLYASDRDVFLFLVDDTHPIEAGRLPNGDPDLYFRGFYAWNSEVGSKSLGIASFYLRGVCQNRMLWGVENFEQITIRHSKFAASRFVHQATPALRNFATASPASFVSGIQASRQALVAKTDEDRESFLRRRGFSKPETAKIIETVLHEEGRKPESVFDFVQGITALARTKANQDTRLDLEEKARRLMERAS
243	GC_00000008		ASM1472581	3271	7	25	5	0	0.890434	0.823683	0.855759																		None	None					#NAME?
244	GC_00000008		K_rhaeticus_LCK1B3	2898	7	25	5	0	0.890434	0.823683	0.855759																		None	None					MITTTILSPASRGAASGGFRIDPSRGERSARVSSEWFSRPDDERYLSLSDLHAATLARADRATTRTVESRAIRVEASRDNAERLTLTVPGQQEPIAPTHWSFGQMCSLISAPSSYLRNLPAPLAAINLQHGLLSHRVELIKTLETEDGRVELRAVTGPDYGRIWDHELVGAVRKIAGDGTGDTNWKVPGVIDWATMTHNPYVDITKETTTLYASDRDVFLFLVDDTHPIEAGRLPNGDPDLYFRGFYAWNSEVGSKSLGIASFYLRGVCQNRMLWGVENFEQITIRHSKFAASRFVHQATPALRNFATASPASFVSGIQASRRALVARTDDDRESFLRRRGFSKPETAKIIETVLHEEGRKPESVFDFVQGITALARTKANQDTRLDLEEKARRLMERAS
245	GC_00000008		K_rhaeticus_LCK1B3	3175	7	25	5	0	0.890434	0.823683	0.855759																		None	None					--MTTILSPASRGATSGGFRIDPSRGERSARVSSEWFSRPDDERYLSLSDLHAATLTRAERATARTVESRAIRVEASRDNAERLTLTVPGQQEPIVPTHWSFGQMSSLVGAPSSYLRNLPAPLAAINLQHGLLSHRAELVKTLETEDGRVELRAVTSPDYGRIWDHELVGAVRKIAGDGTGDTNWKVPGVIDWATMTHNPYVDITKETTTLYASDRDVFLFLVDDTHPIEAGRLPNGDPDLYFRGFYAWNSEVGSKSLGIASFYLRGVCQNRMLWGVENFEQITIRHSKFAASRFVHQATPALRNFATASPASFVSGIQASRQALVAKTDEDRESFLRRRGFSKPETAKIIETVLHEEGRKPESVFDFVQGITALARTKANQDTRLDLEEKARRLMERAS
246	GC_00000008		K_rhaeticus_LCK1B3	2518	7	25	5	0	0.890434	0.823683	0.855759																		None	None					MSATTILPSAR----PAGFRIDPSRGQRDARVSSEWFSRPDDERYLSLADLHAATLARAERATARTVESRAIRVEASRDNAERLTLVVPGQGEPVAPTHWSFGQLSSLVGAPSSYLRNLPAPLAAINLQHGLLSHRAELVKTLETDDGRIELRAVTGPDYGRVFDHELVGAVRKIAGDGTGDTNWKVPGVIDWSTLTHNPHVDITKETTTLYASDRDVFVFLVDDMHPIEAGRLPNGEPDLYFRGFYAWNSEVGSKSLGIASFYLRGVCQNRMLWGQQNFEQITIRHSKFAPSRFVHQAAPALRNFANASPASFVSGIQAAGRAVVARDDDDRESFLRKRGFSKPETATIIETVLREEQRKPETIYDFVQGITALARTKANQDVRLDLEGKARKLMETVG
247	GC_00000008		K_rhaeticus_LCK1B3	3189	7	25	5	0	0.890434	0.823683	0.855759																		None	None					--MSSILSSAR---PASGFRVDPSRGDRDARVSSEWFSRPDDERYLSLADLHAATLARAERATARTVESRAIRVEASRDNVERLTLTVPGQSAPIAPTHWSFGQLSSLVGAPSSYLRTLPAPLAAINLQHGLLSHRAELVKTYETDDDRIELRAVTGPDYGRVLDHEVVAAIRKIAGDGTGDTAWKVPGCIDWSSMVHNPHVDITKETTTLYASDRDVFVFLTDDTHPIEAGRLPNGEPDLYFRGFYAWNSEVGSKSLGIASFYLRGVCQNRMIWGRQNFEQITIRHSKFAPSRFVHQAAPALRNFANASPSSFISGIQAARKTIVARDDDDRESFLRRRGFSKPETARIIETVLREEQKKPETIYDFVQGITALARTKANQDVRLDLEGKARQLMEKVG
248	GC_00000008		K_rhaeticus_LCK1B3	2778	7	25	5	0	0.890434	0.823683	0.855759										D	Cell cycle control, cell division, chromosome partitioning					COG1475	Chromosome segregation protein Spo0J, contains ParB-like nuclease domain (Spo0J) (PDB:1R71)	None	None					#NAME?
249	GC_00000008		K_rhaeticus_N2B4	2357	7	25	5	0	0.890434	0.823683	0.855759																		None	None					MITTTILSPASRGAASGGFRIDPSRGERSARVSSEWFSRPDDERYLSLSDLHAATLARADRATTRTVESRAIRVEASRDNAERLTLTVPGQQEPIAPTHWSFGQMCSLISAPSSYLRNLPAPLAAINLQQGLLSHRVELIKTLETEDGRVELRAVTGPDYGRIWDHELVGAVRKIAGDGTGDTNWKVPGVIDWATMTHNPYVDITKETTTLYASDRDVFLFLVDDTHPIEAGRLPNGDPDLYFRGFYAWNSEVGSKSLGIASFYLRGVCQNRMLWGVENFEQITIRHSKFAASRFVHQATPALRNFATASPASFVSGIQASRRALVARTDDDRESFLRRRGFSKPETAKIIETVLHEEGRKPESVFDFVQGITALARTKANQDTRLDLEEKARRLMERAS
250	GC_00000008		K_rhaeticus_N2B4	2276	7	25	5	0	0.890434	0.823683	0.855759																		None	None					--MTTILSPASRGATSGGFRIDPSRGERSARVSSEWFSRPDDERYLSLSDLHAATLTRAERATARTVESRAIRVEASRDNAERLTLTVPGQQEPIVPTHWSFGQMSSLVGAPSSYLRNLPAPLAAINLQHGLLSHRAELVKTLETEDGRVELRAVTSPDYGRIWDHELVGAVRKIAGDGTGDTNWKVPGVIDWATMTHNPYVDITKETTTLYASDRDVFLFLVDDTHPIEAGRLPNGDPDLYFRGFYAWNSEVGSKSLGIASFYLRGVCQNRMLWGVENFEQITIRHSKFAASRFVHQATPALRNFATASPASFVSGIQASRQALVAKTDEDRESFLRRRGFSKPETAKIIETVLHEEGRKPESVFDFVQGITALARTKANQDTRLDLEEKARRLMERAS
251	GC_00000008		K_rhaeticus_N2B4	1800	7	25	5	0	0.890434	0.823683	0.855759																		None	None					MITTTILPPASRGAASSGFRIDPSRGTRSARVSSEWFSRPDDERYLSLSDLHAATLARAERATARTVESRAIRVEASRDNAERLTLTVPGQNDPIAPTHWSFGQMCSLVGAPSSYLRNLPAPLAAINLQHGLLSHRAELVKTLETEDGRVELRAVTGPDYGRIWDHELVGAVRKIAGDGTGDTNWKVPGVIDWATMTHNPYVDITRETTTLYASDRDVFLFLVDDTHPIDAGRLPNGDPDLYFRGFYAWNSEVGSKSLGIASFYLRGVCQNRMLWGVENFEQITIRHSKFAASRFVHQATPALRNFATASPASFVSGIQASRKALVARTDDDRESFLRRRGFSKPETTKIIETVLHEEGRKPESVFDFVQGITALARTKTNQDTRLDLEGRARKLMEKVG
252	GC_00000008		K_rhaeticus_N2B4	2817	7	25	5	0	0.890434	0.823683	0.855759										D	Cell cycle control, cell division, chromosome partitioning					COG1475	Chromosome segregation protein Spo0J, contains ParB-like nuclease domain (Spo0J) (PDB:1R71)	None	None					#NAME?
253	GC_00000008		K_rhaeticus_OB2	2816	7	25	5	0	0.890434	0.823683	0.855759																		None	None					MITTTILSPASRGAASGGFRIDPSRGERSARVSSEWFSRPDDERYLSLSDLHAATLARADRATTRTVESRAIRVEASRDNAERLTLTVPGQQEPIAPTHWSFGQMCSLISAPSSYLRNLPAPLAAINLQHGLLSHRVELIKTLETEDGRVELRAVTGPDYGRIWDHELVGAVRKIAGDGTGDTNWKVPGVIDWATMTHNPYVDITKETTTLYASDRDVFLFLVDDTHPIEAGRLPNGDPDLYFRGFYAWNSEVGSKSLGIASFYLRGVCQNRMLWGVENFEQITIRHSKFAASRFVHQATPALRNFATASPASFVSGIQASRRALVARTDDDRESFLRRRGFSKPETAKIIETVLHEEGRKPESVFDFVQGITALARTKANQDTRLDLEEKARRLMERAS
254	GC_00000008		K_rhaeticus_OB2	3043	7	25	5	0	0.890434	0.823683	0.855759																		None	None					--MTTILSPASRGATSGGFRIDPSRGERSARVSSEWFSRPDDERYLSLSDLHAATLTRAERATARTVESRAIRVEASRDNAERLTLTVPGQQEPIVPTHWSFGQMSSLVGAPSSYLRNLPAPLAAINLQHGLLSHRAELVKTLETEDGRVELRAVTSPDYGRIWDHELVGAVRKIAGDGTGDTNWKVPGVIDWATMTHNPYVDITKETTTLYASDRDVFLFLVDDTHPIEAGRLPNGDPDLYFRGFYAWNSEVGSKSLGIASFYLRGVCQNRMLWGVENFEQITIRHSKFAASRFVHQATPALRNFATASPASFVSGIQASRQALVAKTDEDRESFLRRRGFSKPETAKIIETVLHEEGRKPESVFDFVQGITALARTKANQDTRLDLEEKARRLMERAS
255	GC_00000008		K_rhaeticus_OB2	3061	7	25	5	0	0.890434	0.823683	0.855759																		None	None					--MSSILSSAR---PASGFRVDPSRGDRDARVSSEWFSRPDDERYLSLADLHAATLARAERATARTVESRAIRVEASRDNVERLTLTVPGQSAPIAPTHWSFGQLSSLVGAPSSYLRTLPAPLAAINLQHGLLSHRAELVKTYETDDDRIELRAVTGPDYGRVLDHEVVAAIRKIAGDGTGDTAWKVPGCIDWSSMVHNPHVDITKETTTLYASDRDVFVFLTDDTHPIEAGRLPNGEPDLYFRGFYAWNSEVGSKSLGIASFYLRGVCQNRMIWGRQNFEQITIRHSKFAPSRFVHQAAPALRNFANASPSSFISGIQAARKTIVARDDDDRESFLRRRGFSKPETARIIETVLREEQKKPETIYDFVQGITALARTKANQDVRLDLEGKARQLMEKVG
256	GC_00000008		K_rhaeticus_OB2	2755	7	25	5	0	0.890434	0.823683	0.855759										D	Cell cycle control, cell division, chromosome partitioning					COG1475	Chromosome segregation protein Spo0J, contains ParB-like nuclease domain (Spo0J) (PDB:1R71)	None	None					#NAME?
257	GC_00000008		K_rhaeticus_UOU2B2	2725	7	25	5	0	0.890434	0.823683	0.855759																		None	None					MITTTILSPASRGAASGGFRIDPSRGERSARVSSEWFSRPDDERYLSLSDLHAATLARADRATTRTVESRAIRVEASRDNAERLTLTVPGQQEPIAPTHWSFGQMCSLISAPSSYLRNLPAPLAAINLQQGLLSHRVELIKTLETEDGRVELRAVTGPDYGRIWDHELVGAVRKIAGDGTGDTNWKVPGVIDWATMTHNPYVDITKETTTLYASDRDVFLFLVDDTHPIEAGRLPNGDPDLYFRGFYAWNSEVGSKSLGIASFYLRGVCQNRMLWGVENFEQITIRHSKFAASRFVHQATPALRNFATASPASFVSGIQASRRALVARTDDDRESFLRRRGFSKPETAKIIETVLHEEGRKPESVFDFVQGITALARTKANQDTRLDLEEKARRLMERAS
258	GC_00000008		K_rhaeticus_UOU2B2	2865	7	25	5	0	0.890434	0.823683	0.855759																		None	None					--MTTILSPASRGATSGGFRIDPSRGERSARVSSEWFSRPDDERYLSLSDLHAATLTRAERATARTVESRAIRVEASRDNAERLTLTVPGQQEPIVPTHWSFGQMSSLVGAPSSYLRNLPAPLAAINLQHGLLSHRAELVKTLETEDGRVELRAVTSPDYGRIWDHELVGAVRKIAGDGTGDTNWKVPGVIDWATMTHNPYVDITKETTTLYASDRDVFLFLVDDTHPIEAGRLPNGDPDLYFRGFYAWNSEVGSKSLGIASFYLRGVCQNRMLWGVENFEQITIRHSKFAASRFVHQATPALRNFATASPASFVSGIQASRQALVAKTDEDRESFLRRRGFSKPETAKIIETVLHEEGRKPESVFDFVQGITALARTKANQDTRLDLEEKARRLMERAS
259	GC_00000008		K_rhaeticus_UOU2B2	2398	7	25	5	0	0.890434	0.823683	0.855759																		None	None					--MTMTVLPSVR--PAGGFRIDPSRGRVDHRVASEWYSRPDDERYLSLADLHAATLSRAERATARTVESRAIRVDASRDNAERLTLSVPGQSAPVAPTHWSFGQLCSLVSAPSSYLRNLPAPLAAINLQHGLLSHRAELIKTLETGDGRVELRAVTGPDYGRIWDHELVGAVRKIAGNGTGDTNWKVPGVIDWATMTHNPHVDITKETTTLYASDRDVFLFLVDDTHPIEAGRLPNGDPDLFFRGFYAWNSEVGSKSLGIASFYLRGVCQNRLIWGQENLQQITIRHSKFAASRFVHQAAPALRNFANASTASFVSGIQESRKQIVARDEDDRERLLRRQGFSKPETAKIIETVLHEEGRPPESVFDFVQGITAFARTKSNQDTRLDLEGKARKLMERV-
260	GC_00000008		K_rhaeticus_UOU2B2	2619	7	25	5	0	0.890434	0.823683	0.855759																		None	None					--MSSILSSAR---PASGFRVDPSRGDRDARVSSEWFSRPDDERYLSLADLHAATLARAERATARTVESRAIRVEASRDNVERLTLTVPGQSAPIAPTHWSFGQLSSLVGAPSSYLRTLPAPLAAINLQHGLLSHRAELVKTYETDDDRIELRAVTGPDYGRVLDHEVVAAIRKIAGDGTGDTAWKVPGCIDWSSMVHNPHVDITKETTTLYASDRDVFVFLTDDTHPIEAGRLPNGEPDLYFRGFYAWNSEVGSKSLGIASFYLRGVCQNRMIWGRQNFEQITIRHSKFAPSRFVHQAAPALRNFANASPSSFISGIQAARKTIVARDDDDRESFLRRRGFSKPETARIIETVLREEQKKPETIYDFVQGITALARTKANQDVRLDLEGKARQLMEKVG
261	GC_00000008		iGEM	842	7	25	5	0	0.890434	0.823683	0.855759																		None	None					MITTTILSPASRGAASGGFRIDPSRGERSARVSSEWFSRPDDERYLSLSDLHAATLARADRATTRTVESRAIRVEASRDNAERLTLTVPGQQEPIAPTHWSFGQMCSLISAPSSYLRNLPAPLAAINLQHGLLSHRVELIKTLETEDGRVELRAVTGPDYGRIWDHELVGAVRKIAGDGTGDTNWKVPGVIDWATMTHNPYVDITKETTTLYASDRDVFLFLVDDTHPIEAGRLPNGDPDLYFRGFYAWNSEVGSKSLGIASFYLRGVCQNRMLWGVENFEQITIRHSKFAASRFVHQATPALRNFATASPASFVSGIQASRRALVARTDDDRESFLRRRGFSKPETAKIIETVLHEEGRKPESVFDFVQGITALARTKANQDTRLDLEEKARRLMERAS
262	GC_00000008		iGEM	3429	7	25	5	0	0.890434	0.823683	0.855759																		None	None					#NAME?
263	GC_00000009		ASM1161152v1	3213	7	24	6	0	0.887686	0.639332	0.743313										L	Replication, recombination and repair					COG0587	DNA polymerase III, alpha subunit (DnaE) (PDB:2HNH)	dnaE2_6	Error-prone DNA polymerase					#NAME?
264	GC_00000009		ASM1161152v1	3039	7	24	6	0	0.887686	0.639332	0.743313										L	Replication, recombination and repair					COG0587	DNA polymerase III, alpha subunit (DnaE) (PDB:2HNH)	dnaE2_3	Error-prone DNA polymerase			K14162	error-prone DNA polymerase [EC:2.7.7.7]	---------------------------------------------------------------------------------------------------------------------VKINSLIVVLIPDTADDACGLHLRKLKDAFADRAYMALTLLRRPNDPMRLYELANLAHQARVPTVVTNDVLFHTHDRRILQDVVTCIRHNTTIDEAGFVRERHADRYLKPPQEMARLFSRYPEAAARTMDIVERCRFSLDDLAYQYPDEVSVPGQTPQQALEALTWEGARSVYPDGVPDDVAETLRHELGLIGRMAYAPYFLTVNSIVRYARSQDILCQGRGSAANSAVCYVLGITAIDPARNSLLFERFVSEERGEPPDIDVDFEHARREQVIQWVYEHYG…
265	GC_00000009		ASM1161152v1	2970	7	24	6	0	0.887686	0.639332	0.743313										L	Replication, recombination and repair					COG0587	DNA polymerase III, alpha subunit (DnaE) (PDB:2HNH)	dnaE2_1	Error-prone DNA polymerase			K14162	error-prone DNA polymerase [EC:2.7.7.7]	---MSVPYAELQVTSYFSFLRGASSPIELFEQAKTLGIKALGICDRNSLAGMVQAHVAAKETGIRLVVGCRLDLADFLPVLVYPTDRAAYGRLCRLLSLGKARAGKGKCHLLWEDLVAWGEGLLVILLPDTADDACALHLRKLKDAFADRAYMALTLRRRPNDQMRLYELANLAHQARVATVVTNDVLFHTHDRRILQDVVTCIRNHTTIDEAGFARERHADRYLKLPAEMARLFSRHPEAVARTVEIVERCRFSLDDLAYQYPDEVSVPGQTPQQALEALTWEGAAAAYPEGIPPEVRNILTHELALIGRMDYAPYFLTVHSIVRHARSQGILCQGRGSAANSAVCYVLGITAIDPARTSLLFERFVSEERREPPDIDVDFEHARREQVIQWIYGHYG…
266	GC_00000009		ASM1161152v1	3040	7	24	6	0	0.887686	0.639332	0.743313										L	Replication, recombination and repair					COG0587	DNA polymerase III, alpha subunit (DnaE) (PDB:2HNH)	dnaE2_4	Error-prone DNA polymerase					#NAME?
267	GC_00000009		ASM1161152v1	3041	7	24	6	0	0.887686	0.639332	0.743313										L	Replication, recombination and repair					COG0587	DNA polymerase III, alpha subunit (DnaE) (PDB:2HNH)	dnaE2_5	Error-prone DNA polymerase					--------------------------------------------------------------------------------------------------------------------------------------------------------------------------------------------------------------------------------------MARLFSRYPEAVARTMDIVGRCRFSLDDLAYRYPDEVSVPGQTPQQALEALTWEGARSVYPDGVPDDVAETLRHELGLIGRMNYAPYFLTVNSIVRYARSQDILCQGRGSAANSAVCYVLGITAIDPARNSLLFERFVSEERGEPPDIDVDFEHARREQVIQWVYEHYG…
268	GC_00000009		ASM1161152v1	2974	7	24	6	0	0.887686	0.639332	0.743313										L	Replication, recombination and repair					COG0587	DNA polymerase III, alpha subunit (DnaE) (PDB:2HNH)	dnaE2_2	Error-prone DNA polymerase					---MSVAYAELQVTTYFSFLRGASSPIELFEQAKALGIEALGICDRNSLAGMVQAHVAAKETGIRLVVGCRLDLADFAPVLVYPTDRAAYARLCRLLSLGKARAGKGKCHLLWEDLVAWGEGLLVILLPDTADDACALHLRKLQEAFADRASMALTLRRRPNDQMRLYELANLAHQARVPMIVTNDVLFHTHDRRILQDVVTCIRNHTTIDEAGFARERHADRYLKPPAEMARLFSRYPEAIDRTREIVARCRFSLDDLAYQYPDEVSVPGQSPQQALEALTWEGAAAAYPEGI--------------------------------------------------------------------------------PP-----------------------…
269	GC_00000009		ASM1472581	2394	7	24	6	0	0.887686	0.639332	0.743313										L	Replication, recombination and repair					COG0587	DNA polymerase III, alpha subunit (DnaE) (PDB:2HNH)	dnaE2_1	Error-prone DNA polymerase					#NAME?
270	GC_00000009		ASM1472581	3256	7	24	6	0	0.887686	0.639332	0.743313										L	Replication, recombination and repair					COG0587	DNA polymerase III, alpha subunit (DnaE) (PDB:2HNH)	dnaE2_5	Error-prone DNA polymerase					#NAME?
271	GC_00000009		ASM1472581	3073	7	24	6	0	0.887686	0.639332	0.743313										L	Replication, recombination and repair					COG0587	DNA polymerase III, alpha subunit (DnaE) (PDB:2HNH)	dnaE2_3	Error-prone DNA polymerase					---------------------------------------------------------------------------------------------------------------------------------------------------------------------------------------------------------------------------------------------------------------------------------------------------------------------------------------------------------------------------------------------------------------…
272	GC_00000009		ASM1472581	3001	7	24	6	0	0.887686	0.639332	0.743313										L	Replication, recombination and repair					COG0587	DNA polymerase III, alpha subunit (DnaE) (PDB:2HNH)	dnaE2_2	Error-prone DNA polymerase			K14162	error-prone DNA polymerase [EC:2.7.7.7]	---MSVPYAELQVTSYFSFLRGASSPIELFEQAKTLGIKALGICDRNSLAGMVQAHVAAKETGIRLVVGCRLDLADFLPVLVYPTDRAAYGRLCRLLSLGKARAGKGKCHLLWEDLVAWGEGLLVILLPDTADDACALHLRKLKDAFADRAYMALTLRRRPNDQMRLYELANLAHQARVATVVTNDVLFHTHDRRILQDVVTCIRNHTTIDEAGFARERHADRYLKLPAEMARLFSRHPEAVARTVEIVERCRFSLDDLAYQYPDEVSVPGQTPQQALEALTWEGAAAAYPEGIPPEVRNILTHELALIGRMDYAPYFLTVHSIVRHARSQGILCQGRGSAANSAVCYVLGITAIDPARTSLLFERFVSEERREPPDIDVDFEHARREQVIQWIYGHYG…
273	GC_00000009		ASM1472581	3074	7	24	6	0	0.887686	0.639332	0.743313										L	Replication, recombination and repair					COG0587	DNA polymerase III, alpha subunit (DnaE) (PDB:2HNH)	dnaE2_4	Error-prone DNA polymerase					--------------------------------------------------------------------------------------------------------------------------------------------------------------------------------------------------------------------------------------MARLFSRYPEAVARTMDIVGRCRFSLDDLAYRYPDEVSVPGQTPQQALEALTWEGARSVYPDGVPDDVAETLRHELGLIGRMNYAPYFLTVNSIVRYARSQDILCQGRGSAANSAVCYVLGITAIDPARNSLLFERFVSEERGEPPDIDVDFEHARREQVIQWVYEHYG…
274	GC_00000009		K_rhaeticus_LCK1B3	3079	7	24	6	0	0.887686	0.639332	0.743313										L	Replication, recombination and repair					COG0587	DNA polymerase III, alpha subunit (DnaE) (PDB:2HNH)	dnaE2	Error-prone DNA polymerase			K14162	error-prone DNA polymerase [EC:2.7.7.7]	MTISAPRYTELQVTTYFSFLRGASSPIELFEQAKALGMEALGICDRNSLAGMVQAHVAAKQAGLRLVVGCRLDLADFPPVLVYPTDRAAYGRLCRLLTIGKARAGKGKCHLLWEDLVTWGEGLIVVLIPDTADDACGLHLRKLKDAFADRAYMALTLLRRPNDPMRLYELANLAHQARVPTVVTNDVLFHTHDRRILQDVVTCIRHNTTIDEAGFVRERHADRYLKPPQEMARLFSRYPEAAARTMDIVERCRFSLDDLAYQYPDEVSVPGQTPQQALEALTWEGARSVYPDGVPDDVAETLRHELGLIGRMAYAPYFLTVNSIVRYARSQDILCQGRGSAANSAVCYVLGITAIDPARNSLLFERFVSEERGEPPDIDVDFEHARREQVIQWVYEHYG…
275	GC_00000009		K_rhaeticus_N2B4	2867	7	24	6	0	0.887686	0.639332	0.743313										L	Replication, recombination and repair					COG0587	DNA polymerase III, alpha subunit (DnaE) (PDB:2HNH)	dnaE2_1	Error-prone DNA polymerase			K14162	error-prone DNA polymerase [EC:2.7.7.7]	MTISAPRYTELQVTTYFSFLRGASSPIELFEQAKALGMEALGICDRNSLAGMVQAHVAAKQAGLRLVVGCRLDLADFPPVLVYPTDRAAYGRLCRLLTIGKARAGKGKCHLLWEDLVTWGEGLIVVLIPDTADDACGLHLRKLKDAFADRAYMALTLLRRPNDPMRLYELANLAHQARVPTVVTNDVLFHTHDRRILQDVVTCIRHNTTIDEAGFVRERHADRYLKPPQEMARLFSRYPEAAARTMDIVERCRFSLDDLAYQYPDEVSVPGQTPQQALEALTWEGARSVYPDGVPDDVAETLRHELGLIGRMAYAPYFLTVNSIVRYARSQDILCQGRGSAANSAVCYVLGITAIDPARNSLLFERFVSEERGEPPDIDVDFEHARREQVIQWVYEHYG…
276	GC_00000009		K_rhaeticus_N2B4	3237	7	24	6	0	0.887686	0.639332	0.743313										L	Replication, recombination and repair					COG0587	DNA polymerase III, alpha subunit (DnaE) (PDB:2HNH)	dnaE2_3	Error-prone DNA polymerase					#NAME?
277	GC_00000009		K_rhaeticus_N2B4	3155	7	24	6	0	0.887686	0.639332	0.743313										L	Replication, recombination and repair					COG0587	DNA polymerase III, alpha subunit (DnaE) (PDB:2HNH)	dnaE2_2	Error-prone DNA polymerase					#NAME?
278	GC_00000009		K_rhaeticus_OB2	2987	7	24	6	0	0.887686	0.639332	0.743313										L	Replication, recombination and repair					COG0587	DNA polymerase III, alpha subunit (DnaE) (PDB:2HNH)	dnaE2	Error-prone DNA polymerase			K14162	error-prone DNA polymerase [EC:2.7.7.7]	MTISAPRYTELQVTTYFSFLRGASSPIELFEQAKALGMEALGICDRNSLAGMVQAHVAAKQAGLRLVVGCRLDLADFPPVLVYPTDRAAYGRLCRLLTIGKARAGKGKCHLLWEDLVTWGEGLIVVLIPDTADDACGLHLRKLKDAFADRAYMALTLLRRPNDPMRLYELANLAHQARVPTVVTNDVLFHTHDRRILQDVVTCIRHNTTIDEAGFVRERHADRYLKPPQEMARLFSRYPEAAARTMDIVERCRFSLDDLAYQYPDEVSVPGQTPQQALEALTWEGARSVYPDGVPDDVAETLRHELGLIGRMAYAPYFLTVNSIVRYARSQDILCQGRGSAANSAVCYVLGITAIDPARNSLLFERFVSEERGEPPDIDVDFEHARREQVIQWVYEHYG…
279	GC_00000009		K_rhaeticus_UOU2B2	3178	7	24	6	0	0.887686	0.639332	0.743313										L	Replication, recombination and repair					COG0587	DNA polymerase III, alpha subunit (DnaE) (PDB:2HNH)	dnaE2_2	Error-prone DNA polymerase					-----------------------------------------------------------------------------------------------------------------------------------------------------------------------------------------------------------------------------------------------------------------------------MNHNPLKSLNSFS---------------------------------------------------------------------------------------------------------------------…
280	GC_00000009		K_rhaeticus_UOU2B2	2393	7	24	6	0	0.887686	0.639332	0.743313										L	Replication, recombination and repair					COG0587	DNA polymerase III, alpha subunit (DnaE) (PDB:2HNH)	dnaE2_1	Error-prone DNA polymerase			K14162	error-prone DNA polymerase [EC:2.7.7.7]	MNSSAPRYAELQVTTYFSFLRGASSPIELFEQAKALGIEALGICDRNSLAGMVQAHVAAKEVGLRLVVGCRLDLADFLPVLVYPTDRAAYGRLCRLLSLGKARAGKGKCHLLWEDLVTWSEGQIVVLIPDTADDACPLHLRKLKDAFADRAYMALTLLRRPNDQMRLYELSNLAHQARVPTVVTNDVLFHTHDRRILQDVVTCIRHNTTIDEAGFVRERHADRYLKPPQEMTRLFSRYLEAVARTMDITERCRFSLDDLAYQYPDEIETPGRTPQDELEDLTWQGARETYGGSVPPDVAKILHHELTLIGRMKYAPYFLTVHSIVREARRRDILCQGRGSAANSAVCFVLGITAIDPSRTTLLFERFISEERGEPPDIDVDFEHARREEIIQWVYDHYG…
281	GC_00000009		iGEM	3372	7	24	6	0	0.887686	0.639332	0.743313										L	Replication, recombination and repair					COG0587	DNA polymerase III, alpha subunit (DnaE) (PDB:2HNH)	dnaE2_6	Error-prone DNA polymerase					#NAME?
282	GC_00000009		iGEM	3033	7	24	6	0	0.887686	0.639332	0.743313										L	Replication, recombination and repair					COG0587	DNA polymerase III, alpha subunit (DnaE) (PDB:2HNH)	dnaE2_3	Error-prone DNA polymerase			K14162	error-prone DNA polymerase [EC:2.7.7.7]	--------------------------------------------------------------------------------------------------------------------------------------------------------------------------------------------------------------------------------------MARLFSRYPEAVARTMDIVGRCRFSLDDLAYRYPDEVSVPGQTPQQALEALTWEGARSVYPDGVPDDVAETLRHELGLIGRMAYAPYFLTVNSIVRYARSQDILCQGRGSAANSAVCYVLGITAIDPARNSLLFERFVSEERGEPPDIDVDFEHARREQVIQWVYEHYG…
283	GC_00000009		iGEM	2919	7	24	6	0	0.887686	0.639332	0.743313										L	Replication, recombination and repair					COG0587	DNA polymerase III, alpha subunit (DnaE) (PDB:2HNH)	dnaE2_1	Error-prone DNA polymerase			K14162	error-prone DNA polymerase [EC:2.7.7.7]	---------------------------------------------------MVQAHVAAKETGIRLVVGCRLDLADFLPVLVYPTDRAAYGRLCRLLSLGKARAGKGKCHLLWEDLVAWGEGLLVILLPDTADDACALHLRKLKDAFADRAYMALTLRRRPNDQMRLYELANLAHQARVATVVTNDVLFHTHDRRILQDVVTCIRNHTTIDEAGFARERHADRYLKLPAEMARLFSRHPEAVARTVEIVERCRFSLDDLAYQYPDEVSVPGQTPQQALEALTWEGAAAAYPEGIPPEVRNILTHELALIGRMDYAPYFLTVHSIVRHARSQGILCQGRGSAANSAVCYVLGITAIDPARTSLLFERFVSEERREPPDIDVDFEHARREQVIQWIYGHYG…
284	GC_00000009		iGEM	2920	7	24	6	0	0.887686	0.639332	0.743313										L	Replication, recombination and repair					COG0587	DNA polymerase III, alpha subunit (DnaE) (PDB:2HNH)	dnaE2_2	Error-prone DNA polymerase			K14162	error-prone DNA polymerase [EC:2.7.7.7]	---MSVAYAELQVTTYFSFLRGASSPIELFEQAKALGIEALGICDRNSLAGMVQAHVAAKETGIRLVVGCRLDLADFAPVLVYPTDRAAYARLCRLLSLGKARAGKGKCHLLWEDLVAWGEGLLVILLPDTADDACALHLRKLQEAFADRASMALTLRRRPNDQMRLYELANLAHQARVPMIVTNDVLFHTHDRRILQDVVTCIRNHTTIDEAGFARERHADRYLKPPAEMARLFSRYPEAIDRTREIVARCRFSLDDLAYQYPDEVSVPGQSPQQALEALTWEGAAAAYPEGIPPEVRKTLTHELALIGRMDYAPYFLTVHSIVRYARSQGILCQGRGSAANSAVCYVLGITAIDPARTSLLFERFVSEERREPPDIDVDFEHARREQVIQWIYGHYG…
285	GC_00000009		iGEM	3335	7	24	6	0	0.887686	0.639332	0.743313										L	Replication, recombination and repair					COG0587	DNA polymerase III, alpha subunit (DnaE) (PDB:2HNH)	dnaE2_4	Error-prone DNA polymerase					#NAME?
286	GC_00000009		iGEM	3336	7	24	6	0	0.887686	0.639332	0.743313										L	Replication, recombination and repair					COG0587	DNA polymerase III, alpha subunit (DnaE) (PDB:2HNH)	dnaE2_5	Error-prone DNA polymerase					---------------------------------------------------------------------------------------------------------------------------------------------------------------------------------------------------------------------------------------------------------------------------------------------------------VAETLRHELGLIGRMNYAPYFLTVNSIVRYARSQDILCQGRGSAANSAVCYVLGITAIDPARNSLLFERFVSEERGEPPDIDVDFEHARREQVIQWVYEHYG…
287	GC_00000010	cellulose_synthase	ASM1161152v1	930	7	24	4	0	0.796206	0.688397	0.738387	Cell motility		Glycosyltransferase, catalytic subunit of cellulose synthase and poly-beta-1,6-N-acetylglucosamine synthase (BcsA) (PDB:4HG6)	cellulose synthase (UDP-forming) [EC:2.4.1.12]	Cellulose synthase 1	Cell motility		Glycosyltransferase, catalytic subunit of cellulose synthase and poly-beta-1,6-N-acetylglucosamine synthase (BcsA) (PDB:4HG6)	cellulose synthase (UDP-forming) [EC:2.4.1.12]	N	Cell motility					COG1215	Glycosyltransferase, catalytic subunit of cellulose synthase and poly-beta-1,6-N-acetylglucosamine synthase (BcsA) (PDB:4HG6)	acsAB_1	Cellulose synthase 1			K00694	cellulose synthase (UDP-forming) [EC:2.4.1.12]	-----MAQFVDKITRFMEQA--ATGRVPSWVP---IVIGVVMMSFVGSVALLPDMQGLISIGTVLLLLVLNRFKGRGITIFLMMLSLLVSMRYVVWRLTSTIEFHGWIQSALSILLLLAEVYALSTLCLSYFQMAWPLGRKEHPLPEDTSSWPHVDIYVPSYNEELSLVRSTVLGALKLDWPEDKLHVYILDDGRRVAFRDFALEAGAGYIIRSQNNHAKAGNLNHALKITDGQFAVIFDCDHVPTRGFLKRTIGWMIADPKLALLQTPHHFYAPDPFQRNLVAGAHVPPEGNMFYGLVQDGNDFWDATFFCGSCAVIRRSAVLGIGGFATETVTEDAHTALKMQRRGWRTAYLREPLAGGLATERLILHIGQRVRWARGMLQIMRVDNPLLGRGLRWE…
288	GC_00000010	cellulose_synthase	ASM1161152v1	2000	7	24	4	0	0.796206	0.688397	0.738387	Cell motility		Glycosyltransferase, catalytic subunit of cellulose synthase and poly-beta-1,6-N-acetylglucosamine synthase (BcsA) (PDB:4HG6)	cellulose synthase (UDP-forming) [EC:2.4.1.12]	Cellulose synthase 1	Cell motility		Glycosyltransferase, catalytic subunit of cellulose synthase and poly-beta-1,6-N-acetylglucosamine synthase (BcsA) (PDB:4HG6)	cellulose synthase (UDP-forming) [EC:2.4.1.12]	N	Cell motility					COG1215	Glycosyltransferase, catalytic subunit of cellulose synthase and poly-beta-1,6-N-acetylglucosamine synthase (BcsA) (PDB:4HG6)	acsAB_3	Cellulose synthase 1			K00694	cellulose synthase (UDP-forming) [EC:2.4.1.12]	-------MLRELWLKWGGEALLTTPRRQAWLIALLMVVGAVLCVSVGDITLAPAEQAYISIGTITLFFILNRRPGRHITCILMMLSLFVSFRYLIWRLGSTVEFHGPLQVAMSLALLGAEGYALSTLCLSYFQMSWPLGRKPHRLPDDPADWPMVDVYVPSYNEDLELVRSTVLGAMDLHWPADKLNVYILDDGRRKAFRDFAVESGAGYIIRAENNHAKAGNLNHAMQITKGEFVVIFDCDHVPTRSFLLKTIGWLWADPKLALLQTPHHFYSPDPFQRNLAAGYDVPPEGNMFYGLIQDGNDFWDATFFCGSCAAIRRSALLSVGGFATETVTEDAHTALKMQRKGWGTAYLCQPLAAGLATERLILHIGQRVRWARGMLQIMRRDNPMLGGGLRWE…
289	GC_00000010	cellulose_synthase	ASM1161152v1	618	7	24	4	0	0.796206	0.688397	0.738387	Cell motility		Glycosyltransferase, catalytic subunit of cellulose synthase and poly-beta-1,6-N-acetylglucosamine synthase (BcsA) (PDB:4HG6)	cellulose synthase (UDP-forming) [EC:2.4.1.12]	Cellulose synthase 1	Cell motility		Glycosyltransferase, catalytic subunit of cellulose synthase and poly-beta-1,6-N-acetylglucosamine synthase (BcsA) (PDB:4HG6)	cellulose synthase (UDP-forming) [EC:2.4.1.12]	N	Cell motility					COG1215	Glycosyltransferase, catalytic subunit of cellulose synthase and poly-beta-1,6-N-acetylglucosamine synthase (BcsA) (PDB:4HG6)	bcsA	Cellulose synthase catalytic subunit [UDP-forming]			K00694	cellulose synthase (UDP-forming) [EC:2.4.1.12]	MSEVQSSAPAESWFDRLSNKILSL-RGASYIV---GAIGLCALLAATTVTLSVNEQLIVALVCVVVFFIVGRRKSRRTQIFLEVLSALVSLRYLTWRLTETLDFDTWLQGTLGVTLLLAELYALYMLFLSYFQTISPLHRAPLPLSPNPEDWPTVDIFIPTYDESLGIVRLTVLGALGIDWPPDKVNVYILDDGKREEFARFAEECGARYIARPDNAHAKAGNLNYAIQHTSGEYILILDCDHIPTRAFLQISMGWMVEDKKIALMQTPHHFYSPDPFQRNLAVGYRTPPEGNLFYGVIQDGNDFWDATFFCGSCAILRRKAIEEINGFATETVTEDAHTALRMQRRGWSTAYLRIPLASGLATERLVTHIGQRMRWARGMFQIFRVDNPMLGPGLKLG…
290	GC_00000010	cellulose_synthase	ASM1472581	935	7	24	4	0	0.796206	0.688397	0.738387	Cell motility		Glycosyltransferase, catalytic subunit of cellulose synthase and poly-beta-1,6-N-acetylglucosamine synthase (BcsA) (PDB:4HG6)	cellulose synthase (UDP-forming) [EC:2.4.1.12]	Cellulose synthase 1	Cell motility		Glycosyltransferase, catalytic subunit of cellulose synthase and poly-beta-1,6-N-acetylglucosamine synthase (BcsA) (PDB:4HG6)	cellulose synthase (UDP-forming) [EC:2.4.1.12]	N	Cell motility					COG1215	Glycosyltransferase, catalytic subunit of cellulose synthase and poly-beta-1,6-N-acetylglucosamine synthase (BcsA) (PDB:4HG6)	acsAB_1	Cellulose synthase 1			K00694	cellulose synthase (UDP-forming) [EC:2.4.1.12]	-----MAQFVDKITRFMEQA--ATGRVPSWVP---IVIGVVMMSFVGSVALLPDMQGLISIGTVLLLLVLNRFKGRGITIFLMMLSLLVSMRYVVWRLTSTIEFHGWIQSALSILLLLAEVYALSTLCLSYFQMAWPLGRKEHPLPEDTSSWPHVDIYVPSYNEELSLVRSTVLGALKLDWPEDKLHVYILDDGRRVAFRDFALEAGAGYIIRSQNNHAKAGNLNHALKITDGQFAVIFDCDHVPTRGFLKRTIGWMIADPKLALLQTPHHFYAPDPFQRNLVAGAHVPPEGNMFYGLVQDGNDFWDATFFCGSCAVIRRSAVLGIGGFATETVTEDAHTALKMQRRGWRTAYLREPLAGGLATERLILHIGQRVRWARGMLQIMRVDNPLLGRGLRWE…
291	GC_00000010	cellulose_synthase	ASM1472581	2016	7	24	4	0	0.796206	0.688397	0.738387	Cell motility		Glycosyltransferase, catalytic subunit of cellulose synthase and poly-beta-1,6-N-acetylglucosamine synthase (BcsA) (PDB:4HG6)	cellulose synthase (UDP-forming) [EC:2.4.1.12]	Cellulose synthase 1	Cell motility		Glycosyltransferase, catalytic subunit of cellulose synthase and poly-beta-1,6-N-acetylglucosamine synthase (BcsA) (PDB:4HG6)	cellulose synthase (UDP-forming) [EC:2.4.1.12]	N	Cell motility					COG1215	Glycosyltransferase, catalytic subunit of cellulose synthase and poly-beta-1,6-N-acetylglucosamine synthase (BcsA) (PDB:4HG6)	acsAB_3	Cellulose synthase 1			K00694	cellulose synthase (UDP-forming) [EC:2.4.1.12]	-------MLRELWLKWGGEALLTTPRRQAWLIALLMVVGAVLCVSVGDITLAPAEQAYISIGTITLFFILNRRPGRHITCILMMLSLFVSFRYLIWRLGSTVEFHGPLQVAMSLALLGAEGYALSTLCLSYFQMSWPLGRKPHRLPDDPADWPMVDVYVPSYNEDLELVRSTVLGAMDLHWPADKLNVYILDDGRRKAFRDFAVESGAGYIIRAENNHAKAGNLNHAMQITKGEFVVIFDCDHVPTRSFLLKTIGWLWADPKLALLQTPHHFYSPDPFQRNLAAGYDVPPEGNMFYGLIQDGNDFWDATFFCGSCAAIRRSALLSVGGFATETVTEDAHTALKMQRKGWGTAYLCQPLAAGLATERLILHIGQRVRWARGMLQIMRRDNPMLGGGLRWE…
292	GC_00000010	cellulose_synthase	ASM1472581	618	7	24	4	0	0.796206	0.688397	0.738387	Cell motility		Glycosyltransferase, catalytic subunit of cellulose synthase and poly-beta-1,6-N-acetylglucosamine synthase (BcsA) (PDB:4HG6)	cellulose synthase (UDP-forming) [EC:2.4.1.12]	Cellulose synthase 1	Cell motility		Glycosyltransferase, catalytic subunit of cellulose synthase and poly-beta-1,6-N-acetylglucosamine synthase (BcsA) (PDB:4HG6)	cellulose synthase (UDP-forming) [EC:2.4.1.12]	N	Cell motility					COG1215	Glycosyltransferase, catalytic subunit of cellulose synthase and poly-beta-1,6-N-acetylglucosamine synthase (BcsA) (PDB:4HG6)	bcsA	Cellulose synthase catalytic subunit [UDP-forming]			K00694	cellulose synthase (UDP-forming) [EC:2.4.1.12]	MSEVQSSAPAESWFDRLSNKILSL-RGASYIV---GAIGLCALLAATTVTLSVNEQLIVALVCVVVFFIVGRRKSRRTQIFLEVLSALVSLRYLTWRLTETLDFDTWLQGTLGVTLLLAELYALYMLFLSYFQTISPLHRAPLPLSPNPEDWPTVDIFIPTYDESLGIVRLTVLGALGIDWPPDKVNVYILDDGKREEFARFAEECGARYIARPDNAHAKAGNLNYAIQHTSGEYILILDCDHIPTRAFLQISMGWMVEDKKIALMQTPHHFYSPDPFQRNLAVGYRTPPEGNLFYGVIQDGNDFWDATFFCGSCAILRRKAIEEINGFATETVTEDAHTALRMQRRGWSTAYLRIPLASGLATERLVTHIGQRMRWARGMFQIFRVDNPMLGPGLKLG…
293	GC_00000010	cellulose_synthase	K_rhaeticus_LCK1B3	2224	7	24	4	0	0.796206	0.688397	0.738387	Cell motility		Glycosyltransferase, catalytic subunit of cellulose synthase and poly-beta-1,6-N-acetylglucosamine synthase (BcsA) (PDB:4HG6)	cellulose synthase (UDP-forming) [EC:2.4.1.12]	Cellulose synthase 1	Cell motility		Glycosyltransferase, catalytic subunit of cellulose synthase and poly-beta-1,6-N-acetylglucosamine synthase (BcsA) (PDB:4HG6)	cellulose synthase (UDP-forming) [EC:2.4.1.12]	N	Cell motility					COG1215	Glycosyltransferase, catalytic subunit of cellulose synthase and poly-beta-1,6-N-acetylglucosamine synthase (BcsA) (PDB:4HG6)	acsAB_2	Cellulose synthase 1			K00694	cellulose synthase (UDP-forming) [EC:2.4.1.12]	-----MAQFVDKITRFMEQA--ATGRVPSWVP---IVIGVVMMSFVGSVALLPDMQGLISIGTVLLLLVLNRFKGRGITIFLMMLSLLVSMRYVVWRLTSTIEFHGWIQSALSILLLLAEVYALSTLCLSYFQMAWPLGRKEHPLPEDTSSWPHVDIYVPSYNEELSLVRSTVLGALKLDWPEDKLHVYILDDGRRVAFRDFALEAGAGYIIRSQNNHAKAGNLNHALKITDGQFAVIFDCDHVPTRGFLKRTIGWMIADPKLALLQTPHHFYAPDPFQRNLVAGAHVPPEGNMFYGLVQDGNDFWDATFFCGSCAVIRRSAVLGIGGFATETVTEDAHTALKMQRRGWRTAYLREPLAGGLATERLILHIGQRVRWARGMLQIMRRDNPLLGRGLRWE…
294	GC_00000010	cellulose_synthase	K_rhaeticus_LCK1B3	723	7	24	4	0	0.796206	0.688397	0.738387	Cell motility		Glycosyltransferase, catalytic subunit of cellulose synthase and poly-beta-1,6-N-acetylglucosamine synthase (BcsA) (PDB:4HG6)	cellulose synthase (UDP-forming) [EC:2.4.1.12]	Cellulose synthase 1	Cell motility		Glycosyltransferase, catalytic subunit of cellulose synthase and poly-beta-1,6-N-acetylglucosamine synthase (BcsA) (PDB:4HG6)	cellulose synthase (UDP-forming) [EC:2.4.1.12]	N	Cell motility					COG1215	Glycosyltransferase, catalytic subunit of cellulose synthase and poly-beta-1,6-N-acetylglucosamine synthase (BcsA) (PDB:4HG6)	acsAB_1	Cellulose synthase 1			K00694	cellulose synthase (UDP-forming) [EC:2.4.1.12]	-------MLRELWLKWGGEALLTTPRRQAWLIALLMVVGAVLCVSVGDITLAPAEQAYISIGTITLFFILNRRPGRHITCILMMLSLFVSFRYLIWRLGSTVEFHGPLQVAMSLALLGAEGYALSTLCLSYFQMSWPLGRKPHRLPDDPADWPMVDVYVPSYNEDLELVRSTVLGAMDLHWPADKLNVYILDDGRRKAFRDFAVESGAGYIIRAENNHAKAGNLNHAMKITKGEFVVIFDCDHVPTRSFLLKTIGWLWADPKLALLQTPHHFYSPDPFQRNLAAGYDVPPEGNMFYGLIQDGNDFWDATFFCGSCAAIRRSALLSVGGFATETVTEDAHTALKMQRKGWGTAYLCQPLAAGLATERLILHIGQRVRWARGMLQIMRRDNPMLGGGLRWE…
295	GC_00000010	cellulose_synthase	K_rhaeticus_LCK1B3	2223	7	24	4	0	0.796206	0.688397	0.738387	Cell motility		Glycosyltransferase, catalytic subunit of cellulose synthase and poly-beta-1,6-N-acetylglucosamine synthase (BcsA) (PDB:4HG6)	cellulose synthase (UDP-forming) [EC:2.4.1.12]	Cellulose synthase 1	Cell motility		Glycosyltransferase, catalytic subunit of cellulose synthase and poly-beta-1,6-N-acetylglucosamine synthase (BcsA) (PDB:4HG6)	cellulose synthase (UDP-forming) [EC:2.4.1.12]	N	Cell motility					COG1215	Glycosyltransferase, catalytic subunit of cellulose synthase and poly-beta-1,6-N-acetylglucosamine synthase (BcsA) (PDB:4HG6)	bcsB_2	Cyclic di-GMP-binding protein			K20541	cellulose synthase operon protein B	---------------------------------------------------------------------------------------------------------------------------------------------------------------------------------------------------------------------------------------------------------------------------------------------------------------------------------------------------------------------------------------------------------------…
296	GC_00000010	cellulose_synthase	K_rhaeticus_LCK1B3	239	7	24	4	0	0.796206	0.688397	0.738387	Cell motility		Glycosyltransferase, catalytic subunit of cellulose synthase and poly-beta-1,6-N-acetylglucosamine synthase (BcsA) (PDB:4HG6)	cellulose synthase (UDP-forming) [EC:2.4.1.12]	Cellulose synthase 1	Cell motility		Glycosyltransferase, catalytic subunit of cellulose synthase and poly-beta-1,6-N-acetylglucosamine synthase (BcsA) (PDB:4HG6)	cellulose synthase (UDP-forming) [EC:2.4.1.12]	N	Cell motility					COG1215	Glycosyltransferase, catalytic subunit of cellulose synthase and poly-beta-1,6-N-acetylglucosamine synthase (BcsA) (PDB:4HG6)	bcsA	Cellulose synthase catalytic subunit [UDP-forming]			K00694	cellulose synthase (UDP-forming) [EC:2.4.1.12]	MSEVQSSAPAESWFDRLSNKILSL-RGASYIV---GAIGLCALLAATTVTLSVNEQLIVALVCVVVFFIVGRRKSRRTQIFLEVLSALVSLRYLTWRLTETLDFDTWLQGTLGVTLLLAELYALYMLFLSYFQTISPLHRAPLPLSPNPEDWPTVDIFIPTYDESLGIVRLTVLGALGIDWPPDKVNVYILDDGKREEFARFAEECGARYIARPDNAHAKAGNLNYAIQHTSGEYILILDCDHIPTRAFLQISMGWMVEDKKIALMQTPHHFYSPDPFQRNLAVGYRTPPEGNLFYGVIQDGNDFWDATFFCGSCAILRRKAIEEINGFATETVTEDAHTALRMQRRGWSTAYMRIPLASGLATERLVTHIGQRMRWARGMIQIFRVDNPMLGPGLKLG…
297	GC_00000010	cellulose_synthase	K_rhaeticus_N2B4	2326	7	24	4	0	0.796206	0.688397	0.738387	Cell motility		Glycosyltransferase, catalytic subunit of cellulose synthase and poly-beta-1,6-N-acetylglucosamine synthase (BcsA) (PDB:4HG6)	cellulose synthase (UDP-forming) [EC:2.4.1.12]	Cellulose synthase 1	Cell motility		Glycosyltransferase, catalytic subunit of cellulose synthase and poly-beta-1,6-N-acetylglucosamine synthase (BcsA) (PDB:4HG6)	cellulose synthase (UDP-forming) [EC:2.4.1.12]	N	Cell motility					COG1215	Glycosyltransferase, catalytic subunit of cellulose synthase and poly-beta-1,6-N-acetylglucosamine synthase (BcsA) (PDB:4HG6)	acsAB_3	Cellulose synthase 1			K00694	cellulose synthase (UDP-forming) [EC:2.4.1.12]	-----MAQFVDKITRFMEQA--ATGRVPSWVP---IVIGVVMMSFVGSVALLPDMQGLISIGTVLLLLVLNRFKGRGITIFLMMLSLLVSMRYVVWRLTSTIEFHGWIQSALSILLLLAEVYALSTLCLSYFQMAWPLGRKEHPLPEDTSSWPHVDIYVPSYNEELSLVRSTVLGALKLDWPEDKLHVYILDDGRRVAFRDFALEAGAGYIIRSQNNHAKAGNLNHALKITDGQFAVIFDCDHVPTRGFLKRTIGWMIADPKLALLQTPHHFYAPDPFQRNLVAGAHVPPEGNMFYGLVQDGNDFWDATFFCGSCAVIRRSAVLGIGGFATETVTEDAHTALKMQRRGWRTAYLREPLAGGLATERLILHIGQRVRWARGMLQIMRRDNPLPGRGLRWE…
298	GC_00000010	cellulose_synthase	K_rhaeticus_N2B4	11	7	24	4	0	0.796206	0.688397	0.738387	Cell motility		Glycosyltransferase, catalytic subunit of cellulose synthase and poly-beta-1,6-N-acetylglucosamine synthase (BcsA) (PDB:4HG6)	cellulose synthase (UDP-forming) [EC:2.4.1.12]	Cellulose synthase 1	Cell motility		Glycosyltransferase, catalytic subunit of cellulose synthase and poly-beta-1,6-N-acetylglucosamine synthase (BcsA) (PDB:4HG6)	cellulose synthase (UDP-forming) [EC:2.4.1.12]	N	Cell motility					COG1215	Glycosyltransferase, catalytic subunit of cellulose synthase and poly-beta-1,6-N-acetylglucosamine synthase (BcsA) (PDB:4HG6)	acsAB_1	Cellulose synthase 1			K00694	cellulose synthase (UDP-forming) [EC:2.4.1.12]	-------MLRELWLKWGGEALLTTPRRQAWLIALLMVVGAVLCVSVGDITLAPAEQAYISIGTITLFFILNRRPGRHITCILMMLSLFVSFRYLIWRLGSTVEFHGPLQVAMSLALLGAEGYALSTLCLSYFQMSWPLGRKPHRLPDDPADWPMVDVYVPSYNEDLELVRSTVLGAMDLHWPADKLNVYILDDGRRKAFRDFAVESGAGYIIRAENNHAKAGNLNHAMKITKGEFVVIFDCDHVPTRSFLLKTIGWLWADPKLALLQTPHHFYSPDPFQRNLAAGYDVPPEGNMFYGLIQDGNDFWDATFFCGSCAAIRRFALLSVGGFATETVTEDAHTALKMQRKGWGTAYLCQPLAAGLATERLILHIGQRVRWARGMLQIMRRDNPMLGGGLRWE…
299	GC_00000010	cellulose_synthase	K_rhaeticus_N2B4	455	7	24	4	0	0.796206	0.688397	0.738387	Cell motility		Glycosyltransferase, catalytic subunit of cellulose synthase and poly-beta-1,6-N-acetylglucosamine synthase (BcsA) (PDB:4HG6)	cellulose synthase (UDP-forming) [EC:2.4.1.12]	Cellulose synthase 1	Cell motility		Glycosyltransferase, catalytic subunit of cellulose synthase and poly-beta-1,6-N-acetylglucosamine synthase (BcsA) (PDB:4HG6)	cellulose synthase (UDP-forming) [EC:2.4.1.12]	N	Cell motility					COG1215	Glycosyltransferase, catalytic subunit of cellulose synthase and poly-beta-1,6-N-acetylglucosamine synthase (BcsA) (PDB:4HG6)	bcsA	Cellulose synthase catalytic subunit [UDP-forming]			K00694	cellulose synthase (UDP-forming) [EC:2.4.1.12]	MSEVQSSAPAESWFDRLSNKILSL-RGASYIV---GAIGLCALLAATTVMLSVNEQLIVALVCVVVFFIVGRRKSRRTQIFLEVLSALVSLRYLTWRLTETLDFDTWLQGTLGVTLLLAELYALYMLFLSYFQTISPLHRAPLPLSPNPEDWPTVDIFIPTYDESLGIVRLTVLGALGIDWPPDKVNVYILDDGKREEFARFAEECGARYIARPDNAHAKAGNLNYAIQHTSGEYILILDCDHIPTRAFLQISMGWMVEDKKIALMQTPHHFYSPDPFQRNLAVGYRTPPEGNLFYGVIQDGNDFWDATFFCGSCAILRRKAIEEINGFATETVTEDAHTALRMQRRGWSTAYLRIPLASGLATERLVTHIGQRMRWARGMFQIFRVDNPMLGPGLKLG…
300	GC_00000010	cellulose_synthase	K_rhaeticus_OB2	1919	7	24	4	0	0.796206	0.688397	0.738387	Cell motility		Glycosyltransferase, catalytic subunit of cellulose synthase and poly-beta-1,6-N-acetylglucosamine synthase (BcsA) (PDB:4HG6)	cellulose synthase (UDP-forming) [EC:2.4.1.12]	Cellulose synthase 1	Cell motility		Glycosyltransferase, catalytic subunit of cellulose synthase and poly-beta-1,6-N-acetylglucosamine synthase (BcsA) (PDB:4HG6)	cellulose synthase (UDP-forming) [EC:2.4.1.12]	N	Cell motility					COG1215	Glycosyltransferase, catalytic subunit of cellulose synthase and poly-beta-1,6-N-acetylglucosamine synthase (BcsA) (PDB:4HG6)	acsAB_2	Cellulose synthase 1			K00694	cellulose synthase (UDP-forming) [EC:2.4.1.12]	-----MAQFVDKITRFMEQA--ATGRVPSWVP---IVIGVVMMSFVGSVALLPDMQGLISIGTVLLLLVLNRFKGRGITIFLMMLSLLVSMRYVVWRLTSTIEFHGWIQSALSILLLLAEVYALSTLCLSYFQMAWPLGRKEHPLPEDTSSWPHVDIYVPSYNEELSLVRSTVLGALKLDWPEDKLHVYILDDGRRVAFRDFALEAGAGYIIRSQNNHAKAGNLNHALKITDGQFAVIFDCDHVPTRGFLKRTIGWMIADPKLALLQTPHHFYAPDPFQRNLVAGAHVPPEGNMFYGLVQDGNDFWDATFFCGSCAVIRRSAVLGIGGFATETVTEDAHTALKMQRRGWRTAYLREPLAGGLATERLILHIGQRVRWARGMLQIMRRDNPLLGRGLRWE…
301	GC_00000010	cellulose_synthase	K_rhaeticus_OB2	810	7	24	4	0	0.796206	0.688397	0.738387	Cell motility		Glycosyltransferase, catalytic subunit of cellulose synthase and poly-beta-1,6-N-acetylglucosamine synthase (BcsA) (PDB:4HG6)	cellulose synthase (UDP-forming) [EC:2.4.1.12]	Cellulose synthase 1	Cell motility		Glycosyltransferase, catalytic subunit of cellulose synthase and poly-beta-1,6-N-acetylglucosamine synthase (BcsA) (PDB:4HG6)	cellulose synthase (UDP-forming) [EC:2.4.1.12]	N	Cell motility					COG1215	Glycosyltransferase, catalytic subunit of cellulose synthase and poly-beta-1,6-N-acetylglucosamine synthase (BcsA) (PDB:4HG6)	acsAB_1	Cellulose synthase 1			K00694	cellulose synthase (UDP-forming) [EC:2.4.1.12]	-------MLRELWLKWGGEALLTTPRRQAWLIALLMVVGAVLCVSVGDITLAPAEQAYISIGTITLFFILNRRPGRHITCILMMLSLFVSFRYLIWRLGSTVEFHGPLQVAMSLALLGAEGYALSTLCLSYFQMSWPLGRKPHRLPDDPADWPMVDVYVPSYNEDLELVRSTVLGAMDLHWPADKLNVYILDDGRRKAFRDFAVESGAGYIIRAENNHAKAGNLNHAMKITKGEFVVIFDCDHVPTRSFLLKTIGWLWADPKLALLQTPHHFYSPDPFQRNLAAGYDVPPEGNMFYGLIQDGNDFWDATFFCGSCAAIRRSALLSVGGFATETVTEDAHTALKMQRKGWGTAYLCQPLAAGLATERLILHIGQRVRWARGMLQIMRRDNPMLGGGLRWE…
302	GC_00000010	cellulose_synthase	K_rhaeticus_OB2	1920	7	24	4	0	0.796206	0.688397	0.738387	Cell motility		Glycosyltransferase, catalytic subunit of cellulose synthase and poly-beta-1,6-N-acetylglucosamine synthase (BcsA) (PDB:4HG6)	cellulose synthase (UDP-forming) [EC:2.4.1.12]	Cellulose synthase 1	Cell motility		Glycosyltransferase, catalytic subunit of cellulose synthase and poly-beta-1,6-N-acetylglucosamine synthase (BcsA) (PDB:4HG6)	cellulose synthase (UDP-forming) [EC:2.4.1.12]	N	Cell motility					COG1215	Glycosyltransferase, catalytic subunit of cellulose synthase and poly-beta-1,6-N-acetylglucosamine synthase (BcsA) (PDB:4HG6)	bcsB_2	Cyclic di-GMP-binding protein			K20541	cellulose synthase operon protein B	---------------------------------------------------------------------------------------------------------------------------------------------------------------------------------------------------------------------------------------------------------------------------------------------------------------------------------------------------------------------------------------------------------------…
303	GC_00000010	cellulose_synthase	K_rhaeticus_OB2	671	7	24	4	0	0.796206	0.688397	0.738387	Cell motility		Glycosyltransferase, catalytic subunit of cellulose synthase and poly-beta-1,6-N-acetylglucosamine synthase (BcsA) (PDB:4HG6)	cellulose synthase (UDP-forming) [EC:2.4.1.12]	Cellulose synthase 1	Cell motility		Glycosyltransferase, catalytic subunit of cellulose synthase and poly-beta-1,6-N-acetylglucosamine synthase (BcsA) (PDB:4HG6)	cellulose synthase (UDP-forming) [EC:2.4.1.12]	N	Cell motility					COG1215	Glycosyltransferase, catalytic subunit of cellulose synthase and poly-beta-1,6-N-acetylglucosamine synthase (BcsA) (PDB:4HG6)	bcsA	Cellulose synthase catalytic subunit [UDP-forming]			K00694	cellulose synthase (UDP-forming) [EC:2.4.1.12]	MSEVQSSAPAESWFDRLSNKILSL-RGASYIV---GAIGLCALLAATTVTLSVNEQLIVALVCVVVFFIVGRRKSRRTQIFLEVLSALVSLRYLTWRLTETLDFDTWLQGTLGVTLLLAELYALYMLFLSYFQTISPLHRAPLPLSPNPEDWPTVDIFIPTYDESLGIVRLTVLGALGIDWPPDKVNVYILDDGKREEFARFAEECGARYIARPDNAHAKAGNLNYAIQHTSGEYILILDCDHIPTRAFLQISMGWMVEDKKIALMQTPHHFYSPDPFQRNLAVGYRTPPEGNLFYGVIQDGNDFWDATFFCGSCAILRRKAIEEINGFATETVTEDAHTALRMQRRGWSTAYMRIPLASGLATERLVTHIGQRMRWARGMIQIFRVDNPMLGPGLKLG…
304	GC_00000010	cellulose_synthase	K_rhaeticus_UOU2B2	1689	7	24	4	0	0.796206	0.688397	0.738387	Cell motility		Glycosyltransferase, catalytic subunit of cellulose synthase and poly-beta-1,6-N-acetylglucosamine synthase (BcsA) (PDB:4HG6)	cellulose synthase (UDP-forming) [EC:2.4.1.12]	Cellulose synthase 1	Cell motility		Glycosyltransferase, catalytic subunit of cellulose synthase and poly-beta-1,6-N-acetylglucosamine synthase (BcsA) (PDB:4HG6)	cellulose synthase (UDP-forming) [EC:2.4.1.12]	N	Cell motility					COG1215	Glycosyltransferase, catalytic subunit of cellulose synthase and poly-beta-1,6-N-acetylglucosamine synthase (BcsA) (PDB:4HG6)	acsAB_2	Cellulose synthase 1			K00694	cellulose synthase (UDP-forming) [EC:2.4.1.12]	-----MAQFVDKITRFMEQA--ATGRVPSWVP---IVIGVVMMSFVGSVALLPDMQGLISIGTVLLLLVLNRFKGRGITIFLMMLSLLVSMRYVVWRLTSTIEFHGWIQSALSILLLLAEVYALSTLCLSYFQMAWPLGRKEHPLPEDTSSWPHVDIYVPSYNEELSLVRSTVLGALKLDWPEDKLHVYILDDGRRVAFRDFALEAGAGYIIRSQNNHAKAGNLNHALKITDGQFAVIFDCDHVPTRGFLKRTIGWMIADPKLALLQTPHHFYAPDPFQRNLVAGAHVPPEGNMFYGLVQDGNDFWDATFFCGSCAVIRRSAVLGIGGFATETVTEDAHTALKMQRRGWRTAYLREPLAGGLATERLILHIGQRVRWARGMLQIMRRDNPLLGRGLRWE…
305	GC_00000010	cellulose_synthase	K_rhaeticus_UOU2B2	452	7	24	4	0	0.796206	0.688397	0.738387	Cell motility		Glycosyltransferase, catalytic subunit of cellulose synthase and poly-beta-1,6-N-acetylglucosamine synthase (BcsA) (PDB:4HG6)	cellulose synthase (UDP-forming) [EC:2.4.1.12]	Cellulose synthase 1	Cell motility		Glycosyltransferase, catalytic subunit of cellulose synthase and poly-beta-1,6-N-acetylglucosamine synthase (BcsA) (PDB:4HG6)	cellulose synthase (UDP-forming) [EC:2.4.1.12]	N	Cell motility					COG1215	Glycosyltransferase, catalytic subunit of cellulose synthase and poly-beta-1,6-N-acetylglucosamine synthase (BcsA) (PDB:4HG6)	acsAB_1	Cellulose synthase 1			K00694	cellulose synthase (UDP-forming) [EC:2.4.1.12]	-------MLRELWLKWGGEALLTTPRRQAWLIALLMVVGAVLCVSVGDITLAPAEQAYISIGTITLFFILNRRPGRHITCILMMLSLFVSFRYLIWRLGSTVEFHGPLQVAMSLALLGAEGYALSTLCLSYFQMSWPLGRKPHRLPDDPADWPMVDVYVPSYNEDLELVRSTVLGAMDLHWPADKLNVYILDDGRRKAFRDFAVESGAGYIIRAENNHAKAGNLNHAMKITKGEFVVIFDCDHVPTRSFLLKTIGWLWADPKLALLQTPHHFYSPDPFQRNLAAGYDVPPEGNMFYGLIQDGNDFWDATFFCGSCAAIRRSALLSVGGFATETVTEDAHTALKMQRKGWGTAYLCQPLAAGLATERLILHIGQRVRWARGMLQIMRRDNPMLGGGLRWE…
306	GC_00000010	cellulose_synthase	K_rhaeticus_UOU2B2	1690	7	24	4	0	0.796206	0.688397	0.738387	Cell motility		Glycosyltransferase, catalytic subunit of cellulose synthase and poly-beta-1,6-N-acetylglucosamine synthase (BcsA) (PDB:4HG6)	cellulose synthase (UDP-forming) [EC:2.4.1.12]	Cellulose synthase 1	Cell motility		Glycosyltransferase, catalytic subunit of cellulose synthase and poly-beta-1,6-N-acetylglucosamine synthase (BcsA) (PDB:4HG6)	cellulose synthase (UDP-forming) [EC:2.4.1.12]	N	Cell motility					COG1215	Glycosyltransferase, catalytic subunit of cellulose synthase and poly-beta-1,6-N-acetylglucosamine synthase (BcsA) (PDB:4HG6)	bcsB_2	Cyclic di-GMP-binding protein			K20541	cellulose synthase operon protein B	---------------------------------------------------------------------------------------------------------------------------------------------------------------------------------------------------------------------------------------------------------------------------------------------------------------------------------------------------------------------------------------------------------------…
307	GC_00000010	cellulose_synthase	K_rhaeticus_UOU2B2	1062	7	24	4	0	0.796206	0.688397	0.738387	Cell motility		Glycosyltransferase, catalytic subunit of cellulose synthase and poly-beta-1,6-N-acetylglucosamine synthase (BcsA) (PDB:4HG6)	cellulose synthase (UDP-forming) [EC:2.4.1.12]	Cellulose synthase 1	Cell motility		Glycosyltransferase, catalytic subunit of cellulose synthase and poly-beta-1,6-N-acetylglucosamine synthase (BcsA) (PDB:4HG6)	cellulose synthase (UDP-forming) [EC:2.4.1.12]	N	Cell motility					COG1215	Glycosyltransferase, catalytic subunit of cellulose synthase and poly-beta-1,6-N-acetylglucosamine synthase (BcsA) (PDB:4HG6)	bcsA	Cellulose synthase catalytic subunit [UDP-forming]			K00694	cellulose synthase (UDP-forming) [EC:2.4.1.12]	MSEVQSSAPAESWFDRLSNKILSL-RGASYIV---GAIGLCALLAATTVTLSVNEQLIVALVCVVVFFIVGRRKSRRTQIFLEVLSALVSLRYLTWRLTETLDFDTWLQGTLGVTLLLAELYALYMLFLSYFQTISPLHRAPLPLSPNPEDWPTVDIFIPTYDESLGIVRLTVLGALGIDWPPDKVNVYILDDGKREEFARFAEECGARYIARPDNAHAKAGNLNYAIQHTSGEYILILDCDHIPTRAFLQISMGWMVEDKKIALMQTPHHFYSPDPFQRNLAVGYRTPPEGNLFYGVIQDGNDFWDATFFCGSCAILRRKAIEEINGFATETVTEDAHTALRMQRRGWSTAYMRIPLASGLATERLVTHIGQRMRWARGMIQIFRVDNPMLGPGLKLG…
308	GC_00000010	cellulose_synthase	iGEM	899	7	24	4	0	0.796206	0.688397	0.738387	Cell motility		Glycosyltransferase, catalytic subunit of cellulose synthase and poly-beta-1,6-N-acetylglucosamine synthase (BcsA) (PDB:4HG6)	cellulose synthase (UDP-forming) [EC:2.4.1.12]	Cellulose synthase 1	Cell motility		Glycosyltransferase, catalytic subunit of cellulose synthase and poly-beta-1,6-N-acetylglucosamine synthase (BcsA) (PDB:4HG6)	cellulose synthase (UDP-forming) [EC:2.4.1.12]	N	Cell motility					COG1215	Glycosyltransferase, catalytic subunit of cellulose synthase and poly-beta-1,6-N-acetylglucosamine synthase (BcsA) (PDB:4HG6)	acsAB_1	Cellulose synthase 1			K00694	cellulose synthase (UDP-forming) [EC:2.4.1.12]	-----MAQFVDKITRFMEQA--ATGRVPSWVP---IVIGVVMMSFVGSVALLPDMQGLISIGTVLLLLVLNRFKGRGITIFLMMLSLLVSMRYVVWRLTSTIEFHGWIQSALSILLLLAEVYALSTLCLSYFQMAWPLGRKEHPLPEDTSSWPHVDIYVPSYNEELSLVRSTVLGALKLDWPEDKLHVYILDDGRRVAFRDFALEAGAGYIIRSQNNHAKAGNLNHALKITDGQFAVIFDCDHVPTRGFLKRTIGWMIADPKLALLQTPHHFYAPDPFQRNLVAGAHVPPEGNMFYGLVQDGNDFWDATFFCGSCAVIRRSAVLGIGGFATETVTEDAHTALKMQRRGWRTAYLREPLAGGLATERLILHIGQRVRWARGMLQIMRVDNPLLGRGLRWE…
309	GC_00000010	cellulose_synthase	iGEM	1941	7	24	4	0	0.796206	0.688397	0.738387	Cell motility		Glycosyltransferase, catalytic subunit of cellulose synthase and poly-beta-1,6-N-acetylglucosamine synthase (BcsA) (PDB:4HG6)	cellulose synthase (UDP-forming) [EC:2.4.1.12]	Cellulose synthase 1	Cell motility		Glycosyltransferase, catalytic subunit of cellulose synthase and poly-beta-1,6-N-acetylglucosamine synthase (BcsA) (PDB:4HG6)	cellulose synthase (UDP-forming) [EC:2.4.1.12]	N	Cell motility					COG1215	Glycosyltransferase, catalytic subunit of cellulose synthase and poly-beta-1,6-N-acetylglucosamine synthase (BcsA) (PDB:4HG6)	acsAB_3	Cellulose synthase 1			K00694	cellulose synthase (UDP-forming) [EC:2.4.1.12]	-------MLRELWLKWGGEALLTTPRRQAWLIALLMVVGAVLCVSVGDITLAPAEQAYISIGTITLFFILNRRPGRHITCILMMLSLFVSFRYLIWRLGSTVEFHGPLQVAMSLALLGAEGYALSTLCLSYFQMSWPLGRKPHRLPDDPADWPMVDVYVPSYNEDLELVRSTVLGAMDLHWPADKLNVYILDDGRRKAFRDFAVESGAGYIIRAENNHAKAGNLNHAMQITKGEFVVIFDCDHVPTRSFLLKTIGWLWADPKLALLQTPHHFYSPDPFQRNLAAGYDVPPEGNMFYGLIQDGNDFWDATFFCGSCAAIRRSALLSVGGFATETVTEDAHTALKMQRKGWGTAYLCQPLAAGLATERLILHIGQRVRWARGMLQIMRRDNPMLGGGLRWE…
310	GC_00000010	cellulose_synthase	iGEM	588	7	24	4	0	0.796206	0.688397	0.738387	Cell motility		Glycosyltransferase, catalytic subunit of cellulose synthase and poly-beta-1,6-N-acetylglucosamine synthase (BcsA) (PDB:4HG6)	cellulose synthase (UDP-forming) [EC:2.4.1.12]	Cellulose synthase 1	Cell motility		Glycosyltransferase, catalytic subunit of cellulose synthase and poly-beta-1,6-N-acetylglucosamine synthase (BcsA) (PDB:4HG6)	cellulose synthase (UDP-forming) [EC:2.4.1.12]	N	Cell motility					COG1215	Glycosyltransferase, catalytic subunit of cellulose synthase and poly-beta-1,6-N-acetylglucosamine synthase (BcsA) (PDB:4HG6)	bcsA	Cellulose synthase catalytic subunit [UDP-forming]			K00694	cellulose synthase (UDP-forming) [EC:2.4.1.12]	MSEVQSSAPAESWFDRLSNKILSL-RGASYIV---GAIGLCALLAATTVTLSVNEQLIVALVCVVVFFIVGRRKSRRTQIFLEVLSALVSLRYLTWRLTETLDFDTWLQGTLGVTLLLAELYALYMLFLSYFQTISPLHRAPLPLSPNPEDWPTVDIFIPTYDESLGIVRLTVLGALGIDWPPDKVNVYILDDGKREEFARFAEECGARYIARPDNAHAKAGNLNYAIQHTSGEYILILDCDHIPTRAFLQISMGWMVEDKKIALMQTPHHFYSPDPFQRNLAVGYRTPPEGNLFYGVIQDGNDFWDATFFCGSCAILRRKAIEEINGFATETVTEDAHTALRMQRRGWSTAYLRIPLASGLATERLVTHIGQRMRWARGMFQIFRVDNPMLGPGLKLG…
311	GC_00000011		ASM1161152v1	1310	7	23	4	0	0.762045	0.945341	0.843855										I	Lipid transport and metabolism	COG1012	Proline degradation	M00027	Pathway modules; Amino acid metabolism; Other amino acid metabolism	COG1012	Acyl-CoA reductase or other NAD-dependent aldehyde dehydrogenase (AdhE) (PDB:1A4S)	gabD1_1	Succinate-semialdehyde dehydrogenase [NADP(+)] 1	M00027	GABA (gamma-Aminobutyrate) shunt	K00135	succinate-semialdehyde dehydrogenase / glutarate-semialdehyde dehydrogenase [EC:1.2.1.16 1.2.1.79 1.2.1.20]	-MAYKTVNPFTNETVATFPDLTDAELAHRLDRAQETYR-QWSRLPFARRAAIVGRAAELLRTHRDEYARYLTLEMGKLYRESLAEVDLSADILQYYADNAETFLAPQKLTEKSGRGDQAMVVSQPLGIVFAIEPWNFPYYQLARVVGPQFMAGNVVVVKHASNVPQSAAAFEQLFADAGAPEGLYTNLYATRDQLATIIADDRVIGVALTGSEGAGAIVASQAGRALKKTTMELGGSDAFIVLDDADLEKSVRWAVWGRMNNGGQCCVAAKRIIVAEPIADAFLDRFATELGKLVPGNPMDEKSGVPPLSSQAAADQLNEQVEQAVRHGAIAMRVGPTPPNTGAFVQTTILTNVEPDNPVFHQELFGPVAMFFRVKDDEAAINLANDNPYGLGGSVFTR…
312	GC_00000011		ASM1161152v1	1899	7	23	4	0	0.762045	0.945341	0.843855										I	Lipid transport and metabolism	COG1012	Proline degradation			COG1012	Acyl-CoA reductase or other NAD-dependent aldehyde dehydrogenase (AdhE) (PDB:1A4S)	gabD1_2	Succinate-semialdehyde dehydrogenase [NADP(+)] 1					MSPYRTINPATGKTEKVFDLHDDRTMLAKLSTAHQLWESDWRHRTIAQRRAIMLRAADILRRDREKHARLISIEMGKILPEALGEIDLSADILSYYAQKAETFLAPRELPVSRG---HATVTSESLGVIYCVEPWNFPYYQLARVAAPNIMAGNVVMVKHAPGVPQCAVAFEDLFREAGAPEGTYTNLFITNDQSEKLIGRPEVRGVALTGSERAGSAVAAQAGRALKKSTMELGGSDAFIVLDDADLDKVIPLAVQGRMSNNGQVCTAAKRMIVHTSLVDAFTTKLKTALDAFQYGDPLEQGVTHGPMSSEVAMKHAVSQVEKAVAHGATLVTGGRQIAREGFFMKAAILTHVTKDNPIFYEEIFGPVAIIYPVGSDDEAVALANDSPYGLGGSIQTS…
313	GC_00000011		ASM1161152v1	2363	7	23	4	0	0.762045	0.945341	0.843855										I	Lipid transport and metabolism	COG1012	Proline degradation	M00027	Pathway modules; Amino acid metabolism; Other amino acid metabolism	COG1012	Acyl-CoA reductase or other NAD-dependent aldehyde dehydrogenase (AdhE) (PDB:1A4S)	gabD1_4	Succinate-semialdehyde dehydrogenase [NADP(+)] 1	M00027	GABA (gamma-Aminobutyrate) shunt	K00135	succinate-semialdehyde dehydrogenase / glutarate-semialdehyde dehydrogenase [EC:1.2.1.16 1.2.1.79 1.2.1.20]	MSFYQTLNPTTETVERTFELHTAAQMKAIIDRADHVWKTDWKKRDIAARKVIMSKAANLLRRDRMTHARLIATEMGKALPDALEEIDITADILSYYAEGAEKFLAPTPLKVKEG---HAKIINQPLGVIYCIEPWNFPYYQLARVAGPNLMAGNVVIAKHAPNVPQCALAFEKLFHEAGAPASVYTNIFLDNDQSAELIKDFRIRGVALTGSERAGQTVAAEAGAALKKDTMELGGSDAFIVLDDADLELAVKWATWGRFANNGQVCTAAKRMIVHEKVYDAFLAGLKTAITQFRIGDPLAEGTTHGPMSSRKALDTALAQTDEAVKAGATLVAGGKRMERKGFFMEPTILTNVSKDNPVFYQEIFGPVAVVHKIASEHEAIELANDSPYGLGGAVFSR…
314	GC_00000011		ASM1472581	1328	7	23	4	0	0.762045	0.945341	0.843855										I	Lipid transport and metabolism	COG1012	Proline degradation	M00027	Pathway modules; Amino acid metabolism; Other amino acid metabolism	COG1012	Acyl-CoA reductase or other NAD-dependent aldehyde dehydrogenase (AdhE) (PDB:1A4S)	gabD1_1	Succinate-semialdehyde dehydrogenase [NADP(+)] 1	M00027	GABA (gamma-Aminobutyrate) shunt	K00135	succinate-semialdehyde dehydrogenase / glutarate-semialdehyde dehydrogenase [EC:1.2.1.16 1.2.1.79 1.2.1.20]	-MAYKTVNPFTNETVATFPDLTDAELAHRLDRAQETYR-QWSRLPFARRAAIVGRAAELLRTHRDEYARYLTLEMGKLYRESLAEVDLSADILQYYADNAETFLAPQKLTEKSGRGDQAMVVSQPLGIVFAIEPWNFPYYQLARVVGPQFMAGNVVVVKHASNVPQSAAAFEQLFADAGAPEGLYTNLYATRDQLATIIADDRVIGVALTGSEGAGAIVASQAGRALKKTTMELGGSDAFIVLDDADLEKSVRWAVWGRMNNGGQCCVAAKRIIVAEPIADAFLDRFATELGKLVPGNPMDEKSGVPPLSSQAAADQLNEQVEQAVRHGAIAMRVGPTPPNTGAFVQTTILTNVEPDNPVFHQELFGPVAMFFRVKDDEAAINLANDNPYGLGGSVFTR…
315	GC_00000011		ASM1472581	1917	7	23	4	0	0.762045	0.945341	0.843855										I	Lipid transport and metabolism	COG1012	Proline degradation			COG1012	Acyl-CoA reductase or other NAD-dependent aldehyde dehydrogenase (AdhE) (PDB:1A4S)	gabD1_2	Succinate-semialdehyde dehydrogenase [NADP(+)] 1					MSPYRTINPATGKTEKVFDLHDDRTMLAKLSTAHQLWESDWRHRTIAQRRAIMLRAADILRRDREKHARLISIEMGKILPEALGEIDLSADILSYYAQKAETFLAPRELPVSRG---HATVTSESLGVIYCVEPWNFPYYQLARVAAPNIMAGNVVMVKHAPGVPQCAVAFEDLFREAGAPEGTYTNLFITNDQSEKLIGRPEVRGVALTGSERAGSAVAAQAGRALKKSTMELGGSDAFIVLDDADLDKVIPLAVQGRMSNNGQVCTAAKRMIVHTSLVDAFTTKLKTALDAFQYGDPLEQGVTHGPMSSEVAMKHAVSQVEKAVAHGATLVTGGRQIAREGFFMKAAILTHVTKDNPIFYEEIFGPVAIIYPVGSDDEAVALANDSPYGLGGSIQTS…
316	GC_00000011		ASM1472581	2379	7	23	4	0	0.762045	0.945341	0.843855										I	Lipid transport and metabolism	COG1012	Proline degradation	M00027	Pathway modules; Amino acid metabolism; Other amino acid metabolism	COG1012	Acyl-CoA reductase or other NAD-dependent aldehyde dehydrogenase (AdhE) (PDB:1A4S)	gabD1_4	Succinate-semialdehyde dehydrogenase [NADP(+)] 1	M00027	GABA (gamma-Aminobutyrate) shunt	K00135	succinate-semialdehyde dehydrogenase / glutarate-semialdehyde dehydrogenase [EC:1.2.1.16 1.2.1.79 1.2.1.20]	MSFYQTLNPTTETVERTFELHTAAQMKAIIDRADHVWKTDWKKRDIAARKVIMSKAANLLRRDRMTHARLIATEMGKALPDALEEIDITADILSYYAEGAEKFLAPTPLKVKEG---HAKIINQPLGVIYCIEPWNFPYYQLARVAGPNLMAGNVVIAKHAPNVPQCALAFEKLFHEAGAPASVYTNIFLDNDQSAELIKDFRIRGVALTGSERAGQTVAAEAGAALKKDTMELGGSDAFIVLDDADLELAVKWATWGRFANNGQVCTAAKRMIVHEKVYDAFLAGLKTAITQFRIGDPLAEGTTHGPMSSRKALDTALAQTDEAVKAGATLVAGGKRMERKGFFMEPTILTNVSKDNPVFYQEIFGPVAVVHKIASEHEAIELANDSPYGLGGAVFSR…
317	GC_00000011		K_rhaeticus_LCK1B3	575	7	23	4	0	0.762045	0.945341	0.843855										I	Lipid transport and metabolism	COG1012	Proline degradation	M00027	Pathway modules; Amino acid metabolism; Other amino acid metabolism	COG1012	Acyl-CoA reductase or other NAD-dependent aldehyde dehydrogenase (AdhE) (PDB:1A4S)	gabD1_1	Succinate-semialdehyde dehydrogenase [NADP(+)] 1	M00027	GABA (gamma-Aminobutyrate) shunt	K00135	succinate-semialdehyde dehydrogenase / glutarate-semialdehyde dehydrogenase [EC:1.2.1.16 1.2.1.79 1.2.1.20]	-MAYKTVNPFTNETVATFPDLTDAELAHRLDRAQETYR-QWSRLPFARRAAIVGRAAELLRTHRDEYARYLTLEMGKLYRESLAEVDLSADILQYYADNAETFLAPQKLTEKSGRGDQAMVVSQPLGIVFAIEPWNFPYYQLARVVGPQFMAGNVVVVKHASNVPQSAAAFEQLFADAGAPEGLYTNLYATRDQLATIIADDRVIGVALTGSEGAGAIVASQAGRALKKTTMELGGSDAFIVLDDADLEKSVRWAVWGRMNNGGQCCVAAKRIIVAEPIADAFLDRFATELGKLVPGNPMDEKSGVPPLSSQAAADQLNEQVEQAVRHGAIAMRVGPTPPNTGAFVQTTILTNVEPDNPVFHQELFGPVAMFFRVKDDAAAINLANDNPYGLGGSVFTR…
318	GC_00000011		K_rhaeticus_LCK1B3	2818	7	23	4	0	0.762045	0.945341	0.843855										I	Lipid transport and metabolism	COG1012	Proline degradation			COG1012	Acyl-CoA reductase or other NAD-dependent aldehyde dehydrogenase (AdhE) (PDB:1A4S)	gabD1_3	Succinate-semialdehyde dehydrogenase [NADP(+)] 1					MSPYRTINPATGKTEKVFDLHDDRTMLAKLSTAHQLWESDWRHRTIAQRRAIMLRAADILRRDREKHARLISIEMGKILPEALGEIDLSADILSYYAQKAETFLAPRELPVSRG---HATVTSESLGVIYCVEPWNFPYYQLARVAAPNIMAGNVVMVKHAPGVPQCAVAFEDLFREAGAPEGTYTNLFITNDQSEKLIGRPEVRGVALTGSERAGSAVAAQAGRALKKSTMELGGSDAFIVLDDADLDKVIPLAVQGRMSNNGQVCTAAKRMIVHTSLVDAFTTKLKTALDEFQYGDPLEQGVTHGPMSSEVAMKHAVSQVEKAVAHGATLVTGGRRIAREGFFMKAAILTHVTKDNPIFYEEIFGPVAIIYPVGSDDEAVALANDSPYGLGGSIQTS…
319	GC_00000011		K_rhaeticus_LCK1B3	3074	7	23	4	0	0.762045	0.945341	0.843855										I	Lipid transport and metabolism	COG1012	Proline degradation			COG1012	Acyl-CoA reductase or other NAD-dependent aldehyde dehydrogenase (AdhE) (PDB:1A4S)	gabD1_4	Succinate-semialdehyde dehydrogenase [NADP(+)] 1					MSFYQTLNPTTETVERTFELHTAAQMKAIVDRADHVWKTDWKKCDIAERKVVMSKAADLLRRDRVAHARLIATEMGKALPDALEEIDITADILSFYADGAEKFLAPTHLKVKEG---HAKIINQPLGLIYCIEPWNFPYYQLARVAGPNLMAGNVVIAKHAPNVPQCALAFEKLFHDAGAPVGVYTNIFLDNDQSAELIKDVRIRGVALTGSERAGQAVAAEAGAALKKDTMELGGSDAFVVLDDADLELAVKWATWGRFANNGQVCTAAKRMIVHEKVYDAFLTGLKKAITQFRIGDPLAEGTTHGPMSSKKALDTALAQTDEAVKAGATLVVGGKRMDRKGFFMEPTILTNVSKDNPVFYQEIFGPVAVVHKVASEHEAIELANDSPYGLGGSVFSR…
320	GC_00000011		K_rhaeticus_N2B4	1140	7	23	4	0	0.762045	0.945341	0.843855										I	Lipid transport and metabolism	COG1012	Proline degradation	M00027	Pathway modules; Amino acid metabolism; Other amino acid metabolism	COG1012	Acyl-CoA reductase or other NAD-dependent aldehyde dehydrogenase (AdhE) (PDB:1A4S)	gabD1_2	Succinate-semialdehyde dehydrogenase [NADP(+)] 1	M00027	GABA (gamma-Aminobutyrate) shunt	K00135	succinate-semialdehyde dehydrogenase / glutarate-semialdehyde dehydrogenase [EC:1.2.1.16 1.2.1.79 1.2.1.20]	-MAYKTVNPFTNETVATFPDLTDAELAHRLDRAQETYR-QWSRLPFARRAAIVGRAAELLRTHRDEYARYLTLEMGKLYRESLAEVDLSADILQYYADNAETFLAPQKLTEKSGRGDQAMVVSQPLGIVFAIEPWNFPYYQLARVVGPQFMAGNVVVVKHASNVPQSAAAFEQLFADAGAPEGLYTNLYATRDQLATIIADDRVIGVALTGSEGAGAIVASQAGRALKKTTMELGGSDAFIVLDDADLEKSVRWAVWGRMNNGGQCCVAAKRIIVAEPIADAFLDRFATELGKLVPGNPMDEKSGVPPLSSQAAADQLNEQVEQAVRHGAIAMRVGPTPPNTGAFVQTTILTNVEPDNPVFHQELFGPVAMFFRVKDDAAAINLANDNPYGLGGSVFTR…
321	GC_00000011		K_rhaeticus_N2B4	1704	7	23	4	0	0.762045	0.945341	0.843855										I	Lipid transport and metabolism	COG1012	Proline degradation			COG1012	Acyl-CoA reductase or other NAD-dependent aldehyde dehydrogenase (AdhE) (PDB:1A4S)	gabD1_3	Succinate-semialdehyde dehydrogenase [NADP(+)] 1					MSPYRTINPATGKTEKVFDLHDDRTMLAKLSTAHQLWESDWRHRTIAQRRAIMLRAADILRRDREKHARLISIEMGKILPEALGEIDLSADILSYYAQKAETFLAPRELPVSRG---HATVTSESLGVIYCVEPWNFPYYQLARVAAPNIMAGNVVMVKHAPGVPQCAVAFEDLFREAGAPEGTYTNLFITNDQSEKLIGRPEVRGVALTGSERAGSAVAAQAGRALKKSTMELGGSDAFIVLDDADLDKVIPLAVQGRMSNNGQVCTAAKRMIVHTSLVDAFTTKLKTALDEFQYGDPLEQGVTHGPMSSEVAMKHAVSQVEKAVAHGATLVTGGRRIAREGFFMKAAILTHVTKDNPIFYEEIFGPVAIIYPVGSDDEAVALANDSPYGLGGSIQTS…
322	GC_00000011		K_rhaeticus_N2B4	2872	7	23	4	0	0.762045	0.945341	0.843855										I	Lipid transport and metabolism	COG1012	Proline degradation			COG1012	Acyl-CoA reductase or other NAD-dependent aldehyde dehydrogenase (AdhE) (PDB:1A4S)	gabD1_4	Succinate-semialdehyde dehydrogenase [NADP(+)] 1					MSFYQTLNPTTETVERTFELHTAAQMKAIVDRADHVWKTDWKKCDIAERKVVMSKAADLLRRDRVAHARLIATEMGKALPDALEEIDITADILSFYADGAEKFLAPTHLKVKEG---HAKIINQPLGLIYCIEPWNFPYYQLARVAGPNLMAGNVVIAKHAPNVPQCALAFEKLFHDAGAPVGVYTNIFLDNDQSAELIKDVRIRGVALTGSERAGQAVAAEAGAALKKDTMELGGSDAFVVLDDADLELAVKWATWGRFANNGQVCTAAKRMIVHEKVYDAFLTGLKKAITQFRIGDPLAEGTTHGPMSSKKALDTALAQTDEAVKAGATLVVGGKRMDRKGFFMEPTILTNVSKDNPVFYQEIFGPVAVVHKVASEHEAIELANDSPYGLGGSVFSR…
323	GC_00000011		K_rhaeticus_N2B4	3046	7	23	4	0	0.762045	0.945341	0.843855										I	Lipid transport and metabolism	COG1012	Proline degradation	M00027	Pathway modules; Amino acid metabolism; Other amino acid metabolism	COG1012	Acyl-CoA reductase or other NAD-dependent aldehyde dehydrogenase (AdhE) (PDB:1A4S)	gabD1_5	Succinate-semialdehyde dehydrogenase [NADP(+)] 1	M00027	GABA (gamma-Aminobutyrate) shunt	K00135	succinate-semialdehyde dehydrogenase / glutarate-semialdehyde dehydrogenase [EC:1.2.1.16 1.2.1.79 1.2.1.20]	MSFYQTLNPTTETVERTFELHTAAQMKAIIDRADHVWKTDWKKRDIAARKVIMSKAANLLRRDRMTHARLIATEMGKALPDALEEIDITADILSYYAEGAEKFLAPTPLKVKEG---HAKIINQPLGVIYCIEPWNFPYYQLARVAGPNLMAGNVVIAKHAPNVPQCALAFEKLFHEAGAPASVYTNIFLDNDQSAELIKDFRIRGVALTGSERAGQTVAAEAGAALKKDTMELGGSDAFIVLDDADLELAVKWATWGRFANNGQVCTAAKRMIVHEKVYDAFLAGLKTAITQFRIGDPLAEGTTHGPMSSRKALDTALAQTDEAVKAGATLVAGGKRMERKGFFMEPTILTNVSKDNPVFYQEIFGPVAVVHKIASEHEAIELANDSPYGLGGAVFSR…
324	GC_00000011		K_rhaeticus_OB2	203	7	23	4	0	0.762045	0.945341	0.843855										I	Lipid transport and metabolism	COG1012	Proline degradation	M00027	Pathway modules; Amino acid metabolism; Other amino acid metabolism	COG1012	Acyl-CoA reductase or other NAD-dependent aldehyde dehydrogenase (AdhE) (PDB:1A4S)	gabD1_1	Succinate-semialdehyde dehydrogenase [NADP(+)] 1	M00027	GABA (gamma-Aminobutyrate) shunt	K00135	succinate-semialdehyde dehydrogenase / glutarate-semialdehyde dehydrogenase [EC:1.2.1.16 1.2.1.79 1.2.1.20]	-MAYKTVNPFTNETVATFPDLTDAELAHRLDRAQETYR-QWSRLPFARRAAIVGRAAELLRTHRDEYARYLTLEMGKLYRESLAEVDLSADILQYYADNAETFLAPQKLTEKSGRGDQAMVVSQPLGIVFAIEPWNFPYYQLARVVGPQFMAGNVVVVKHASNVPQSAAAFEQLFADAGAPEGLYTNLYATRDQLATIIADDRVIGVALTGSEGAGAIVASQAGRALKKTTMELGGSDAFIVLDDADLEKSVRWAVWGRMNNGGQCCVAAKRIIVAEPIADAFLDRFATELGKLVPGNPMDEKSGVPPLSSQAAADQLNEQVEQAVRHGAIAMRVGPTPPNTGAFVQTTILTNVEPDNPVFHQELFGPVAMFFRVKDDAAAINLANDNPYGLGGSVFTR…
325	GC_00000011		K_rhaeticus_OB2	2779	7	23	4	0	0.762045	0.945341	0.843855										I	Lipid transport and metabolism	COG1012	Proline degradation			COG1012	Acyl-CoA reductase or other NAD-dependent aldehyde dehydrogenase (AdhE) (PDB:1A4S)	gabD1_3	Succinate-semialdehyde dehydrogenase [NADP(+)] 1					MSPYRTINPATGKTEKVFDLHDDRTMLAKLSTAHQLWESDWRHRTIAQRRAIMLRAADILRRDREKHARLISIEMGKILPEALGEIDLSADILSYYAQKAETFLAPRELPVSRG---HATVTSESLGVIYCVEPWNFPYYQLARVAAPNIMAGNVVMVKHAPGVPQCAVAFEDLFREAGAPEGTYTNLFITNDQSEKLIGRPEVRGVALTGSERAGSAVAAQAGRALKKSTMELGGSDAFIVLDDADLDKVIPLAVQGRMSNNGQVCTAAKRMIVHTSLVDAFTTKLKTALDEFQYGDPLEQGVTHGPMSSEVAMKHAVSQVEKAVAHGATLVTGGRRIAREGFFMKAAILTHVTKDNPIFYEEIFGPVAIIYPVGSDDEAVALANDSPYGLGGSIQTS…
326	GC_00000011		K_rhaeticus_OB2	2982	7	23	4	0	0.762045	0.945341	0.843855										I	Lipid transport and metabolism	COG1012	Proline degradation			COG1012	Acyl-CoA reductase or other NAD-dependent aldehyde dehydrogenase (AdhE) (PDB:1A4S)	gabD1_4	Succinate-semialdehyde dehydrogenase [NADP(+)] 1					MSFYQTLNPTTETVERTFELHTAAQMKAIVDRADHVWKTDWKKCDIAERKVVMSKAADLLRRDRVAHARLIATEMGKALPDALEEIDITADILSFYADGAEKFLAPTHLKVKEG---HAKIINQPLGLIYCIEPWNFPYYQLARVAGPNLMAGNVVIAKHAPNVPQCALAFEKLFHDAGAPVGVYTNIFLDNDQSAELIKDVRIRGVALTGSERAGQAVAAEAGAALKKDTMELGGSDAFVVLDDADLELAVKWATWGRFANNGQVCTAAKRMIVHEKVYDAFLTGLKKAITQFRIGDPLAEGTTHGPMSSKKALDTALAQTDEAVKAGATLVVGGKRMDRKGFFMEPTILTNVSKDNPVFYQEIFGPVAVVHKVASEHEAIELANDSPYGLGGSVFSR…
327	GC_00000011		K_rhaeticus_UOU2B2	2263	7	23	4	0	0.762045	0.945341	0.843855										I	Lipid transport and metabolism	COG1012	Proline degradation	M00027	Pathway modules; Amino acid metabolism; Other amino acid metabolism	COG1012	Acyl-CoA reductase or other NAD-dependent aldehyde dehydrogenase (AdhE) (PDB:1A4S)	gabD1_2	Succinate-semialdehyde dehydrogenase [NADP(+)] 1	M00027	GABA (gamma-Aminobutyrate) shunt	K00135	succinate-semialdehyde dehydrogenase / glutarate-semialdehyde dehydrogenase [EC:1.2.1.16 1.2.1.79 1.2.1.20]	-MAYKTVNPFTNETVATFPDLTDAELAHRLDRAQETYR-QWSRLPFARRAAIVGRAAELLRTHRDEYARYLTLEMGKLYRESLAEVDLSADILQYYADNAETFLAPQKLTEKSGRGDQAMVVSQPLGIVFAIEPWNFPYYQLARVVGPQFMAGNVVVVKHASNVPQSAAAFEQLFADAGAPEGLYTNLYATRDQLATIIADDRVIGVALTGSEGAGAIVASQAGRALKKTTMELGGSDAFIVLDDADLEKSVRWAVWGRMNNGGQCCVAAKRIIVAEPIADAFLDRFATELGKLVPGNPMDEKSGVPPLSSQAAADQLNEQVEQAVRHGAIAMRVGPTPPNTGAFVQTTILTNVEPDNPVFHQELFGPVAMFFRVKDDAAAINLANDNPYGLGGSVFTR…
328	GC_00000011		K_rhaeticus_UOU2B2	2689	7	23	4	0	0.762045	0.945341	0.843855										I	Lipid transport and metabolism	COG1012	Proline degradation			COG1012	Acyl-CoA reductase or other NAD-dependent aldehyde dehydrogenase (AdhE) (PDB:1A4S)	gabD1_3	Succinate-semialdehyde dehydrogenase [NADP(+)] 1					MSPYRTINPATGKTEKVFDLHDDRTMLAKLSTAHQLWESDWRHRTIAQRRAIMLRAADILRRDREKHARLISIEMGKILPEALGEIDLSADILSYYAQKAETFLAPRELPVSRG---HATVTSESLGVIYCVEPWNFPYYQLARVAAPNIMAGNVVMVKHAPGVPQCAVAFEDLFREAGAPEGTYTNLFITNDQSEKLIGRPEVRGVALTGSERAGSAVAAQAGRALKKSTMELGGSDAFIVLDDADLDKVIPLAVQGRMSNNGQVCTAAKRMIVHTSLVDAFTTKLKTALDEFQYGDPLEQGVTHGPMSSEVAMKHAVSQVEKAVAHGATLVTGGRRIAREGFFMKAAILTHVTKDNPIFYEEIFGPVAIIYPVGSDDEAVALANDSPYGLGGSIQTS…
329	GC_00000011		K_rhaeticus_UOU2B2	3033	7	23	4	0	0.762045	0.945341	0.843855										I	Lipid transport and metabolism	COG1012	Proline degradation			COG1012	Acyl-CoA reductase or other NAD-dependent aldehyde dehydrogenase (AdhE) (PDB:1A4S)	gabD1_4	Succinate-semialdehyde dehydrogenase [NADP(+)] 1					MSFYQTLNPTTETVERTFELHTAAQMKAIVDRADHVWKTDWKKCDIAERKVVMSKAADLLRRDRVAHARLIATEMGKALPDALEEIDITADILSFYADGAEKFLAPTHLKVKEG---HAKIINQPLGLIYCIEPWNFPYYQLARVAGPNLMAGNVVIAKHAPNVPQCALAFEKLFHDAGAPVGVYTNIFLDNDQSAELIKDVRIRGVALTGSERAGQAVAAEAGAALKKDTMELGGSDAFVVLDDADLELAVKWATWGRFANNGQVCTAAKRMIVHEKVYDAFLTGLKKAITQFRIGDPLAEGTTHGPMSSKKALDTALAQTDEAVKAGATLVVGGKRMDRKGFFMEPTILTNVSKDNPVFYQEIFGPVAVVHKVASEHEAIELANDSPYGLGGSVFSR…
330	GC_00000011		iGEM	1271	7	23	4	0	0.762045	0.945341	0.843855										I	Lipid transport and metabolism	COG1012	Proline degradation	M00027	Pathway modules; Amino acid metabolism; Other amino acid metabolism	COG1012	Acyl-CoA reductase or other NAD-dependent aldehyde dehydrogenase (AdhE) (PDB:1A4S)	gabD1_1	Succinate-semialdehyde dehydrogenase [NADP(+)] 1	M00027	GABA (gamma-Aminobutyrate) shunt	K00135	succinate-semialdehyde dehydrogenase / glutarate-semialdehyde dehydrogenase [EC:1.2.1.16 1.2.1.79 1.2.1.20]	-MAYKTVNPFTNETVATFPDLTDAELAHRLDRAQETYR-QWSRLPFARRAAIVGRAAELLRTHRDEYARYLTLEMGKLYRESLAEVDLSADILQYYADNAETFLAPQKLTEKSGRGDQAMVVSQPLGIVFAIEPWNFPYYQLARVVGPQFMAGNVVVVKHASNVPQSAAAFEQLFADAGAPEGLYTNLYATRDQLATIIADDRVIGVALTGSEGAGAIVASQAGRALKKTTMELGGSDAFIVLDDADLEKSVRWAVWGRMNNGGQCCVAAKRIIVAEPIADAFLDRFATELGKLVPGNPMDEKSGVPPLSSQAAADQLNEQVEQAVRHGAIAMRVGPTPPNTGAFVQTTILTNVEPDNPVFHQELFGPVAMFFRVKDDEAAINLANDNPYGLGGSVFTR…
331	GC_00000011		iGEM	1843	7	23	4	0	0.762045	0.945341	0.843855										I	Lipid transport and metabolism	COG1012	Proline degradation			COG1012	Acyl-CoA reductase or other NAD-dependent aldehyde dehydrogenase (AdhE) (PDB:1A4S)	gabD1_2	Succinate-semialdehyde dehydrogenase [NADP(+)] 1					MSPYRTINPATGKTEKVFDLHDDRTMLAKLSTAHQLWESDWRHRTIAQRRAIMLRAADILRRDREKHARLISIEMGKILPEALGEIDLSADILSYYAQKAETFLAPRELPVSRG---HATVTSESLGVIYCVEPWNFPYYQLARVAAPNIMAGNVVMVKHAPGVPQCAVAFEDLFREAGAPEGTYTNLFITNDQSEKLIGRPEVRGVALTGSERAGSAVAAQAGRALKKSTMELGGSDAFIVLDDADLDKVIPLAVQGRMSNNGQVCTAAKRMIVHTSLVDAFTTKLKTALDAFQYGDPLEQGVTHGPMSSEVAMKHAVSQVEKAVAHGATLVTGGRQIAREGFFMKAAILTHVTKDNPIFYEEIFGPVAIIYPVGSDDEAVALANDSPYGLGGSIQTS…
332	GC_00000011		iGEM	2302	7	23	4	0	0.762045	0.945341	0.843855										I	Lipid transport and metabolism	COG1012	Proline degradation	M00027	Pathway modules; Amino acid metabolism; Other amino acid metabolism	COG1012	Acyl-CoA reductase or other NAD-dependent aldehyde dehydrogenase (AdhE) (PDB:1A4S)	gabD1_4	Succinate-semialdehyde dehydrogenase [NADP(+)] 1	M00027	GABA (gamma-Aminobutyrate) shunt	K00135	succinate-semialdehyde dehydrogenase / glutarate-semialdehyde dehydrogenase [EC:1.2.1.16 1.2.1.79 1.2.1.20]	MSFYQTLNPTTETVERTFELHTAAQMKAIIDRADHVWKTDWKKRDIAARKVIMSKAANLLRRDRMTHARLIATEMGKALPDALEEIDITADILSYYAEGAEKFLAPTPLKVKEG---HAKIINQPLGVIYCIEPWNFPYYQLARVAGPNLMAGNVVIAKHAPNVPQCALAFEKLFHEAGAPASVYTNIFLDNDQSAELIKDFRIRGVALTGSERAGQTVAAEAGAALKKDTMELGGSDAFIVLDDADLELAVKWATWGRFANNGQVCTAAKRMIVHEKVYDAFLAGLKTAITQFRIGDPLAEGTTHGPMSSRKALDTALAQTDEAVKAGATLVAGGKRMERKGFFMEPTILTNVSKDNPVFYQEIFGPVAVVHKIASEHEAIELANDSPYGLGGAVFSR…
333	GC_00000011		iGEM	3233	7	23	4	0	0.762045	0.945341	0.843855										I	Lipid transport and metabolism	COG1012	Proline degradation			COG1012	Acyl-CoA reductase or other NAD-dependent aldehyde dehydrogenase (AdhE) (PDB:1A4S)	gabD1_5	Succinate-semialdehyde dehydrogenase [NADP(+)] 1					----------------------------------------------------------------------------------------------------------------------------------------------------------------------------------------------------------------------------------------------------------------------------------VHEKIADAFTARFKAALENLVPGDPMDEKTTLGPLCSESALKLVLSQIETAVAHGAHVVTGGKRIDRPGYFLQATILDNINKDNPAFHQEFFAPVAMIFRVPDEQSAIDLANDSPYGLGGSVITT…
334	GC_00000012		ASM1161152v1	897	7	23	5	0	0.739001	0.791257	0.764237										U	Intracellular trafficking, secretion, and vesicular transport					COG3843	Type IV secretory pathway, VirD2 component (relaxase) (VirD2)	None	None					------------------------------------------------------------------------------------MARENDFQPRLGRIR-SPRAQRLKPFVAQALASAQRAGGGG--FRSGRNGGGSRSAFGRGRVAAARANRLLTSRARRVTVKARVVRHSG---RKAPLAAHLRYLRREGVTKDGEKVRLFGPGIDDADPKAFAERCEDDRHHFRFIVSPEDAPDMADLKGYARELVGQMEKDLGTKLDWVGVDHWNTRHPHVHILVRGVAEDGSDLVISRDYIKDGLRARAQDLVTQELGQRNDIEIHRALERQVDAEYWTQLDRQLVR-DAGRSGIIDVAPAPDRQPDPFEALKVGRLRRLEGLGLAHQVGQGQWMLDESAEATL…
335	GC_00000012		ASM1161152v1	3048	7	23	5	0	0.739001	0.791257	0.764237										U	Intracellular trafficking, secretion, and vesicular transport					COG3843	Type IV secretory pathway, VirD2 component (relaxase) (VirD2)	None	None					---------------------------------------------------------------------------------------------------------------------------------------------------------------------------------------------------------------------------------------------MEDLRGFARELMQDMERDLGTKLDWVGVDHWNTDNPHVHILVRGVADDGKDLVISRAYISQGLRDRAAERVTLELGPRSEQEIRTALETEIGADRWTSLDRALQDINDERGGIVDLQPGAGAEDPELRRLLVGRASKLEGLGLAEPVGVARWTLKPGLEATL…
336	GC_00000012		ASM1472581	905	7	23	5	0	0.739001	0.791257	0.764237										U	Intracellular trafficking, secretion, and vesicular transport					COG3843	Type IV secretory pathway, VirD2 component (relaxase) (VirD2)	None	None					------------------------------------------------------------------------------------MARENDFQPRLGRIR-SPRAQRLKPFVAQALASAQRAGGGG--FRSGRNGGGSRSAFGRGRVAAARANRLLTSRARRVTVKARVVRHSG---RKAPLAAHLRYLRREGVTKDGEKVRLFGPGIDDADPKAFAERCEDDRHHFRFIVSPEDAPDMADLKGYARELVGQMEKDLGTKLDWVGVDHWNTRHPHVHILVRGVAEDGSDLVISRDYIKDGLRARAQDLVTQELGQRNDIEIHRALERQVDAEYWTQLDRQLVR-DAGRSGIIDVAPAPDRQPDPFEALKVGRLRRLEGLGLAHQVGQGQWMLDESAEATL…
337	GC_00000012		ASM1472581	3081	7	23	5	0	0.739001	0.791257	0.764237										U	Intracellular trafficking, secretion, and vesicular transport					COG3843	Type IV secretory pathway, VirD2 component (relaxase) (VirD2)	None	None					---------------------------------------------------------------------------------------------------------------------------------------------------------------------------------------------------------------------------------------------MEDLRGFARELMQDMERDLGTKLDWVGVDHWNTDNPHVHILVRGVADDGKDLVISRAYISQGLRDRAAERVTLELGPRSEQEIRTALETEIGADRWTSLDRALQDINDERGGIVDLQPGAGAEDPELRRLLVGRASKLEGLGLAEPVGVARWTLKPGLEATL…
338	GC_00000012		K_rhaeticus_LCK1B3	2880	7	23	5	0	0.739001	0.791257	0.764237										U	Intracellular trafficking, secretion, and vesicular transport					COG3843	Type IV secretory pathway, VirD2 component (relaxase) (VirD2)	None	None					------------------------------------------------------------------------------------MARENDFQPRLGRIR-SPRAQRLKPFVAQALASAQRAGGGG--FRSGRNGGGSRSAFGRGRVAAARANRLLTSRARRVTVKARVVRHSG---RKAPLAAHLRYLRREGVTKDGEKVRLFGPGIDDADPKAFAERCEDDRHHFRFIVSPEDAPDMADLKGYARELVGQMEKDLGTKLDWVGVDHWNTRHPHVHILVRGVAEDGSDLVISRDYIKDGLRARAQDLVTQELGQRNDIEIHRALERQVDAEYWTQLDRQLVR-DAGRSGIIDVAPAPDRQPDPFEALKVGRLRRLEGLGLAHQVGQGQWMLDESAEATL…
339	GC_00000012		K_rhaeticus_LCK1B3	3054	7	23	5	0	0.739001	0.791257	0.764237										U	Intracellular trafficking, secretion, and vesicular transport					COG3843	Type IV secretory pathway, VirD2 component (relaxase) (VirD2)	None	None					------------------------------------------------------------------------------------MAQDEEFRVRTGRIR-SPGAKQRRSFVGRVLAATNRAGGMG-RFGSGRAGRGP-STFGRGRGATMRANRVLSRRTRLVVVKARVVKHGG----KASLRAHLSYLQREGVTKDGEKARLFGAEHDAVPARELAERWEDDRHHFRFIVSPEDAVDMADVTAFTRELMTRAEQDLGSRLDWVAVSHWNTDNPHIHILVRGKDQEGEDLVISRDYIREGLRARAQNLVTLELGPRTDNEIHRSVERQIEAERWTQLDRQLQQ-DAGADGVIDLAPHPDRQPDVFAVMKVGRLRRLQRMDLAHEVAPGQWRLDAGVEATL…
340	GC_00000012		K_rhaeticus_LCK1B3	2538	7	23	5	0	0.739001	0.791257	0.764237										U	Intracellular trafficking, secretion, and vesicular transport					COG3843	Type IV secretory pathway, VirD2 component (relaxase) (VirD2)	None	None					------------------------------------------------------------------------------------MARDDEFRVRPGRIR-ATGARQGRSFIGKVLAATNRAGGMG-RPGSGRAGIGP-STFGRGRGAVLRANRILSRRTRLAVVKARVVRHGG----RASLRAHLSYLQREGVTKDGEKAKLFGAERDAVPASEFAERCADDRHHFRFIVGPEDAPEMADLTSFTRELMTQAEQDLGTKLDWVAVSHWNTDNPHIHIIVRGKDQDGEDLVISRDYIREGLRARAQNFVTLELGPRTDNDIQKSVERQIEADRWTQLDRQLQQ-DAGADGVIDLAPDPGRQPDLFAMMKVGRLRRLQRMELAHEVAPGQWRLDPAAEATL…
341	GC_00000012		K_rhaeticus_LCK1B3	3285	7	23	5	0	0.739001	0.791257	0.764237										U	Intracellular trafficking, secretion, and vesicular transport					COG3843	Type IV secretory pathway, VirD2 component (relaxase) (VirD2)	None	None					MIPVPAHRALAGYGCLGDGVLGGDRQRREGRQGKSSARSGLHVVGLIGEFVLSPCTACGSSSIFPNLFNDPGPSGAHRSGERAMATRDDSLTVRPGRIQHGNQGARPKSFVGEVMRAAKKAGHTGTRLGAKGRGGGGGSRFGRGRRAALSMR--LRSNARRVVVKARVVRQQGARFRSAPLARHIAYLRREGVTRDGARAHLFDVGSDEADSKAFAERCEDDRHHFRFIVSPEDAARMEDLRGFARELMQDMERDLGTKLDWVGVDHWNTDNPHVHILVRGVADDGKDLVISRAYISQGLRDRAAERVTLELGPRSEQEIRTALETEIGADRWTSLDRALQDINDERGGIVDLQPGAGAEDPELRRLLVGRASKLEGLGLAEPVGVARWTLKPGLEATL…
342	GC_00000012		K_rhaeticus_N2B4	2375	7	23	5	0	0.739001	0.791257	0.764237										U	Intracellular trafficking, secretion, and vesicular transport					COG3843	Type IV secretory pathway, VirD2 component (relaxase) (VirD2)	None	None					------------------------------------------------------------------------------------MARENDFQPRLGRIR-SPRAQRLKPFVAQALASAQRAGGGG--FRSGRNGGGSRSAFGRGRVAAARANRLLTSRARRVTVKARVVRHSG---RKAPLAAHLRYLRREGVTKDGEKVRLFGPGIDDADPKAFAERCEDDRHHFRFIVSPEDAPDMADLKGYARELVGQMEKDLGTKLDWVGVDHWNTRHPHVHILVRGVAEDGSDLVISRDYIKDGLRARAQDLVTQELGQRNDIEIHRALERQVDAEYWTQLDRQLVR-DAGRSGIIDVAPAPDRQPDPFEALKVGRLRRLEGLGLAHQVGQGQWMLDESAEATL…
343	GC_00000012		K_rhaeticus_N2B4	1730	7	23	5	0	0.739001	0.791257	0.764237										U	Intracellular trafficking, secretion, and vesicular transport					COG3843	Type IV secretory pathway, VirD2 component (relaxase) (VirD2)	None	None					------------------------------------------------------------------------------------MSRDEEFRVRPGRIR-STRGRQARPFVTQVLASVQRAGGRV--SRAGKISAGRRSSFGRGRAAAHAANRLLTSRSRGVVIKARVVRHAP---RATPLAAHLRYLRREGVTRDGEDARLFGKDSDDIRASDFAERCDGDRHHFRFIVSPEDAPEMSDLRAFARDLMGQMEADLGTKLDWVAVDHWNTAHPHLHVIVRGVAEDGSDLVIARDYIREGMRARAQDLVTLELGPRTDHDIHQAVERQVNADRWTQLDRQLQR-DAGEDGVIALGRAPGETPDAFATVKLGRLRRLETMGLAHQVRPDRWRMDESAEATL…
344	GC_00000012		K_rhaeticus_N2B4	2856	7	23	5	0	0.739001	0.791257	0.764237										U	Intracellular trafficking, secretion, and vesicular transport					COG3843	Type IV secretory pathway, VirD2 component (relaxase) (VirD2)	None	None					------------------------------------------------------------------------------------MARDDDFRVRPGRIR-LPRVREGRSFIGRVLAATNRAGGMG-RPGSGRAGKGP-STFGRGRGAATRANRLLSRRTRLALVKARVVRHGA----RATLRAHLSYLQREGVTKDGEKARLFGAERDHVPAREFAERCQDDRHHFRFIVGPEDATEMADLKTFTRELMTQAEQDLGTKLDWVAVSHWNTDNPHIHIIVRGKDQDGEDLVISRDYIREGLRARAQNLVTLELGPRTDQEIHRNVERQVEAERWTQLDRQLQQ-DANQHGIIDMAPSPDRQPDAFAVMKVGRLRRLERMGLAHEVGVGQWRLEETAEVTL…
345	GC_00000012		K_rhaeticus_N2B4	2254	7	23	5	0	0.739001	0.791257	0.764237										U	Intracellular trafficking, secretion, and vesicular transport					COG3843	Type IV secretory pathway, VirD2 component (relaxase) (VirD2)	None	None					-----------------------------------------------------------------------------------MATRDDSLTVRPGRIQHGNQGARPKSFVGEVMRAAKKAGHTGTRLGAKGRGGGGGSRFGRGRRAALSMR--LRSNARRVVVKARVVRQQGARFRSAPLARHIAYLRREGVTRDGARAHLFDVGSDEADSKAFAERCEDDRHHFRFIVSPEDAARMEDLRGFARELMQDMERDLGTKLDWVGVDHWNTDNPHVHILVRGVADDGKDLVISRAYISQGLRDRAAERVTLELGPRSEQEIRTALETEIGADRWTSLDRALQDINDERGGIVDLQPGAGAEDPELRRLLVGRASKLEGLGLAEPVGVARWTLKPGLEATL…
346	GC_00000012		K_rhaeticus_N2B4	2255	7	23	5	0	0.739001	0.791257	0.764237																		None	None					------------------------------------------------------------------------------------MIP---------------------------VPAHRALAGYG-CLGDGVLGGDRQRREGRQGKSSARSG-------------LHVVGLIG-----------------------------------------------------EFVLSPCTAC-------------------------------------------------GSSSIFPNLF------------------------------------------------ND---------PGA-----------VRRTSK-------------------------…
347	GC_00000012		K_rhaeticus_OB2	2798	7	23	5	0	0.739001	0.791257	0.764237										U	Intracellular trafficking, secretion, and vesicular transport					COG3843	Type IV secretory pathway, VirD2 component (relaxase) (VirD2)	None	None					------------------------------------------------------------------------------------MARENDFQPRLGRIR-SPRAQRLKPFVAQALASAQRAGGGG--FRSGRNGGGSRSAFGRGRVAAARANRLLTSRARRVTVKARVVRHSG---RKAPLAAHLRYLRREGVTKDGEKVRLFGPGIDDADPKAFAERCEDDRHHFRFIVSPEDAPDMADLKGYARELVGQMEKDLGTKLDWVGVDHWNTRHPHVHILVRGVAEDGSDLVISRDYIKDGLRARAQDLVTQELGQRNDIEIHRALERQVDAEYWTQLDRQLVR-DAGRSGIIDVAPAPDRQPDPFEALKVGRLRRLEGLGLAHQVGQGQWMLDESAEATL…
348	GC_00000012		K_rhaeticus_OB2	2965	7	23	5	0	0.739001	0.791257	0.764237										U	Intracellular trafficking, secretion, and vesicular transport					COG3843	Type IV secretory pathway, VirD2 component (relaxase) (VirD2)	None	None					------------------------------------------------------------------------------------MAQDEEFRVRTGRIR-SPGAKQRRSFVGRVLAATNRAGGMG-RFGSGRAGRGP-STFGRGRGATMRANRVLSRRTRLVVVKARVVKHGG----KASLRAHLSYLQREGVTKDGEKARLFGAEHDAVPARELAERWEDDRHHFRFIVSPEDAVDMADVTAFTRELMTRAEQDLGSRLDWVAVSHWNTDNPHIHILVRGKDQEGEDLVISRDYIREGLRARAQNLVTLELGPRTDNEIHRSVERQIEAERWTQLDRQLQQ-DAGADGVIDLAPHPDRQPDVFAVMKVGRLRRLQRMDLAHEVAPGQWRLDAGVEATL…
349	GC_00000012		K_rhaeticus_OB2	3133	7	23	5	0	0.739001	0.791257	0.764237										U	Intracellular trafficking, secretion, and vesicular transport					COG3843	Type IV secretory pathway, VirD2 component (relaxase) (VirD2)	None	None					MIPVPAHRALAGYGCLGDGVLGGDRQRREGRQGKSSARSGLHVVGLIGEFVLSPCTACGSSSIFPNLFNDPGPSGAHRSGERAMATRDDSLTVRPGRIQHGNQGARPKSFVGEVMRAAKKAGHTGTRLGAKGRGGGGGSRFGRGRRAALSMR--LRSNARRVVVKARVVRQQGARFRSAPLARHIAYLRREGVTRDGARAHLFDVGSDEADSKAFAERCEDDRHHFRFIVSPEDAARMEDLRGFARELMQDMERDLGTKLDWVGVDHWNTDNPHVHILVRGVADDGKDLVISRAYISQGLRDRAAERVTLELGPRSEQEIRTALETEIGADRWTSLDRALQDINDERGGIVDLQPGAGAEDPELRRLLVGRASKLEGLGLAEPVGVARWTLKPGLEATL…
350	GC_00000012		K_rhaeticus_UOU2B2	2707	7	23	5	0	0.739001	0.791257	0.764237										U	Intracellular trafficking, secretion, and vesicular transport					COG3843	Type IV secretory pathway, VirD2 component (relaxase) (VirD2)	None	None					------------------------------------------------------------------------------------MARENDFQPRLGRIR-SPRAQRLKPFVAQALASAQRAGGGG--FRSGRNGGGSRSAFGRGRVAAARANRLLTSRARRVTVKARVVRHSG---RKAPLAAHLRYLRREGVTKDGEKVRLFGPGIDDADPKAFAERCEDDRHHFRFIVSPEDAPDMADLKGYARELVGQMEKDLGTKLDWVGVDHWNTRHPHVHILVRGVAEDGSDLVISRDYIKDGLRARAQDLVTQELGQRNDIEIHRALERQVDAEYWTQLDRQLVR-DAGRSGIIDVAPAPDRQPDPFEALKVGRLRRLEGLGLAHQVGQGQWMLDESAEATL…
351	GC_00000012		K_rhaeticus_UOU2B2	2599	7	23	5	0	0.739001	0.791257	0.764237										U	Intracellular trafficking, secretion, and vesicular transport					COG3843	Type IV secretory pathway, VirD2 component (relaxase) (VirD2)	None	None					------------------------------------------------------------------------------------MAQDEEFRVRTGRIR-SPGAKQRRSFVGRVLAATNRAGGMG-RFGSGRAGRGP-STFGRGRGATMRANRVLSRRTRLVVVKARVVKHGG----KASLRAHLSYLQREGVTKDGEKARLFGAEHDAVPARELAERWEDDRHHFRFIVSPEDAVDMADVTAFTRELMTRAEQDLGSRLDWVAVSHWNTDNPHIHILVRGKDQEGEDLVISRDYIREGLRARAQNLVTLELGPRTDNEIHRSVERQIEAERWTQLDRQLQQ-DAGADGVIDLAPHPDRQPDVFAVMKVGRLRRLQRMDLAHEVAPGQWRLDAGVEATL…
352	GC_00000012		K_rhaeticus_UOU2B2	2426	7	23	5	0	0.739001	0.791257	0.764237										U	Intracellular trafficking, secretion, and vesicular transport					COG3843	Type IV secretory pathway, VirD2 component (relaxase) (VirD2)	None	None					------------------------------------------------------------------------------------MTKDDDFRVRPGRIR-SPGAQRARPFIAQALAATQRAGGMG-R---GRQGGGGRSTFGRGRVASAHANRFLTSRSRGVVIKARVVKHGP---RAAPLTPHLRYLRREGVTQDGEKAKLFGPEQDEVDPKAFAERCADDRHHFRFIVSPDDAVEMQDLKHFTRDLMTQAEHDLGTKLDWAAVDHWNTEHPHVHVIVRGKAQDGEDLVIARDYIREGMRGRAQELVTRELGIRNDVEIRRAVERQVEADRWTQLDRQIQR-DAGEHGIIDMRPAPDRRPDTFEVLKVGRLRRLEGLGLARQIEPGRWALEEHAEATL…
353	GC_00000012		K_rhaeticus_UOU2B2	2887	7	23	5	0	0.739001	0.791257	0.764237										U	Intracellular trafficking, secretion, and vesicular transport					COG3843	Type IV secretory pathway, VirD2 component (relaxase) (VirD2)	None	None					-----------------------------------------------------------------------------------MATRDDSLTVRPGRIQHGNQGARPKSFVGEVMRAAKKAGHTGTRLGAKGRGGGGGSRFGRGRRAALSMR--LRSNARRVVVKARVVRQQGARFRSAPLARHIAYLRREGVTRDGARAHLFDVGSDEADSKAFAERCEDDRHHFRFIVSPEDAARMEDLRGFARELMQDMERDLGTKLDWVGVDHWNTDNPHVHILVRGVADDGKDLVISRAYISQGLRDRAAERVTLELGPRSEQEIRTALETEIGADRWTSLDRALQDINDERGGIVDLQPGAGAEDPELRRLLVGRASKLEGLGLAEPVGVARWTLKPGLEATL…
354	GC_00000012		K_rhaeticus_UOU2B2	2886	7	23	5	0	0.739001	0.791257	0.764237																		None	None					------------------------------------------------------------------------------------MIP---------------------------VPAHRALAGYG-CLGDGVLGGDRQRREGRQGKSSARSG-------------LHVVGLIG-----------------------------------------------------EFVLSPCTAC-------------------------------------------------GSSSIFPNLF------------------------------------------------ND---------PGA-----------VRRTSK-------------------------…
355	GC_00000012		iGEM	858	7	23	5	0	0.739001	0.791257	0.764237										U	Intracellular trafficking, secretion, and vesicular transport					COG3843	Type IV secretory pathway, VirD2 component (relaxase) (VirD2)	None	None					------------------------------------------------------------------------------------MARENDFQPRLGRIR-SPRAQRLKPFVAQALASAQRAGGGG--FRSGRNGGGSRSAFGRGRVAAARANRLLTSRARRVTVKARVVRHSG---RKAPLAAHLRYLRREGVTKDGEKVRLFGPGIDDADPKAFAERCEDDRHHFRFIVSPEDAPDMADLKGYARELVGQMEKDLGTKLDWVGVDHWNTRHPHVHILVRGVAEDGSDLVISRDYIKDGLRARAQDLVTQELGQRNDIEIHRALERQVDAEYWTQLDRQLVR-DAGRSGIIDVAPAPDRQPDPFEALKVGRLRRLEGLGLAHQVGQGQWMLDESAEATL…
356	GC_00000012		iGEM	3043	7	23	5	0	0.739001	0.791257	0.764237										U	Intracellular trafficking, secretion, and vesicular transport					COG3843	Type IV secretory pathway, VirD2 component (relaxase) (VirD2)	None	None					MIPVPAHRALAGYGCLGDGVLGGDRQRREGRQGKSSARSGLHVVGLIGEFVLSPCTACGSSSIFPNLFNDPGPSGAHRSGERAMATRDDSLTVRPGRIQHGNQGARPKSFVGEVMRAAKKAGHTGTRLGAKGRGGGGGSRFGRGRRAALSMR--LRSNARRVVVKARVVRQQGARFRSAPLARHIAYLRREGVTRDGARAHLFDVGSDEADSKAFAERCEDDRHHFRFIVSPEDAARMEDLRGFARELMQDMERDLGTKLDWVGVDHWNTDNPHVHILVRGVADDGKDLVISRAYISQGLRDRAAERVTLELGPRSEQEIRTALETEIGADRWTSLDRALQDINDERGGIVDLQPGAGAEDPELRRLLVGRASKLEGLGLAEPVGVARWTLKPGLEATL…
357	GC_00000013		ASM1161152v1	878	7	23	4	0	0.832495	0.686544	0.752508										D	Cell cycle control, cell division, chromosome partitioning					COG1475	Chromosome segregation protein Spo0J, contains ParB-like nuclease domain (Spo0J) (PDB:1R71)	noc_3	Nucleoid occlusion protein			K03497	ParB family transcriptional regulator, chromosome partitioning protein	--------------------------------------------------------------MATAIPKISLSSSRDIPFNRLVLSQSNVRRVKSGLSIEELARDIERRGLLQSLNVRPVVDDAGVETGTYEVPAGGRRFRALELLVKQKKLAKTAPVPCVVREAGSAILAEDDSLAENVQRVALHPLDQFRAFRDMLEKGISEEEIAAAFFVAPTVVKQRLRLMTVSDKLLDIYEQDGMKLEQLMAFSISDDHARQEQVWEIVSQSHNREPYVIRRMLTEKTVRASDARARFVGLEAYIVAGGPIMRDLFEADDGGWLQDPAILDRLVMEKLHAAAEDIRAEGWKWVETALSFPWGHTRQFAEIDGTEMPLSDEETARLAALRAEQESIEAEYAQADE…
358	GC_00000013		ASM1161152v1	3175	7	23	4	0	0.832495	0.686544	0.752508										D	Cell cycle control, cell division, chromosome partitioning					COG1475	Chromosome segregation protein Spo0J, contains ParB-like nuclease domain (Spo0J) (PDB:1R71)	noc_4	Nucleoid occlusion protein			K03497	ParB family transcriptional regulator, chromosome partitioning protein	--------------------------------------------------------------MATAIPKITLSSSRDIPFNRLVLSQSNVRRVKSGLSIEELARDIERRGLLQSLNVRPVLDDTGAETGTYEVPAGGRRFRALELLVKQKKLTKTAPVPCVVREAGSAILAEDDSLAENVQRVALHPLDQFRAFRDMLEKGMSEEEIAAAFFVAPAVVKQRLRLMTVSDKLLEIYEQDGMNLEQLMAFSISDDHARQEQVWDIVSQSHNREPYVIRRMLTEKTVRASDRRVRFVGLDTYLAAGGPIMRDLFEADDGGWLQDPAILDRLVMEKLQEAAEQACAEGWKWVETALSFPWGHTRHFAEIEGAEVPLSDEETARLEALRAEQEAIEAEYARADE…
359	GC_00000013		ASM1161152v1	856	7	23	4	0	0.832495	0.686544	0.752508										D	Cell cycle control, cell division, chromosome partitioning					COG1475	Chromosome segregation protein Spo0J, contains ParB-like nuclease domain (Spo0J) (PDB:1R71)	noc_2	Nucleoid occlusion protein			K03497	ParB family transcriptional regulator, chromosome partitioning protein	MMFMREQMFRSPSPIADIFLPGKEESVLARVRPAESEGCPDFRDGLRGWERVSCPPVMEFFAMATAIPKITLSSSRDIPFNRLVLSQSNVRRVKSGLSIEELARDIERRGLLQSLNVRPVLDGEGTETGTYEVPAGGRRFRALELLVKQKKLAKIAPVPCVVREAGSAILAEDDSLAENLQRVALHPLDQFRAFRDILEKGMSEEEIAAAFFVASAVVKQRLRLMTVSDKLLDIYEQDGMRLESLMAFSISDDHARQEQVWDIVSQSHNREPYVIRRMLTEKTVRASDARARFVGLKAYVAAGGHIMRDLFKADDGGWLQDPAILDRLVMEKLTAAAEDIRAEGWKWVEAALSFSWGHTRQFAEIDGT-------------------------------…
360	GC_00000013		ASM1472581	878	7	23	4	0	0.832495	0.686544	0.752508										D	Cell cycle control, cell division, chromosome partitioning					COG1475	Chromosome segregation protein Spo0J, contains ParB-like nuclease domain (Spo0J) (PDB:1R71)	noc_3	Nucleoid occlusion protein			K03497	ParB family transcriptional regulator, chromosome partitioning protein	--------------------------------------------------------------MATAIPKISLSSSRDIPFNRLVLSQSNVRRVKSGLSIEELARDIERRGLLQSLNVRPVVDDAGVETGTYEVPAGGRRFRALELLVKQKKLAKTAPVPCVVREAGSAILAEDDSLAENVQRVALHPLDQFRAFRDMLEKGISEEEIAAAFFVAPTVVKQRLRLMTVSDKLLDIYEQDGMKLEQLMAFSISDDHARQEQVWEIVSQSHNREPYVIRRMLTEKTVRASDARARFVGLEAYIVAGGPIMRDLFEADDGGWLQDPAILDRLVMEKLHAAAEDIRAEGWKWVETALSFPWGHTRQFAEIDGTEMPLSDEETARLAALRAEQESIEAEYAQADE…
361	GC_00000013		ASM1472581	3219	7	23	4	0	0.832495	0.686544	0.752508										D	Cell cycle control, cell division, chromosome partitioning					COG1475	Chromosome segregation protein Spo0J, contains ParB-like nuclease domain (Spo0J) (PDB:1R71)	noc_4	Nucleoid occlusion protein			K03497	ParB family transcriptional regulator, chromosome partitioning protein	--------------------------------------------------------------MATAIPKITLSSSRDIPFNRLVLSQSNVRRVKSGLSIEELARDIERRGLLQSLNVRPVLDDTGAETGTYEVPAGGRRFRALELLVKQKKLTKTAPVPCVVREAGSAILAEDDSLAENVQRVALHPLDQFRAFRDMLEKGMSEEEIAAAFFVAPAVVKQRLRLMTVSDKLLEIYEQDGMNLEQLMAFSISDDHARQEQVWDIVSQSHNREPYVIRRMLTEKTVRASDRRVRFVGLDTYLAAGGPIMRDLFEADDGGWLQDPAILDRLVMEKLQEAAEQACAEGWKWVETALSFPWGHTRHFAEIEGAEVPLSDEETARLEALRAEQEAIEAEYARADE…
362	GC_00000013		ASM1472581	856	7	23	4	0	0.832495	0.686544	0.752508										D	Cell cycle control, cell division, chromosome partitioning					COG1475	Chromosome segregation protein Spo0J, contains ParB-like nuclease domain (Spo0J) (PDB:1R71)	noc_2	Nucleoid occlusion protein			K03497	ParB family transcriptional regulator, chromosome partitioning protein	MMFMREQMFRSPSPIADIFLPGKEESVLARVRPAESEGCPDFRDGLRGWERVSCPPVMEFFAMATAIPKITLSSSRDIPFNRLVLSQSNVRRVKSGLSIEELARDIERRGLLQSLNVRPVLDGEGTETGTYEVPAGGRRFRALELLVKQKKLAKIAPVPCVVREAGSAILAEDDSLAENLQRVALHPLDQFRAFRDILEKGMSEEEIAAAFFVASAVVKQRLRLMTVSDKLLDIYEQDGMRLESLMAFSISDDHARQEQVWDIVSQSHNREPYVIRRMLTEKTVRASDARARFVGLKAYVAAGGHIMRDLFKADDGGWLQDPAILDRLVMEKLTAAAEDIRAEGWKWVEAALSFSWGHTRQFAEIDGT-------------------------------…
363	GC_00000013		K_rhaeticus_LCK1B3	3185	7	23	4	0	0.832495	0.686544	0.752508										D	Cell cycle control, cell division, chromosome partitioning					COG1475	Chromosome segregation protein Spo0J, contains ParB-like nuclease domain (Spo0J) (PDB:1R71)	noc_3	Nucleoid occlusion protein			K03497	ParB family transcriptional regulator, chromosome partitioning protein	--------------------------------------------------------------MASAIQKISLSSSRDIPFSKLVLSQSNVRRIKAGQSIEELAADIERRGLLQGLNVRPVVDDAGTETGMFEVPAGGRRFRALELLVKQKKLTKTAPIPCVVREAGSPILAEDDSLAENTQRAPLHPLDQFRAFRTLLEKGLSEEEIAAAFFVPVTVVKQRLRLMTVSEALLSVYEEDGMRLEQLVAFSISDDHARQEQVWEILSQSHNREPYLIRRMLTEKTVRASDARARFVGVDTYIAAGGHVMRDLFETDDGGWLDDPALLDRLVLDKLGAVAEEIRAEGWKWVETARSFPWGHTRDFHEIEGTTTPLSEDEMVSMHALRAEQEVLEAEYADADE…
364	GC_00000013		K_rhaeticus_LCK1B3	2899	7	23	4	0	0.832495	0.686544	0.752508										D	Cell cycle control, cell division, chromosome partitioning					COG1475	Chromosome segregation protein Spo0J, contains ParB-like nuclease domain (Spo0J) (PDB:1R71)	None	None					-------------------------------------------------------------------------------------------------------------------------------------------------------------------------------------------------------------------------------------------------------------------------------------MLTEKTVRASDARARFVGLEAYIVAGGPIMRDLFEADDGGWLQDPAILDRLVMEKLHAAAEDIRAEGWKWVETALSFPWGHTRQFAEIDGTEMPLSDEETARLAALRAEQESIEAEYAQADE…
365	GC_00000013		K_rhaeticus_LCK1B3	2517	7	23	4	0	0.832495	0.686544	0.752508										D	Cell cycle control, cell division, chromosome partitioning					COG1475	Chromosome segregation protein Spo0J, contains ParB-like nuclease domain (Spo0J) (PDB:1R71)	noc_1	Nucleoid occlusion protein			K03497	ParB family transcriptional regulator, chromosome partitioning protein	--------------------------------------------------------------MASAIQKITLSASRDIPFNKLMLSQANVRRVKAGQSIDELAADIARRGLLQSLNVRPVLDADGAETGTFEVPAGGRRFRALELLVRQKKLNKTAPVPCVVREAGSPIFAEDDSLAENVQRVALHPLDQFRAFRTLLEKGLSEEEIAAAFFVPVTVVRQRLRLMTVSEKLLSVYAEDGMRLDQVIAFSISDDPARQEQIWEILSGSHNREPYLIRRMLTEKTVRASDARVRFVGLDAYVAAGGHVMRDLFEADDGGWLNDPALLDRLVMDRLESAATEIRAEGWKWIETALSFPWGHTRQFAEISGVPVTLSDEEATRLTALHSEQETIEADYAQADE…
366	GC_00000013		K_rhaeticus_LCK1B3	2788	7	23	4	0	0.832495	0.686544	0.752508										D	Cell cycle control, cell division, chromosome partitioning					COG1475	Chromosome segregation protein Spo0J, contains ParB-like nuclease domain (Spo0J) (PDB:1R71)	noc_2	Nucleoid occlusion protein			K03497	ParB family transcriptional regulator, chromosome partitioning protein	--------------------------------------------------------------------------------------------MKSGLSIEELACDIERRGLLQSLNVRPVLDDTGAETGTYEVPAGGRRFRALELLVKQKKLAKTASVPCVVRAAGSAILAEDDSLAENVQRVSLHPLDQFRAFRDMLEKGMSEEEIAAAFFVAPAVVKQRLRLMTVSDKLLDIYEQDGMKLEQLMAFSISDDHARQEQVWEIVSQSHNREPYVIRRMLTEKTVRASDARARFVGLEAYIVAGGHVMRDLFEADDGGWLQDPAILDRLVIEKLQAAADDIRAEGWKWVETALSFPWGHTRQFAEIDGTEVPLSDEETARLEVLHTEQESIEAEYAQADE…
367	GC_00000013		K_rhaeticus_N2B4	2356	7	23	4	0	0.832495	0.686544	0.752508										D	Cell cycle control, cell division, chromosome partitioning					COG1475	Chromosome segregation protein Spo0J, contains ParB-like nuclease domain (Spo0J) (PDB:1R71)	noc_2	Nucleoid occlusion protein			K03497	ParB family transcriptional regulator, chromosome partitioning protein	--------------------------------------------------------------MATAIPKISLSSSRDIPFNRLVLSQSNVRRVKSGLSIEELARDIERRGLLQSLNVRPVVDDAGVETGTYEVPAGGRRFRALELLVKQKKLAKTAPVPCVVREAGSAILAEDDSLAENVQRVALHPLDQFRAFRDMLEKGISEEEIAAAFFVAPTVVKQRLRLMTVSDKLLDIYEQDGMKLEQLMAFSISDDHARQEQVWEIVSQSHNREPYVIRRMLTEKTVRASDARARFVGLEAYIVAGGPIMRDLFEADDGGWLQDPAILDRLVMEKLHAAAEDIRAEGWKWVETALSFPWGHTRQFAEIDGTEMPLSDEETARLAALRAEQESIEAEYAQADE…
368	GC_00000013		K_rhaeticus_N2B4	1801	7	23	4	0	0.832495	0.686544	0.752508										D	Cell cycle control, cell division, chromosome partitioning					COG1475	Chromosome segregation protein Spo0J, contains ParB-like nuclease domain (Spo0J) (PDB:1R71)	noc_1	Nucleoid occlusion protein			K03497	ParB family transcriptional regulator, chromosome partitioning protein	--------------------------------------------------------------MIT------------------VLSQSNVRRVKSGLSIEELARDIERRGLLQSLNVRPVLDDTGAETGTYEVPAGGRRFRALELLVKQKKLAKTAPVPCVVREAGSAILAEDDSLAENVQRVALHPLDQFRAFRDMLEKGMSEEEIAAAFFVTPTVVKQRLRLMTVSDKLLDVYEQDGMKLDQLIAFSISDDHARQEQIWDIVSQSHNREPYVIRRMLTEKTVRTSDARARFVGLEAYIVAGGPIMRDLFEADDGGWLQDPAILDRLVIEKLQAAADDIRAEGWKWVEAALSFPWGHTRQFAEIDGKEVPLSDEETARLEALHTEQETIEAEYAQADE…
369	GC_00000013		K_rhaeticus_N2B4	2827	7	23	4	0	0.832495	0.686544	0.752508										D	Cell cycle control, cell division, chromosome partitioning					COG1475	Chromosome segregation protein Spo0J, contains ParB-like nuclease domain (Spo0J) (PDB:1R71)	None	None					---------------------------------------------------------------------------------------------------------------------------------------------------------------------------------------------------------------------------------------------------------------------------------------------------------------------------------------------------------------------------------VPLSDEETARLEVLHTEQESIEAEYAQADE…
370	GC_00000013		K_rhaeticus_OB2	3057	7	23	4	0	0.832495	0.686544	0.752508										D	Cell cycle control, cell division, chromosome partitioning					COG1475	Chromosome segregation protein Spo0J, contains ParB-like nuclease domain (Spo0J) (PDB:1R71)	noc_2	Nucleoid occlusion protein			K03497	ParB family transcriptional regulator, chromosome partitioning protein	--------------------------------------------------------------MASAIQKISLSSSRDIPFSKLVLSQSNVRRIKAGQSIEELAADIERRGLLQGLNVRPVVDDAGTETGMFEVPAGGRRFRALELLVKQKKLTKTAPIPCVVREAGSPILAEDDSLAENTQRAPLHPLDQFRAFRTLLEKGLSEEEIAAAFFVPVTVVKQRLRLMTVSEALLSVYEEDGMRLEQLVAFSISDDHARQEQVWEILSQSHNREPYLIRRMLTEKTVRASDARARFVGVDTYIAAGGHVMRDLFETDDGGWLDDPALLDRLVLDKLGAVAEEIRAEGWKWVETARSFPWGHTRDFHEIEGTTTPLSEDEMVSMHALRAEQEVLEAEYADADE…
371	GC_00000013		K_rhaeticus_OB2	2817	7	23	4	0	0.832495	0.686544	0.752508										D	Cell cycle control, cell division, chromosome partitioning					COG1475	Chromosome segregation protein Spo0J, contains ParB-like nuclease domain (Spo0J) (PDB:1R71)	None	None					-------------------------------------------------------------------------------------------------------------------------------------------------------------------------------------------------------------------------------------------------------------------------------------MLTEKTVRASDARARFVGLEAYIVAGGPIMRDLFEADDGGWLQDPAILDRLVMEKLHAAAEDIRAEGWKWVETALSFPWGHTRQFAEIDGTEMPLSDEETARLAALRAEQESIEAEYAQADE…
372	GC_00000013		K_rhaeticus_OB2	2765	7	23	4	0	0.832495	0.686544	0.752508										D	Cell cycle control, cell division, chromosome partitioning					COG1475	Chromosome segregation protein Spo0J, contains ParB-like nuclease domain (Spo0J) (PDB:1R71)	noc_1	Nucleoid occlusion protein			K03497	ParB family transcriptional regulator, chromosome partitioning protein	--------------------------------------------------------------------------------------------MKSGLSIEELACDIERRGLLQSLNVRPVLDDTGAETGTYEVPAGGRRFRALELLVKQKKLAKTASVPCVVRAAGSAILAEDDSLAENVQRVSLHPLDQFRAFRDMLEKGMSEEEIAAAFFVAPAVVKQRLRLMTVSDKLLDIYEQDGMKLEQLMAFSISDDHARQEQVWEIVSQSHNREPYVIRRMLTEKTVRASDARARFVGLEAYIVAGGHVMRDLFEADDGGWLQDPAILDRLVIEKLQAAADDIRAEGWKWVETALSFPWGHTRQFAEIDGTEVPLSDEETARLEVLHTEQESIEAEYAQADE…
373	GC_00000013		K_rhaeticus_UOU2B2	2623	7	23	4	0	0.832495	0.686544	0.752508										D	Cell cycle control, cell division, chromosome partitioning					COG1475	Chromosome segregation protein Spo0J, contains ParB-like nuclease domain (Spo0J) (PDB:1R71)	noc_2	Nucleoid occlusion protein			K03497	ParB family transcriptional regulator, chromosome partitioning protein	--------------------------------------------------------------MASAIQKISLSSSRDIPFSKLVLSQSNVRRIKAGQSIEELAADIERRGLLQGLNVRPVVDDAGTETGMFEVPAGGRRFRALELLVKQKKLTKTAPIPCVVREAGSPILAEDDSLAENTQRAPLHPLDQFRAFRTLLEKGLSEEEIAAAFFVPVTVVKQRLRLMTVSEALLSVYEEDGMRLEQLVAFSISDDHARQEQVWEILSQSHNREPYLIRRMLTEKTVRASDARARFVGVDTYIAAGGHVMRDLFETDDGGWLDDPALLDRLVLDKLGAVAEEIRAEGWKWVETARSFPWGHTRDFHEIEGTTTPLSEDEMVSMHALRAEQEVLEAEYADADE…
374	GC_00000013		K_rhaeticus_UOU2B2	2395	7	23	4	0	0.832495	0.686544	0.752508										D	Cell cycle control, cell division, chromosome partitioning					COG1475	Chromosome segregation protein Spo0J, contains ParB-like nuclease domain (Spo0J) (PDB:1R71)	noc_1	Nucleoid occlusion protein			K03497	ParB family transcriptional regulator, chromosome partitioning protein	--------------------------------------------------------------MATAVSKIALSSSRDIPFNKLVLSQSNVRRVKSGLSIDELARDIERRGLLQSLNVRPVLDDTGAETGTYEIPAGGRRFRALELLVKQKKLNRTAPVPCVVREVGSSILAEDDSLAENVQRVALHPLDQFRAFRDMLEKGMSEEEIAAAFFVPVTVVRQRLRLMSVSEKLLDIYEQDGMRLEQLMAFSISDDAARQEQVWEIVAQSHNREPYVIRRMLTEKTVRASDARARFVGLDAYAAAGGHVMRDLFEDDDGGWLQDPAILDRLVMEKLQAAAEEVRAEGWKWVETALSFPWGHTRHLMEIDGTPALLSEEETARLAALRAEQETIEAEHAEADE…
375	GC_00000013		K_rhaeticus_UOU2B2	2726	7	23	4	0	0.832495	0.686544	0.752508										D	Cell cycle control, cell division, chromosome partitioning					COG1475	Chromosome segregation protein Spo0J, contains ParB-like nuclease domain (Spo0J) (PDB:1R71)	None	None					-------------------------------------------------------------------------------------------------------------------------------------------------------------------------------------------------------------------------------------------------------------------------------------MLTEKTVRASDARARFVGLEAYIVAGGPIMRDLFEADDGGWLQDPAILDRLVMEKLHAAAEDIRAEGWKWVETALSFPWGHTRQFAEIDGTEMPLSDEETARLAALRAEQESIEAEYAQADE…
376	GC_00000013		K_rhaeticus_UOU2B2	2806	7	23	4	0	0.832495	0.686544	0.752508										D	Cell cycle control, cell division, chromosome partitioning					COG1475	Chromosome segregation protein Spo0J, contains ParB-like nuclease domain (Spo0J) (PDB:1R71)	noc_3	Nucleoid occlusion protein			K03497	ParB family transcriptional regulator, chromosome partitioning protein	--------------------------------------------------------------------------------------------MKSGLSIEELACDIERRGLLQSLNVRPVLDDTGAETGTYEVPAGGRRFRALELLVKQKKLAKTASVPCVVRAAGSAILAEDDSLAENVQRVSLHPLDQFRAFRDMLEKGMSEEEIAAAFFVAPAVVKQRLRLMTVSDKLLDIYEQDGMKLEQLMAFSISDDHARQEQVWEIVSQSHNREPYVIRRMLTEKTVRASDARARFVGLEAYIVAGGHVMRDLFEADDGGWLQDPAILDRLVIEKLQAAADDIRAEGWKWVETALSFPWGHTRQFAEIDGTEVPLSDEETARLEVLHTEQESIEAEYAQADE…
377	GC_00000013		iGEM	841	7	23	4	0	0.832495	0.686544	0.752508										D	Cell cycle control, cell division, chromosome partitioning					COG1475	Chromosome segregation protein Spo0J, contains ParB-like nuclease domain (Spo0J) (PDB:1R71)	noc_3	Nucleoid occlusion protein			K03497	ParB family transcriptional regulator, chromosome partitioning protein	--------------------------------------------------------------MATAIPKISLSSSRDIPFNRLVLSQSNVRRVKSGLSIEELARDIERRGLLQSLNVRPVVDDAGVETGTYEVPAGGRRFRALELLVKQKKLAKTAPVPCVVREAGSAILAEDDSLAENVQRVALHPLDQFRAFRDMLEKGISEEEIAAAFFVAPTVVKQRLRLMTVSDKLLDIYEQDGMKLEQLMAFSISDDHARQEQVWEIVSQSHNREPYVIRRMLTEKTVRASDARARFVGLEAYIVAGGPIMRDLFEADDGGWLQDPAILDRLVMEKLHAAAEDIRAEGWKWVETALSFPWGHTRQFAEIDGTEMPLSDEETARLAALRAEQESIEAEYAQADE…
378	GC_00000013		iGEM	874	7	23	4	0	0.832495	0.686544	0.752508										D	Cell cycle control, cell division, chromosome partitioning					COG1475	Chromosome segregation protein Spo0J, contains ParB-like nuclease domain (Spo0J) (PDB:1R71)	noc_4	Nucleoid occlusion protein			K03497	ParB family transcriptional regulator, chromosome partitioning protein	--------------------------------------------------------------MATAIPKITLSSSRDIPFNRLVLSQSNVRRVKSGLSIEELARDIERRGLLQSLNVRPVLDDTGAETGTYEVPAGGRRFRALELLVKQKKLTKTAPVPCVVREAGSAILAEDDSLAENVQRVALHPLDQFRAFRDMLEKGMSEEEIAAAFFVAPAVVKQRLRLMTVSDKLLEIYEQDGMNLEQLMAFSISDDHARQEQVWDIVSQSHNREPYVIRRMLTEKTVRASDRRVRFVGLDTYLAAGGPIMRDLFEADDGGWLQDPAILDRLVMEKLQEAAEQACAEGWKWVETALSFPWGHTRHFAEIEGAEVPLSDEETARLEALRAEQEAIEAEYARADE…
379	GC_00000013		iGEM	828	7	23	4	0	0.832495	0.686544	0.752508										D	Cell cycle control, cell division, chromosome partitioning					COG1475	Chromosome segregation protein Spo0J, contains ParB-like nuclease domain (Spo0J) (PDB:1R71)	noc_2	Nucleoid occlusion protein			K03497	ParB family transcriptional regulator, chromosome partitioning protein	--------------------------------------------------------------MATAIPKITLSSSRDIPFNRLVLSQSNVRRVKSGLSIEELARDIERRGLLQSLNVRPVLDGEGTETGTYEVPAGGRRFRALELLVKQKKLAKIAPVPCVVREAGSAILAEDDSLAENLQRVALHPLDQFRAFRDILEKGMSEEEIAAAFFVASAVVKQRLRLMTVSDKLLDIYEQDGMRLESLMAFSISDDHARQEQVWDIVSQSHNREPYVIRRMLTEKTVRASDARARFVGLKAYVAAGGHIMRDLFKADDGGWLQDPAILDRLVMEKLTAAAEDIRAEGWKWVEAALSFSWGHTRQFAEIDGT-------------------------------…
380	GC_00000014		ASM1161152v1	900	7	22	5	0	0.807535	0.761416	0.783798										U	Intracellular trafficking, secretion, and vesicular transport					COG3505	Type IV secretory pathway, VirD4 component, TraG/TraD family ATPase (VirD4) (PDB:1GL6)	None	None			K03205	type IV secretion system protein VirD4 [EC:7.4.2.8]	MTVWAAPDKYFFPAMRRDATTREKPLRNGKWPPDLFLRKEESKMPGTKIQWGQVAVVLSIVVLSWWAATQWTAWELGFQPELGRPWFVLFHHWSVYAPPLFFWWWFEFDAYAPNVFARGAWMAGSGGVLAFAAAVTLSVHRAREARKIETYGSARWADPDEIAKAGLLDPDGVVLGRYGKAYLRHDGPEHVLTFAPTRSGKGVGMVIPTLLTWPGSAIVHDIKGENWELTAGFRARFGRVVLFDPTNAISSAYNPLLEIRRGEWEVRDAQNVADILVDPEGSLEKRNHWEKTSHSLLVGAILHVLYAEPDKTLAGVANFLSDPKRPIATTLSVMMRTNHLGEKWPHPVVASAARELLNKSPNERSGVLSTAMSFLGLYRDPVVAEVTRRCEWRIADIVG…
381	GC_00000014		ASM1472581	908	7	22	5	0	0.807535	0.761416	0.783798										U	Intracellular trafficking, secretion, and vesicular transport					COG3505	Type IV secretory pathway, VirD4 component, TraG/TraD family ATPase (VirD4) (PDB:1GL6)	None	None			K03205	type IV secretion system protein VirD4 [EC:7.4.2.8]	MTVWAAPDKYFFPAMRRDATTREKPLRNGKWPPDLFLRKEESKMPGTKIQWGQVAVVLSIVVLSWWAATQWTAWELGFQPELGRPWFVLFHHWSVYAPPLFFWWWFEFDAYAPNVFARGAWMAGSGGVLAFAAAVTLSVHRAREARKIETYGSARWADPDEIAKAGLLDPDGVVLGRYGKAYLRHDGPEHVLTFAPTRSGKGVGMVIPTLLTWPGSAIVHDIKGENWELTAGFRARFGRVVLFDPTNAISSAYNPLLEIRRGEWEVRDAQNVADILVDPEGSLEKRNHWEKTSHSLLVGAILHVLYAEPDKTLAGVANFLSDPKRPIATTLSVMMRTNHLGEKWPHPVVASAARELLNKSPNERSGVLSTAMSFLGLYRDPVVAEVTRRCEWRIADIVG…
382	GC_00000014		K_rhaeticus_LCK1B3	2877	7	22	5	0	0.807535	0.761416	0.783798										U	Intracellular trafficking, secretion, and vesicular transport					COG3505	Type IV secretory pathway, VirD4 component, TraG/TraD family ATPase (VirD4) (PDB:1GL6)	None	None			K03205	type IV secretion system protein VirD4 [EC:7.4.2.8]	MTVWAAPDKYFFPAMRRDATTREKPLRNGKWPPDLFLRKEESKMPGTKIQWGQVAVVLSIVVLSWWAATQWTAWELGFQPELGRPWFVLFHHWSVYAPPLFFWWWFEFDAYAPNVFARGAWMAGSGGVLAFAAAVTLSVHRAREARKIETYGSARWADPDEIAKAGLLDPDGVVLGRYGKAYLRHDGPEHVLTFAPTRSGKGVGMVIPTLLTWPGSAIVHDIKGENWELTAGFRARFGRVVLFDPTNAISSAYNPLLEIRRGEWEVRDAQNVADILVDPEGSLEKRNHWEKTSHSLLVGAILHVLYAEPDKTLAGVANFLSDPKRPIATTLSVMMRTNHLGEKWPHPVVASAARELLNKSPNERSGVLSTAMSFLGLYRDPVVAEVTRRCEWRIADIVG…
383	GC_00000014		K_rhaeticus_LCK1B3	1564	7	22	5	0	0.807535	0.761416	0.783798										U	Intracellular trafficking, secretion, and vesicular transport					COG3505	Type IV secretory pathway, VirD4 component, TraG/TraD family ATPase (VirD4) (PDB:1GL6)	traG_1	Conjugal transfer protein TraG			K03205	type IV secretion system protein VirD4 [EC:7.4.2.8]	-------------------------------------------MSGARILWGSVLVVLLTILLSWWAATEWVAWELAFQPELGRPWFLLFHYWPVYWPPMIFWWWYLYDAYAPATFVEGGWIAGSGGVLAVVIAIAMSVRRAREAKRAATYGSARWASREELESSGLLDPDGVVLGQYERTYLRHNGPEHVLCVAPTRSGKGVGLVIPTLLTWPGSTIVHDIKGENWQKTAGFRARFSRVLLFDPTNPQADAYNPLLEIRRGVWEVRDAQNVADILVDPEGSLERRNHWEKTSHSLLVGAILHVLYAGKDKTLYGVATLLSDPKRPIEATLAAMMQTRHLGKDGPHPVVASAARELLNKSPNERSGVLSTAMSFLGLYHDPVVAKVTSRCTWRIADIVR…
384	GC_00000014		K_rhaeticus_LCK1B3	2270	7	22	5	0	0.807535	0.761416	0.783798										U	Intracellular trafficking, secretion, and vesicular transport					COG3505	Type IV secretory pathway, VirD4 component, TraG/TraD family ATPase (VirD4) (PDB:1GL6)	traG_2	Conjugal transfer protein TraG			K03205	type IV secretion system protein VirD4 [EC:7.4.2.8]	-------------------------------------------MSGARILWGQMIVILAMILLSWWLATEWVAWQLAFQSELGSPWFVLFYRWPIYPPPMIFWWWYVFDAYAPHIFAQGGWIAGSGGVAAFLGAVALSVRRAREAKRAATYGSARWAEPEDLHRSGLLDPDGVVLGHYRTDYLRHNGPEHVLCFAPTRSGKGVGLVIPTLLTWPGSAIVHDIKGENWQGTAGFRAGFSRVLLFDPTNPRSDAYNPLLEIRRGEWEVRDAQNVADVLVDPEGSLERRNHWEKTSHSVLVGAILHVLYAEPDKTLSGVANLLSDPRRPIESTLSAMMRTRHLGEAGPHPVVASAARELLNKSPNERSGVLSTAMSFLGLYRDPVVAKVTARCAWRITDIVR…
385	GC_00000014		K_rhaeticus_LCK1B3	2675	7	22	5	0	0.807535	0.761416	0.783798										U	Intracellular trafficking, secretion, and vesicular transport					COG3505	Type IV secretory pathway, VirD4 component, TraG/TraD family ATPase (VirD4) (PDB:1GL6)	traG_3	Conjugal transfer protein TraG			K03205	type IV secretion system protein VirD4 [EC:7.4.2.8]	-------------------------------------------MSGSRVLWGQVALVLLIVFVALWSATEWTAWRLGFQAQLGAPWFLVAG-WPFYDPPAFFWWWYFYDAYAPSIFVTGGYIASSGGVIGCVVAIVLSILRAREVRNVATYGSARWADAAEVKQAGLLDPDGVVLGWWDQDYLRHNGPEHVLCFAPTRSGKGVGLVVPTLLTWPGSAIVHDIKGENWGLTAGFRARHGRVLLFDPTDPSSSPYNPLLEVRRGDREVRDVQNIADILVDPEGALDRRNHWEKTSHSLLVGAILHVLYAESDKTLAGVANFLSDPKRPVEATLRAMMSTPHLGKADVHPVIASSARELLNKSDNERSGVLSTAMSFLGLYRDPVVAKVTARCDWRIADLVS…
386	GC_00000014		K_rhaeticus_LCK1B3	2997	7	22	5	0	0.807535	0.761416	0.783798										U	Intracellular trafficking, secretion, and vesicular transport					COG3505	Type IV secretory pathway, VirD4 component, TraG/TraD family ATPase (VirD4) (PDB:1GL6)	None	None					-----------------------------------------MDQPGTRIQWGQALLVLSMIVLSWWTATQWTAWALAFQPELGRPWFTVLHRWPVYAPPLFFWWWYEFDAYAPAVFARGAWIAGSGGVMAFAAAVALSVHRAREAKRAATYGSARWAEDE------------------------------------------------------------------------------------------------------------------------------------------------------------------------------------SQAGP------------------------------------------------------…
387	GC_00000014		K_rhaeticus_N2B4	2378	7	22	5	0	0.807535	0.761416	0.783798										U	Intracellular trafficking, secretion, and vesicular transport					COG3505	Type IV secretory pathway, VirD4 component, TraG/TraD family ATPase (VirD4) (PDB:1GL6)	None	None			K03205	type IV secretion system protein VirD4 [EC:7.4.2.8]	MTVWAAPDKYFFPAMRRDATTREKPLRNGKWPPDLFLRKEESKMPGTKIQWGQVAVVLSIVVLSWWAATQWTAWELGFQPELGRPWFVLFHHWSVYAPPLFFWWWFEFDAYAPNVFARGAWMAGSGGVLAFAAAVTLSVHRAREARKIETYGSARWADPDEIAKAGLLDPDGVVLGRYGKAYLRHDGPEHVLTFAPTRSGKGVGMVIPTLLTWPGSAIVHDIKGENWELTAGFRARFGRVVLFDPTNAISSAYNPLLEIRRGEWEVRDAQNVADILVDPEGSLEKRNHWEKTSHSLLVGAILHVLYAEPDKTLAGVANFLSDPKRPIATTLSVMMRTNHLGEKWPHPVVASAARELLNKSPNERSGVLSTAMSFLGLYRDPVVAEVTRRCEWRIADIVG…
388	GC_00000014		K_rhaeticus_N2B4	1726	7	22	5	0	0.807535	0.761416	0.783798										U	Intracellular trafficking, secretion, and vesicular transport					COG3505	Type IV secretory pathway, VirD4 component, TraG/TraD family ATPase (VirD4) (PDB:1GL6)	traG_1	Conjugal transfer protein TraG			K03205	type IV secretion system protein VirD4 [EC:7.4.2.8]	-----------------------------------------MDQPGTRIQWGQALLVLSMIVLSWWTATQWTAWELAFQPELGQPWFTVLHRWPVYAPPLFFWWWYEFDAYAPAVFARGAWIAGSGGVLAFAAAVALSVHRAREAKRAATYGSARWAEDAEIRAAGLLGEDGVVLGKYRRSYLRHDGPEHVLTFAPTRTGKGVGMVIPTLLTWPGSAIIHDIKGENWQITAGFRNRFGRVLLFDPTNPASSAYNPLLEVRRGASEVRDVQNIADILVDPEGSLERRNHWEKTSHALLVGAILHVLYAEDDKTLAGVAKFLSDPKRSIEATLSAMMRTSHLGKAGPHPVVASAARELLNKSDNERSGVLSTAMSFLGLYRDPVVATVTSRCEWRIGDLLE…
389	GC_00000014		K_rhaeticus_N2B4	2850	7	22	5	0	0.807535	0.761416	0.783798										U	Intracellular trafficking, secretion, and vesicular transport					COG3505	Type IV secretory pathway, VirD4 component, TraG/TraD family ATPase (VirD4) (PDB:1GL6)	traG_2	Conjugal transfer protein TraG			K03205	type IV secretion system protein VirD4 [EC:7.4.2.8]	---------------------------------------------------------------------------------------------------MVFWWWYVYDAYAPDIFNQGGWIAGSGGVLAVVAAVALSIRRAREVRRAATYGSARWASREELQQSGLLDPDGVILGQYGRDYLRHNGPEHVLCFAPTRSGKGVGLVIPTLLTWPGSAIVHDIKGENWQITAGFRARFSSVLLFDPTNPASDPYNPLLEIRQGEWEVRDAQNVADVLVDPEGSLERRNHWEKTSHSLLVGAILHVLYAEKDKTLYGVANLLSDPKRSIEATLAAMMQTKHLGKDGPHPVVASAARELLNKSPNERSGVLSTAMSFLGLYRDPVVAKVTSRCAWRIADIVK…
390	GC_00000014		K_rhaeticus_N2B4	2647	7	22	5	0	0.807535	0.761416	0.783798										U	Intracellular trafficking, secretion, and vesicular transport					COG3505	Type IV secretory pathway, VirD4 component, TraG/TraD family ATPase (VirD4) (PDB:1GL6)	None	None					-----------------------------------------MDQPGTRIQWGQALLVLSMIVLSWWTATQWTAWALAFQPELGRPWFTVLHRWPVYAPPLFFWWWYEFDAYAPAVFARGAWIAGSGGVMAFAAAVALSVHRAREAKRAATYGSARWAEDE------------------------------------------------------------------------------------------------------------------------------------------------------------------------------------SQAGP------------------------------------------------------…
391	GC_00000014		K_rhaeticus_OB2	2795	7	22	5	0	0.807535	0.761416	0.783798										U	Intracellular trafficking, secretion, and vesicular transport					COG3505	Type IV secretory pathway, VirD4 component, TraG/TraD family ATPase (VirD4) (PDB:1GL6)	None	None			K03205	type IV secretion system protein VirD4 [EC:7.4.2.8]	MTVWAAPDKYFFPAMRRDATTREKPLRNGKWPPDLFLRKEESKMPGTKIQWGQVAVVLSIVVLSWWAATQWTAWELGFQPELGRPWFVLFHHWSVYAPPLFFWWWFEFDAYAPNVFARGAWMAGSGGVLAFAAAVTLSVHRAREARKIETYGSARWADPDEIAKAGLLDPDGVVLGRYGKAYLRHDGPEHVLTFAPTRSGKGVGMVIPTLLTWPGSAIVHDIKGENWELTAGFRARFGRVVLFDPTNAISSAYNPLLEIRRGEWEVRDAQNVADILVDPEGSLEKRNHWEKTSHSLLVGAILHVLYAEPDKTLAGVANFLSDPKRPIATTLSVMMRTNHLGEKWPHPVVASAARELLNKSPNERSGVLSTAMSFLGLYRDPVVAEVTRRCEWRIADIVG…
392	GC_00000014		K_rhaeticus_OB2	1899	7	22	5	0	0.807535	0.761416	0.783798										U	Intracellular trafficking, secretion, and vesicular transport					COG3505	Type IV secretory pathway, VirD4 component, TraG/TraD family ATPase (VirD4) (PDB:1GL6)	traG_1	Conjugal transfer protein TraG			K03205	type IV secretion system protein VirD4 [EC:7.4.2.8]	-------------------------------------------MSGARILWGSVLVVLLTILLSWWAATEWVAWELAFQPELGRPWFLLFHYWPVYWPPMIFWWWYLYDAYAPATFVEGGWIAGSGGVLAVVIAIAMSVRRAREAKRAATYGSARWASREELESSGLLDPDGVVLGQYERTYLRHNGPEHVLCVAPTRSGKGVGLVIPTLLTWPGSTIVHDIKGENWQKTAGFRARFSRVLLFDPTNPQADAYNPLLEIRRGVWEVRDAQNVADILVDPEGSLERRNHWEKTSHSLLVGAILHVLYAGKDKTLYGVATLLSDPKRPIEATLAAMMQTRHLGKDGPHPVVASAARELLNKSPNERSGVLSTAMSFLGLYHDPVVAKVTSRCTWRIADIVR…
393	GC_00000014		K_rhaeticus_OB2	2635	7	22	5	0	0.807535	0.761416	0.783798										U	Intracellular trafficking, secretion, and vesicular transport					COG3505	Type IV secretory pathway, VirD4 component, TraG/TraD family ATPase (VirD4) (PDB:1GL6)	traG_2	Conjugal transfer protein TraG			K03205	type IV secretion system protein VirD4 [EC:7.4.2.8]	-------------------------------------------MSGSRVLWGQVALVLLIVFVALWSATEWTAWRLGFQAQLGAPWFLVAG-WPFYDPPAFFWWWYFYDAYAPSIFVTGGYIASSGGVIGCVVAIVLSILRAREVRNVATYGSARWADAAEVKQAGLLDPDGVVLGWWDQDYLRHNGPEHVLCFAPTRSGKGVGLVVPTLLTWPGSAIVHDIKGENWGLTAGFRARHGRVLLFDPTDPSSSPYNPLLEVRRGDREVRDVQNIADILVDPEGALDRRNHWEKTSHSLLVGAILHVLYAESDKTLAGVANFLSDPKRPVEATLRAMMSTPHLGKADVHPVIASSARELLNKSDNERSGVLSTAMSFLGLYRDPVVAKVTARCDWRIADLVS…
394	GC_00000014		K_rhaeticus_OB2	2857	7	22	5	0	0.807535	0.761416	0.783798										U	Intracellular trafficking, secretion, and vesicular transport					COG3505	Type IV secretory pathway, VirD4 component, TraG/TraD family ATPase (VirD4) (PDB:1GL6)	None	None					-----------------------------------------MDQPGTRIQWGQALLVLSMIVLSWWTATQWTAWALAFQPELGRPWFTVLHRWPVYAPPLFFWWWYEFDAYAPAVFARGAWIAGSGGVMAFAAAVALSVHRAREAKRAATYGSARWAEDE------------------------------------------------------------------------------------------------------------------------------------------------------------------------------------SQAGP------------------------------------------------------…
395	GC_00000014		K_rhaeticus_UOU2B2	2704	7	22	5	0	0.807535	0.761416	0.783798										U	Intracellular trafficking, secretion, and vesicular transport					COG3505	Type IV secretory pathway, VirD4 component, TraG/TraD family ATPase (VirD4) (PDB:1GL6)	None	None			K03205	type IV secretion system protein VirD4 [EC:7.4.2.8]	MTVWAAPDKYFFPAMRRDATTREKPLRNGKWPPDLFLRKEESKMPGTKIQWGQVAVVLSIVVLSWWAATQWTAWELGFQPELGRPWFVLFHHWSVYAPPLFFWWWFEFDAYAPNVFARGAWMAGSGGVLAFAAAVTLSVHRAREARKIETYGSARWADPDEIAKAGLLDPDGVVLGRYGKAYLRHDGPEHVLTFAPTRSGKGVGMVIPTLLTWPGSAIVHDIKGENWELTAGFRARFGRVVLFDPTNAISSAYNPLLEIRRGEWEVRDAQNVADILVDPEGSLEKRNHWEKTSHSLLVGAILHVLYAEPDKTLAGVANFLSDPKRPIATTLSVMMRTNHLGEKWPHPVVASAARELLNKSPNERSGVLSTAMSFLGLYRDPVVAEVTRRCEWRIADIVG…
396	GC_00000014		K_rhaeticus_UOU2B2	2771	7	22	5	0	0.807535	0.761416	0.783798										U	Intracellular trafficking, secretion, and vesicular transport					COG3505	Type IV secretory pathway, VirD4 component, TraG/TraD family ATPase (VirD4) (PDB:1GL6)	traG_3	Conjugal transfer protein TraG			K03205	type IV secretion system protein VirD4 [EC:7.4.2.8]	-------------------------------------------MSGARILWGSVLVVLLTILLSWWAATEWVAWELAFQPELGRPWFLLFHYWPVYWPPMIFWWWYLYDAYAPATFVEGGWIAGSGGVLAVVIAIAMSVRRAREAKRAATYGSARWASREELESSGLLDPDGVVLGQYERTYLRHNGPEHVLCVAPTRSGKGVGLVIPTLLTWPGSTIVHDIKGENWQKTAGFRARFSRVLLFDPTNPQADAYNPLLEIRRGVWEVRDAQNVADILVDPEGSLERRNHWEKTSHSLLVGAILHVLYAGKDKTLYGVATLLSDPKRPIEATLAAMMQTRHLGKDGPHPVVASAARELLNKSPNERSGVLSTAMSFLGLYHDPVVAKVTSRCTWRIADIVR…
397	GC_00000014		K_rhaeticus_UOU2B2	2376	7	22	5	0	0.807535	0.761416	0.783798										U	Intracellular trafficking, secretion, and vesicular transport					COG3505	Type IV secretory pathway, VirD4 component, TraG/TraD family ATPase (VirD4) (PDB:1GL6)	traG_1	Conjugal transfer protein TraG			K03205	type IV secretion system protein VirD4 [EC:7.4.2.8]	-------------------------------------------MSGSRILWGQLCVCFLIVLMAWWAATQWVAWRLAFQPELGPPWVLVGGRWPLYAPFLFPWWWYEFDAYAPEVFVEGGWIAGSGGALAFLTAVVMSIWRARERKRTQTYGSARWASRDDIREAGLLGADGVVLGRWEHDYIRHDGPEHILCFAPTRSGKGVGLVIPTLLTWPGSAIVHDIKGENWSITAGFRGRFGRLILFDPTNPASCAYNPLLEIRLGEWEVRDAQNVADVLVDPEGSLERRNHWEKTSHSLLVGAILHVLYAEPDKSLRGVASLLSDPKRSIAATLVVMMGTRHLGERGVHPVVASAARELLNKSPNERSGVLSTAMSFLGLYRDPVVAEVTSRSTWRIGDLVN…
398	GC_00000014		K_rhaeticus_UOU2B2	2534	7	22	5	0	0.807535	0.761416	0.783798										U	Intracellular trafficking, secretion, and vesicular transport					COG3505	Type IV secretory pathway, VirD4 component, TraG/TraD family ATPase (VirD4) (PDB:1GL6)	traG_2	Conjugal transfer protein TraG			K03205	type IV secretion system protein VirD4 [EC:7.4.2.8]	-------------------------------------------MSGSRVLWGQVALVLLIVFVALWSATEWTAWRLGFQAQLGAPWFLVAG-WPFYDPPAFFWWWYFYDAYAPSIFVTGGYIASSGGVIGCVVAIVLSILRAREVRNVATYGSARWADAAEVKQAGLLDPDGVVLGWWDQDYLRHNGPEHVLCFAPTRSGKGVGLVVPTLLTWPGSAIVHDIKGENWGLTAGFRARHGRVLLFDPTDPSSSPYNPLLEVRRGDREVRDVQNIADILVDPEGALDRRNHWEKTSHSLLVGAILHVLYAESDKTLAGVANFLSDPKRPVEATLRAMMSTPHLGKADVHPVIASSARELLNKSDNERSGVLSTAMSFLGLYRDPVVAKVTARCDWRIADLVS…
399	GC_00000014		K_rhaeticus_UOU2B2	2844	7	22	5	0	0.807535	0.761416	0.783798										U	Intracellular trafficking, secretion, and vesicular transport					COG3505	Type IV secretory pathway, VirD4 component, TraG/TraD family ATPase (VirD4) (PDB:1GL6)	None	None					-----------------------------------------MDQPGTRIQWGQALLVLSMIVLSWWTATQWTAWALAFQPELGRPWFTVLHRWPVYAPPLFFWWWYEFDAYAPAVFARGAWIAGSGGVMAFAAAVALSVHRAREAKRAATYGSARWAEDE------------------------------------------------------------------------------------------------------------------------------------------------------------------------------------SQAGP------------------------------------------------------…
400	GC_00000014		iGEM	861	7	22	5	0	0.807535	0.761416	0.783798										U	Intracellular trafficking, secretion, and vesicular transport					COG3505	Type IV secretory pathway, VirD4 component, TraG/TraD family ATPase (VirD4) (PDB:1GL6)	None	None			K03205	type IV secretion system protein VirD4 [EC:7.4.2.8]	MTVWAAPDKYFFPAMRRDATTREKPLRNGKWPPDLFLRKEESKMPGTKIQWGQVAVVLSIVVLSWWAATQWTAWELGFQPELGRPWFVLFHHWSVYAPPLFFWWWFEFDAYAPNVFARGAWMAGSGGVLAFAAAVTLSVHRAREARKIETYGSARWADPDEIAKAGLLDPDGVVLGRYGKAYLRHDGPEHVLTFAPTRSGKGVGMVIPTLLTWPGSAIVHDIKGENWELTAGFRARFGRVVLFDPTNAISSAYNPLLEIRRGEWEVRDAQNVADILVDPEGSLEKRNHWEKTSHSLLVGAILHVLYAEPDKTLAGVANFLSDPKRPIATTLSVMMRTNHLGEKWPHPVVASAARELLNKSPNERSGVLSTAMSFLGLYRDPVVAEVTRRCEWRIADIVG…
401	GC_00000014		iGEM	3370	7	22	5	0	0.807535	0.761416	0.783798										U	Intracellular trafficking, secretion, and vesicular transport					COG3505	Type IV secretory pathway, VirD4 component, TraG/TraD family ATPase (VirD4) (PDB:1GL6)	None	None					---------------------------------------------------------------------------------------------------------------------------------------------------------------------------------------------------------------------------------------------------------------------------------------------------------------------------------------------------------------------------------------------------------------…
402	GC_00000015		ASM1161152v1	3174	7	22	4	0	0.864027	0.840114	0.851903										U	Intracellular trafficking, secretion, and vesicular transport					COG3504	Type IV secretory pathway, VirB9 components (VirB9)	None	None			K20532	type IV secretion system protein TrbG	---------------------------------------------VRVVEVPRPLLLPGQLKPLPSR--RAAHPTPEVADPTARVTQANLSARIQPTRAGFINAVQVYPYSPGALYQVYTSPGEITDIMLQQGEKLVGTGPVAAGDTVRWIIGDTESGAGATKRIHILVKPTRRDLTTNLIVNTDRRTYLAELRSTPATYMASVSWDYPEDDLIALHRQDNAADDEAPVDAGLDLNALNFRYAIQPVKGGTPPWLPSRAFDDGHKVYIAFPAGIGQGELPPLFVLGADGGPELVNYRVRQNWMIVDRLFAAAELRLGDKHSEQRVRIVRTDR-RRT
403	GC_00000015		ASM1161152v1	909	7	22	4	0	0.864027	0.840114	0.851903										U	Intracellular trafficking, secretion, and vesicular transport					COG3504	Type IV secretory pathway, VirB9 components (VirB9)	None	None			K20532	type IV secretion system protein TrbG	MTRFIFAALPVALLSLAGCAGSYHPPVIRYDDAARATRIPDPPKPVQVVEVPQPLPLPGQFKPLPSR--RTAHPVPEVTDPTTRVTQANLAARIQPTRAGFINAVQVYPYSPGALYQVYTSPGEITDIMLQQGEKLVGTGPVAAGDTVRWAIGDTESGEGATKRIHILVKPTRPDLTTNLIINTDRRTYLAELRSTPPTYMASVSWNYPEDDLIALHRQDDAADDSAPVDAGLNLDTLNFRYAIQPVKGGTPPWLPGRAFDGNRPLWAA----------------------------------LIMRPVCAVYSVSYQSQSSI-IRRPQTAG-YL-
404	GC_00000015		ASM1161152v1	3155	7	22	4	0	0.864027	0.840114	0.851903										U	Intracellular trafficking, secretion, and vesicular transport					COG3504	Type IV secretory pathway, VirB9 components (VirB9)	None	None			K20532	type IV secretion system protein TrbG	#NAME?
405	GC_00000015		ASM1472581	3218	7	22	4	0	0.864027	0.840114	0.851903										U	Intracellular trafficking, secretion, and vesicular transport					COG3504	Type IV secretory pathway, VirB9 components (VirB9)	None	None			K20532	type IV secretion system protein TrbG	---------------------------------------------VRVVEVPRPLLLPGQLKPLPSR--RAAHPTPEVADPTARVTQANLSARIQPTRAGFINAVQVYPYSPGALYQVYTSPGEITDIMLQQGEKLVGTGPVAAGDTVRWIIGDTESGAGATKRIHILVKPTRRDLTTNLIVNTDRRTYLAELRSTPATYMASVSWDYPEDDLIALHRQDNAADDEAPVDAGLDLNALNFRYAIQPVKGGTPPWLPSRAFDDGHKVYIAFPAGIGQGELPPLFVLGADGGPELVNYRVRQNWMIVDRLFAAAELRLGDKHSEQRVRIVRTDR-RRT
406	GC_00000015		ASM1472581	3199	7	22	4	0	0.864027	0.840114	0.851903										U	Intracellular trafficking, secretion, and vesicular transport					COG3504	Type IV secretory pathway, VirB9 components (VirB9)	None	None			K20532	type IV secretion system protein TrbG	#NAME?
407	GC_00000015		ASM1472581	917	7	22	4	0	0.864027	0.840114	0.851903										U	Intracellular trafficking, secretion, and vesicular transport					COG3504	Type IV secretory pathway, VirB9 components (VirB9)	None	None					#NAME?
408	GC_00000015		K_rhaeticus_LCK1B3	2868	7	22	4	0	0.864027	0.840114	0.851903										U	Intracellular trafficking, secretion, and vesicular transport					COG3504	Type IV secretory pathway, VirB9 components (VirB9)	None	None			K20532	type IV secretion system protein TrbG	MTRFIFAALPVALLSLAGCAGSYHPPVIRYDDAARATRIPDPPKPVQVVEVPQPLPLPGQFKPLPSR--RTAHPVPEVTDPTTRVTQANLAARIQPTRAGFINAVQVYPYSPGALYQVYTSPGEITDIMLQQGEKLVGTGPVAAGDTVRWVIGDTESGEGATKRIHILVKPTRPDLTTNLIINTDRRTYLAELRSTPPTYMASVSWNYPEDDLIALHRQDDAADDSAPVDAGLNLDTLNFRYAIQPVKGGTPPWLPGRAFDDGHKVYIAFPSGIGQGELPPLFVLGADGGPELVNYRVRQNWMIVDRLFAAAELRLGDKHSEQRVRIVRIDG-RKS
409	GC_00000015		K_rhaeticus_LCK1B3	2684	7	22	4	0	0.864027	0.840114	0.851903										U	Intracellular trafficking, secretion, and vesicular transport					COG3504	Type IV secretory pathway, VirB9 components (VirB9)	None	None			K20532	type IV secretion system protein TrbG	MIRMVMRAVPLALLTLSACAGQYHPPVIRYDDAAQATRQPDPPKPVQFVEVPKILPLPGQLKPLPPL--RRVHFAPEAADPAVRVTQANLAARIQPTRAGFINAVQVYPYSPGALYQVYTSPGEITDIMLQQGEKLVGTGPVAAGDTVRWIIGDTESGAGAVKRIHILVKPTRPDLTTNLIVNTDRRTYMAELHSTPATYMASVSWDYPEDDLIALHRQDSAADDASPVDAGLDLNALNFRYAIQPVKGGTPPWLPSRAFDDGRKVYIAFPSGIGQGELPPLFVLGADDGPELVNYRVRQNWMIVDRLFAAAELRLGDKHSEQRVRIVRTDG-RKS
410	GC_00000015		K_rhaeticus_LCK1B3	1554	7	22	4	0	0.864027	0.840114	0.851903										U	Intracellular trafficking, secretion, and vesicular transport					COG3504	Type IV secretory pathway, VirB9 components (VirB9)	None	None			K20532	type IV secretion system protein TrbG	MIRLLMRALPLALLALSACAGQYHPPAIRYDDAVRATRLPDPPKPVQVVEVARPLPLPGQLKPLPAHRPRTQHAAPEVADPTARVVQANVAARIQPTRAGFINAVQVYPYSPGALYQVYASPGDITDIMLQPGEKLVGSGPVAAGDTVRWIIGDTSSGTGASKRVHILVKPTRPDLTTNLIVNTDRRTYLAELRSTPATYMASVSWDYPEDDLIALRHQDTETEDKTPVATGLDLDDLHFRYAIQTVKGRTPPWLPSRAFDDGRKVYIAFPAGIGQGDLPPLFVLGPDGNPALVNYRVRQNWMIVDRLFAAAELRLGDKTSEQRVRIVRTDG-RPS
411	GC_00000015		K_rhaeticus_LCK1B3	2261	7	22	4	0	0.864027	0.840114	0.851903										U	Intracellular trafficking, secretion, and vesicular transport					COG3504	Type IV secretory pathway, VirB9 components (VirB9)	None	None			K20532	type IV secretion system protein TrbG	MIRMVMRALPLILLALSACAAQYHPPAIRYDDAVQATRLPDPPKPVQVVAVPRPLPLPGQLKLLPSR--RSGRMAPEVADPTARVTQANLAARIQPTQAGFINAVQAYPYSAGALYQVYAAPGEITDIMLQPGEKLVGSGPVAAGDTVRWIIGDTESGAGGTRRVHILVKPTRPDLVTNLIVNTDRRTYLAELRSTPATYMASVSWDYPEDDLIALHRQDAASEDEAPVDTGLDLNALNFRYVIQDVKGGVPPWQPLRAFDDGNKVYIAFPSGIGQGELPPLFVLGPDGNPALVNYRVRQNWMIVDRLFAAAELRLGDKTGEQRVRIVRTDG-RPS
412	GC_00000015		K_rhaeticus_N2B4	2387	7	22	4	0	0.864027	0.840114	0.851903										U	Intracellular trafficking, secretion, and vesicular transport					COG3504	Type IV secretory pathway, VirB9 components (VirB9)	None	None			K20532	type IV secretion system protein TrbG	MTRFIFAALPVALLSLAGCAGSYHPPVIRYDDAARATRIPDPPKPVQVVEVPQPLPLPGQFKPLPSR--RTAHPVPEVTDPTTRVTQANLAARIQPTRAGFINAVQVYPYSPGALYQVYTSPGEITDIMLQQGEKLVGTGPVAAGDTVRWVIGDTESGEGATKRIHILVKPTRPDLTTNLIINTDRRTYLAELRSTPPTYMASVSWNYPEDDLIALHRQDDAADDSAPVDAGLNLDTLNFRYAIQPVKGGTPPWLPGRAFDDGHKVYIAFPSGIGQGELPPLFVLGADGGPELVNYRVRQNWMIVDRLFAAAELRLGDKHSEQRVRIVRIDG-RKS
413	GC_00000015		K_rhaeticus_N2B4	1717	7	22	4	0	0.864027	0.840114	0.851903										U	Intracellular trafficking, secretion, and vesicular transport					COG3504	Type IV secretory pathway, VirB9 components (VirB9)	None	None			K20532	type IV secretion system protein TrbG	MICRALRVLPLLILPLAGCAQHYHPPVIRYDDAVQATRLPDPPKPVQVVEVPKPLPLPGQLKPLPSR--RTIHPAPEVADPTTRVTQANLAARIQPTRAGFINAVQVYPYSPGALYQVYTSPGEITDIMLQQGEKLVGTGPVAAGDTVRWIIGDTESGAGATKRIHILVKPTRPDLTTNLIVNTDRRTYLAELRSTPATYMASVSWDYPEDDLIALHRQDNAADDAAPVDAGLNLDTLNFRYAIQPVKGGVPPWLPSRAFDDGHKVYIAFPSGIGQGELPPLFVLGADGGPELINYRVRQNWMIVDRLFAAAELRLGDKHSEQRVRIVRTDG-RRT
414	GC_00000015		K_rhaeticus_OB2	2786	7	22	4	0	0.864027	0.840114	0.851903										U	Intracellular trafficking, secretion, and vesicular transport					COG3504	Type IV secretory pathway, VirB9 components (VirB9)	None	None			K20532	type IV secretion system protein TrbG	MTRFIFAALPVALLSLAGCAGSYHPPVIRYDDAARATRIPDPPKPVQVVEVPQPLPLPGQFKPLPSR--RTAHPVPEVTDPTTRVTQANLAARIQPTRAGFINAVQVYPYSPGALYQVYTSPGEITDIMLQQGEKLVGTGPVAAGDTVRWVIGDTESGEGATKRIHILVKPTRPDLTTNLIINTDRRTYLAELRSTPPTYMASVSWNYPEDDLIALHRQDDAADDSAPVDAGLNLDTLNFRYAIQPVKGGTPPWLPGRAFDDGHKVYIAFPSGIGQGELPPLFVLGADGGPELVNYRVRQNWMIVDRLFAAAELRLGDKHSEQRVRIVRIDG-RKS
415	GC_00000015		K_rhaeticus_OB2	2626	7	22	4	0	0.864027	0.840114	0.851903										U	Intracellular trafficking, secretion, and vesicular transport					COG3504	Type IV secretory pathway, VirB9 components (VirB9)	None	None			K20532	type IV secretion system protein TrbG	MIRMVMRAVPLALLTLSACAGQYHPPVIRYDDAAQATRQPDPPKPVQFVEVPKILPLPGQLKPLPPL--RRVHFAPEAADPAVRVTQANLAARIQPTRAGFINAVQVYPYSPGALYQVYTSPGEITDIMLQQGEKLVGTGPVAAGDTVRWIIGDTESGAGAVKRIHILVKPTRPDLTTNLIVNTDRRTYMAELHSTPATYMASVSWDYPEDDLIALHRQDSAADDASPVDAGLDLNALNFRYAIQPVKGGTPPWLPSRAFDDGRKVYIAFPSGIGQGELPPLFVLGADDGPELVNYRVRQNWMIVDRLFAAAELRLGDKHSEQRVRIVRTDG-RKS
416	GC_00000015		K_rhaeticus_OB2	1909	7	22	4	0	0.864027	0.840114	0.851903										U	Intracellular trafficking, secretion, and vesicular transport					COG3504	Type IV secretory pathway, VirB9 components (VirB9)	None	None			K20532	type IV secretion system protein TrbG	MIRLLMRALPLALLALSACAGQYHPPAIRYDDAVRATRLPDPPKPVQVVEVARPLPLPGQLKPLPAHRPRTQHAAPEVADPTARVVQANVAARIQPTRAGFINAVQVYPYSPGALYQVYASPGDITDIMLQPGEKLVGSGPVAAGDTVRWIIGDTSSGTGASKRVHILVKPTRPDLTTNLIVNTDRRTYLAELRSTPATYMASVSWDYPEDDLIALRHQDTETEDKTPVATGLDLDDLHFRYAIQTVKGRTPPWLPSRAFDDGRKVYIAFPAGIGQGDLPPLFVLGPDGNPALVNYRVRQNWMIVDRLFAAAELRLGDKTSEQRVRIVRTDG-RPS
417	GC_00000015		K_rhaeticus_UOU2B2	2695	7	22	4	0	0.864027	0.840114	0.851903										U	Intracellular trafficking, secretion, and vesicular transport					COG3504	Type IV secretory pathway, VirB9 components (VirB9)	None	None			K20532	type IV secretion system protein TrbG	MTRFIFAALPVALLSLAGCAGSYHPPVIRYDDAARATRIPDPPKPVQVVEVPQPLPLPGQFKPLPSR--RTAHPVPEVTDPTTRVTQANLAARIQPTRAGFINAVQVYPYSPGALYQVYTSPGEITDIMLQQGEKLVGTGPVAAGDTVRWVIGDTESGEGATKRIHILVKPTRPDLTTNLIINTDRRTYLAELRSTPPTYMASVSWNYPEDDLIALHRQDDAADDSAPVDAGLNLDTLNFRYAIQPVKGGTPPWLPGRAFDDGHKVYIAFPSGIGQGELPPLFVLGADGGPELVNYRVRQNWMIVDRLFAAAELRLGDKHSEQRVRIVRIDG-RKS
418	GC_00000015		K_rhaeticus_UOU2B2	2525	7	22	4	0	0.864027	0.840114	0.851903										U	Intracellular trafficking, secretion, and vesicular transport					COG3504	Type IV secretory pathway, VirB9 components (VirB9)	None	None			K20532	type IV secretion system protein TrbG	MIRMVMRAVPLALLTLSACAGQYHPPVIRYDDAAQATRQPDPPKPVQFVEVPKILPLPGQLKPLPPL--RRVHFAPEAADPAVRVTQANLAARIQPTRAGFINAVQVYPYSPGALYQVYTSPGEITDIMLQQGEKLVGTGPVAAGDTVRWIIGDTESGAGAVKRIHILVKPTRPDLTTNLIVNTDRRTYMAELHSTPATYMASVSWDYPEDDLIALHRQDSAADDASPVDAGLDLNALNFRYAIQPVKGGTPPWLPSRAFDDGRKVYIAFPSGIGQGELPPLFVLGADDGPELVNYRVRQNWMIVDRLFAAAELRLGDKHSEQRVRIVRTDG-RKS
419	GC_00000015		K_rhaeticus_UOU2B2	2386	7	22	4	0	0.864027	0.840114	0.851903										U	Intracellular trafficking, secretion, and vesicular transport					COG3504	Type IV secretory pathway, VirB9 components (VirB9)	None	None			K20532	type IV secretion system protein TrbG	MIRMVLRALPLALLTLSACAGQYHPPAIRYDDAARATRLPDPPKPVQVVEIARPLPLPGQLKPLPSRSVQIRRGAPEVADPTARVIQANVAARIQPTRAGFINAVQVYPYSPGALYQVYASPGDITDIMLQPGEKLVGSGPVAAGDTVRWVIGDTSSGSGTAKRVHILVKPTRPDLTTNLIVNTDRRTYLAELRSTPATYMASVSWDYPEDDLIALHRQNDDAEEEAPVDAGLNLDDLHFRYAIQPAKGGVPPWLPSRAFDDGRKVYIAFPSGIGQGDLPPLFVLGPDGNPALVNYRVRQNWMIVDRLFAAAELRLGDKTSEQRVRIMRTDG-RPS
420	GC_00000015		K_rhaeticus_UOU2B2	2781	7	22	4	0	0.864027	0.840114	0.851903										U	Intracellular trafficking, secretion, and vesicular transport					COG3504	Type IV secretory pathway, VirB9 components (VirB9)	None	None			K20532	type IV secretion system protein TrbG	MIRLLMRALPLALLALSACAGQYHPPAIRYDDAVRATRLPDPPKPVQVVEVARPLPLPGQLKPLPAHRPRTQHAAPEVADPTARVVQANVAARIQPTRAGFINAVQVYPYSPGALYQVYASPGDITDIMLQPGEKLVGSGPVAAGDTVRWIIGDTSSGTGASKRVHILVKPTRPDLTTNLIVNTDRRTYLAELRSTPATYMASVSWDYPEDDLIALRHQDTETEDKTPVATGLDLDDLHFRYAIQTVKGRTPPWLPSRAFDDGRKVYIAFPAGIGQGDLPPLFVLGPDGNPALVNYRVRQNWMIVDRLFAAAELRLGDKTSEQRVRIVRTDG-RPS
421	GC_00000015		iGEM	875	7	22	4	0	0.864027	0.840114	0.851903										U	Intracellular trafficking, secretion, and vesicular transport					COG3504	Type IV secretory pathway, VirB9 components (VirB9)	ptlF	Type IV secretion system protein PtlF			K20532	type IV secretion system protein TrbG	#NAME?
422	GC_00000015		iGEM	871	7	22	4	0	0.864027	0.840114	0.851903										U	Intracellular trafficking, secretion, and vesicular transport					COG3504	Type IV secretory pathway, VirB9 components (VirB9)	None	None			K20532	type IV secretion system protein TrbG	MTRFIFAALPVALLSLAGCAGSYHPPVIRYDDAARATRIPDPPKPVQVVEVPQPLPLPGQFKPLPSR--RTAHPVPEVTDPTTRVTQANLAARIQPTRAGFINAVQVYPYSPGALYQVYTSPGEITDIMLQQGEKLVGTGPVAAGDTVRWAIGDTESGEGATKRIHILVKPTRPDLTTNLIINTDRRTYLAELRSTPPTYMASVSWNYPEDDLIALHRQDDAADDSAPVDAGLNLDTLNFRYAIQPVKGGTPPWLPGRAFDGNRPLWAA----------------------------------LIMRPVCAVYSRVSSS-----MATVRGAG----
423	GC_00000015		iGEM	3295	7	22	4	0	0.864027	0.840114	0.851903										U	Intracellular trafficking, secretion, and vesicular transport					COG3504	Type IV secretory pathway, VirB9 components (VirB9)	None	None			K20532	type IV secretion system protein TrbG	#NAME?
424	GC_00000016		ASM1161152v1	3087	7	22	5	0	0.842777	0.817003	0.82969										M	Cell wall/membrane/envelope biogenesis					COG3659	Carbohydrate-selective porin OprB (OprB) (PDB:4GEY)	oprB_6	Porin B			K07267	porin	#NAME?
425	GC_00000016		ASM1161152v1	2705	7	22	5	0	0.842777	0.817003	0.82969										M	Cell wall/membrane/envelope biogenesis					COG3659	Carbohydrate-selective porin OprB (OprB) (PDB:4GEY)	oprB_5	Porin B			K07267	porin	#NAME?
426	GC_00000016		ASM1161152v1	1260	7	22	5	0	0.842777	0.817003	0.82969										M	Cell wall/membrane/envelope biogenesis					COG3659	Carbohydrate-selective porin OprB (OprB) (PDB:4GEY)	oprB_3	Porin B			K07267	porin	MARADLMTHSILTKRILAGPSRFVPPFHTPHGSMCRQGLCAASCALGMGLIFSTSGMAQTQIEEDRARLGNSTPLIQQIDPANVRDSERAQADVEEKAAGDGDKLDTSGNLLGNMWGARPWLYKHGITFDIQEVDEVWGNGTGGSASGNDGAGGSGTGPAYDGVTMPTLTIDTEKLFGLKGGLFNVSALQTRGRSISQDHLANFNPVSGFEADRSTRLFELWYQQSFLKGTLDVKIGQQDLDTEFLISDYASLYLNANFGWPMAPSVNLYGGGPSWPLASPAIRIRYRPSEKFTFMFAAADDNPPGNRYNSTPIQQATGSVSGYNSDPTSQTYDGANGTNFNMGTGALLITELQYALNPQPADMSNVTKNPGLPGVYKLGGYYDTAKFADYRYNRNGGS…
427	GC_00000016		ASM1472581	3116	7	22	5	0	0.842777	0.817003	0.82969										M	Cell wall/membrane/envelope biogenesis					COG3659	Carbohydrate-selective porin OprB (OprB) (PDB:4GEY)	oprB_6	Porin B			K07267	porin	#NAME?
428	GC_00000016		ASM1472581	2733	7	22	5	0	0.842777	0.817003	0.82969										M	Cell wall/membrane/envelope biogenesis					COG3659	Carbohydrate-selective porin OprB (OprB) (PDB:4GEY)	oprB_5	Porin B			K07267	porin	#NAME?
429	GC_00000016		ASM1472581	1280	7	22	5	0	0.842777	0.817003	0.82969										M	Cell wall/membrane/envelope biogenesis					COG3659	Carbohydrate-selective porin OprB (OprB) (PDB:4GEY)	oprB_3	Porin B			K07267	porin	MARADLMTHSILTKRILAGPSRFVPPFHTPHGSMCRQGLCAASCALGMGLIFSTSGMAQTQIEEDRARLGNSTPLIQQIDPANVRDSERAQADVEEKAAGDGDKLDTSGNLLGNMWGARPWLYKHGITFDIQEVDEVWGNGTGGSASGNDGAGGSGTGPAYDGVTMPTLTIDTEKLFGLKGGLFNVSALQTRGRSISQDHLANFNPVSGFEADRSTRLFELWYQQSFLKGTLDVKIGQQDLDTEFLISDYASLYLNANFGWPMAPSVNLYGGGPSWPLASPAIRIRYRPSEKFTFMFAAADDNPPGNRYNSTPIQQATGSVSGYNSDPTSQTYDGANGTNFNMGTGALLITELQYALNPQPADMSNVTKNPGLPGVYKLGGYYDTAKFADYRYNRNGGS…
430	GC_00000016		K_rhaeticus_LCK1B3	2834	7	22	5	0	0.842777	0.817003	0.82969										M	Cell wall/membrane/envelope biogenesis					COG3659	Carbohydrate-selective porin OprB (OprB) (PDB:4GEY)	oprB_7	Porin B			K07267	porin	#NAME?
431	GC_00000016		K_rhaeticus_LCK1B3	1477	7	22	5	0	0.842777	0.817003	0.82969										M	Cell wall/membrane/envelope biogenesis					COG3659	Carbohydrate-selective porin OprB (OprB) (PDB:4GEY)	oprB_4	Porin B			K07267	porin	#NAME?
432	GC_00000016		K_rhaeticus_LCK1B3	530	7	22	5	0	0.842777	0.817003	0.82969										M	Cell wall/membrane/envelope biogenesis					COG3659	Carbohydrate-selective porin OprB (OprB) (PDB:4GEY)	oprB_3	Porin B			K07267	porin	------MTHSILTKRILAGPSRFVPPFHTPHGSMCRQGLCAASCALGMGLIFSTSGMAQTQIEKDRARLGNSTPLIQQIDPATVRDSERAQADVEEKAAGDGDKLDTSGNLLGNMWGARPWLYKHGITFDIQEVDEVWGNGTGGSASGNDGAGGSGTGPAYDGVTMPTLTIDTEKLFGLKGGLFNVSALQTRGRSISQDHLADFNPVSGFEADRSTRLFELWYQQSFLKGTLDVKIGQQDLDTEFLISDYASLYLNANFGWPMAPSVNLYGGGPSWPLASPAIRIRYRPSEKFTFMFAAADDNPPGNRYNSTPIQQATGSVSGYNSDPTSQTYDGANGTNFNMGTGALLITELQYALNPQPADMSNVTKNPGLPGVYKLGGYYDTAKFADYRYNRNGGS…
433	GC_00000016		K_rhaeticus_N2B4	1639	7	22	5	0	0.842777	0.817003	0.82969										M	Cell wall/membrane/envelope biogenesis					COG3659	Carbohydrate-selective porin OprB (OprB) (PDB:4GEY)	oprB_3	Porin B			K07267	porin	#NAME?
434	GC_00000016		K_rhaeticus_N2B4	1976	7	22	5	0	0.842777	0.817003	0.82969										M	Cell wall/membrane/envelope biogenesis					COG3659	Carbohydrate-selective porin OprB (OprB) (PDB:4GEY)	oprB_4	Porin B			K07267	porin	#NAME?
435	GC_00000016		K_rhaeticus_N2B4	2392	7	22	5	0	0.842777	0.817003	0.82969										M	Cell wall/membrane/envelope biogenesis					COG3659	Carbohydrate-selective porin OprB (OprB) (PDB:4GEY)	oprB_5	Porin B			K07267	porin	------MTHSILTKRILAGPSRFVPPFHTPHGSMCRQGLCAASCALGMGLIFSTSGMA--QIEEDRARLGNSTPLIQQIDPATVRDSERAQADVEEKAAGDGDKLDTSGNLLGNMWGARPWLYKHGITFDIQEVDEVWGNGTGGSASGNDGAGGSGTGPAYDGVTMPTLTIDTEKLFGLKGGLFNVSALQTRGRSISQDHLADFNPVSGFEADRSTRLFELWYQQSFLKGTLDVKIGQQDLDTEFVISDYASLYLNANFGWPMAPSVNLYGGGPSWPLASPAIRIRYRPSEKFTFMFAAADDNPPGNRYNSTPIQQATGSVSGYNSDPTSQTYDGANGTNFNMGTGALLITELQYALNPQPADMSNVTKNPGLPGVYKLGGYYDTAKFADYRYNRNGGS…
436	GC_00000016		K_rhaeticus_N2B4	3298	7	22	5	0	0.842777	0.817003	0.82969										M	Cell wall/membrane/envelope biogenesis					COG3659	Carbohydrate-selective porin OprB (OprB) (PDB:4GEY)	None	None			K07267	porin	-------------MTFLDSPGVTRRSARVLFINSTLVGSLFAYSA-------AYAQAPQTQIEEDRARLGNSTPLVEQIDPATIRDSERAQADAAEKAAGD-DKLDTSGNLLGNMWGARSWMYKHGISFDIQEVDELWGNGTGGSASGNDGAGGSGTGPSYDGVTMPTLTVDTEKLFGLKGGLFNVSALQTRGRSISQDHLANFNPVSGFEADRSTRLFELWYQQSFLGGKLDVKIGQQDLDTEFLISDYASLYLNANFGWPMAPSVNLYGGGPSWPLSSPAIRIRYRPSEKFTFMFAAADDNPPGNRYNSTPIQQATGSISGYNSDPTSQTYDGANGTNFNMGTGALLMTELQYALNPQPADMSNVTKNPGLPGVYKLGGFYDTAKFADYRYNRNGGS…
437	GC_00000016		K_rhaeticus_N2B4	3299	7	22	5	0	0.842777	0.817003	0.82969										M	Cell wall/membrane/envelope biogenesis					COG3659	Carbohydrate-selective porin OprB (OprB) (PDB:4GEY)	None	None			K07267	porin	#NAME?
438	GC_00000016		K_rhaeticus_OB2	2743	7	22	5	0	0.842777	0.817003	0.82969										M	Cell wall/membrane/envelope biogenesis					COG3659	Carbohydrate-selective porin OprB (OprB) (PDB:4GEY)	oprB_6	Porin B			K07267	porin	#NAME?
439	GC_00000016		K_rhaeticus_OB2	1613	7	22	5	0	0.842777	0.817003	0.82969										M	Cell wall/membrane/envelope biogenesis					COG3659	Carbohydrate-selective porin OprB (OprB) (PDB:4GEY)	oprB_4	Porin B			K07267	porin	#NAME?
440	GC_00000016		K_rhaeticus_OB2	159	7	22	5	0	0.842777	0.817003	0.82969										M	Cell wall/membrane/envelope biogenesis					COG3659	Carbohydrate-selective porin OprB (OprB) (PDB:4GEY)	oprB_3	Porin B			K07267	porin	MARADLMTHSILTKRILAGPSRFVPPFHTPHGSMCRQGLCAASCALGMGLIFSTSGMAQTQIEEDRARLGNSTPLIQQIDPATVRDSERAQADVEEKAAGDGDKLDTSGNLLGNMWGARPWLYKHGITFDIQEVDEVWGNGTGGSASGNDGAGGSGTGPAYDGVTMPTLTIDTEKLFGLKGGLFNVSALQTRGRSISQDHLADFNPVSGFEADRSTRLFELWYQQSFLKGTLDVKIGQQDLDTEFLISDYASLYLNANFGWPMAPSVNLYGGGPSWPLASPAIRIRYRPSEKFTFMFAAADDNPPGNRYNSTPIQQATGSVSGYNSDPTSQTYDGANGTNFNMGTGALLITELRYALNPQPADMSNVTKNPGLPGVYKLGGYYDTAKFADYRYNRNGGS…
441	GC_00000016		K_rhaeticus_UOU2B2	1240	7	22	5	0	0.842777	0.817003	0.82969										M	Cell wall/membrane/envelope biogenesis					COG3659	Carbohydrate-selective porin OprB (OprB) (PDB:4GEY)	oprB_1	Porin B			K07267	porin	#NAME?
442	GC_00000016		K_rhaeticus_UOU2B2	1529	7	22	5	0	0.842777	0.817003	0.82969										M	Cell wall/membrane/envelope biogenesis					COG3659	Carbohydrate-selective porin OprB (OprB) (PDB:4GEY)	oprB_4	Porin B			K07267	porin	----------------------------------------------------------------------------------------------------------------------------------------------------------------------------------------------------------------------------------------------------------------------MAPSVNLYGGGPSWPLASPAIRIRYRPSEKFTFMFAAADDNPPGNRYNSTPIQQATGSVSGYNSDPTSQTYDGANGTNFNMGTGALLITELRYALNPQPADMSNVTKNPGLPGVYKLGGYYDTAKFADYRYNRNGGS…
443	GC_00000016		iGEM	1056	7	22	5	0	0.842777	0.817003	0.82969										M	Cell wall/membrane/envelope biogenesis					COG3659	Carbohydrate-selective porin OprB (OprB) (PDB:4GEY)	oprB_2	Porin B			K07267	porin	#NAME?
444	GC_00000016		iGEM	2630	7	22	5	0	0.842777	0.817003	0.82969										M	Cell wall/membrane/envelope biogenesis					COG3659	Carbohydrate-selective porin OprB (OprB) (PDB:4GEY)	oprB_7	Porin B			K07267	porin	#NAME?
445	GC_00000016		iGEM	1222	7	22	5	0	0.842777	0.817003	0.82969										M	Cell wall/membrane/envelope biogenesis					COG3659	Carbohydrate-selective porin OprB (OprB) (PDB:4GEY)	oprB_5	Porin B			K07267	porin	MARADLMTHSILTKRILAGPSRFVPPFHTPHGSMCRQGLCAASCALGMGLIFSTSGMAQTQIEEDRARLGNSTPLIQQIDSATVRDSERAQADVEEKAAGDGDKLDTSGNLLGNMWGARPWLYKHGITFDIQEVDEVWGNGTGGSASGNDGAGGSGTGPAYDGVTMPTLTIDTEKLFGLKGGLFNVSALQTRGRSISQDHLANFNPVSGFEADRSTRLFELWYQQSFLKGTLDVKIGQQDLDTEFLISDYASLYLNANFGWPMAPSVNLYGGGPSWPLASPAIRIRYRPSEKFIFMFAAADDNPPGNRYNSTPIQQATGSVSGYNSDPTSQTYDGANGTNFNMGTGALLITELQYALNPQPADMSNVTKNPGLPGVYKLGGYYDTAKFADYRYNRNGGS…
446	GC_00000017		ASM1161152v1	1636	7	21	3	0	0.790845	0.890993	0.837937										P	Inorganic ion transport and metabolism					COG0735	Fe2+ or Zn2+ uptake regulation protein Fur/Zur (Fur) (PDB:1MZB)	fur_2	Ferric uptake regulation protein					#NAME?
447	GC_00000017		ASM1161152v1	1230	7	21	3	0	0.790845	0.890993	0.837937										P	Inorganic ion transport and metabolism					COG0735	Fe2+ or Zn2+ uptake regulation protein Fur/Zur (Fur) (PDB:1MZB)	fur_1	Ferric uptake regulation protein			K03711	Fur family transcriptional regulator, ferric uptake regulator	-MPQDDIPPSPIADLCRDKGLKLTDQRRVIAHVLSESDDHPDVEELYRRALAIDPRISIATVYRTVRLFEEKGILLRRDFGGNRARYEKT--DHGNHYHLIDAKTGSVIEFEDEVLEVMLRQIASRMGFDLVTTRLELFGKKL---------------K------
448	GC_00000017		ASM1161152v1	149	7	21	3	0	0.790845	0.890993	0.837937										P	Inorganic ion transport and metabolism					COG0735	Fe2+ or Zn2+ uptake regulation protein Fur/Zur (Fur) (PDB:1MZB)	None	None			K03711	Fur family transcriptional regulator, ferric uptake regulator	MVMDSNGLQTRIERMCIERGLKMTGQRRVIARVLSEAHDHPDVEELYRRASMLDARISVATVYRTVRLLEENGILERRDFGGSRARYEAT--EEGDHYHLIDVESGQVVEFTHAAHAELLRRITAELGFDLVSHRLELFARRLPDVPEEQTTQVAQTERKGRSRP
449	GC_00000017		ASM1472581	1656	7	21	3	0	0.790845	0.890993	0.837937										P	Inorganic ion transport and metabolism					COG0735	Fe2+ or Zn2+ uptake regulation protein Fur/Zur (Fur) (PDB:1MZB)	fur_2	Ferric uptake regulation protein					#NAME?
450	GC_00000017		ASM1472581	1249	7	21	3	0	0.790845	0.890993	0.837937										P	Inorganic ion transport and metabolism					COG0735	Fe2+ or Zn2+ uptake regulation protein Fur/Zur (Fur) (PDB:1MZB)	fur_1	Ferric uptake regulation protein			K03711	Fur family transcriptional regulator, ferric uptake regulator	-MPQDDIPPSPIADLCRDKGLKLTDQRRVIAHVLSESDDHPDVEELYRRALAIDPRISIATVYRTVRLFEEKGILLRRDFGGNRARYEKT--DHGNHYHLIDAKTGSVIEFEDEVLEVMLRQIASRMGFDLVTTRLELFGKKL---------------K------
451	GC_00000017		ASM1472581	148	7	21	3	0	0.790845	0.890993	0.837937										P	Inorganic ion transport and metabolism					COG0735	Fe2+ or Zn2+ uptake regulation protein Fur/Zur (Fur) (PDB:1MZB)	None	None			K03711	Fur family transcriptional regulator, ferric uptake regulator	MVMDSNGLQTRIERMCIERGLKMTGQRRVIARVLSEAHDHPDVEELYRRASMLDARISVATVYRTVRLLEENGILERRDFGGSRARYEAT--EEGDHYHLIDVESGQVVEFTHAAHAELLRRITAELGFDLVSHRLELFARRLPDVPEEQTTQVAQTERKGRSRP
452	GC_00000017		K_rhaeticus_LCK1B3	1878	7	21	3	0	0.790845	0.890993	0.837937										P	Inorganic ion transport and metabolism					COG0735	Fe2+ or Zn2+ uptake regulation protein Fur/Zur (Fur) (PDB:1MZB)	fur_2	Ferric uptake regulation protein					#NAME?
453	GC_00000017		K_rhaeticus_LCK1B3	498	7	21	3	0	0.790845	0.890993	0.837937										P	Inorganic ion transport and metabolism					COG0735	Fe2+ or Zn2+ uptake regulation protein Fur/Zur (Fur) (PDB:1MZB)	fur_1	Ferric uptake regulation protein			K03711	Fur family transcriptional regulator, ferric uptake regulator	-MPQDDIPPSPIADLCRDKGLKLTDQRRVIAHVLSESDDHPDVEELYRRALAIDPRISIATVYRTVRLFEEKGILLRRDFGGNRARYEKT--DHGNHYHLIDAKTGSVIEFEDEVLEVMLRQIASRMGFDLVTTRLELFGKKL---------------K------
454	GC_00000017		K_rhaeticus_LCK1B3	1248	7	21	3	0	0.790845	0.890993	0.837937										P	Inorganic ion transport and metabolism					COG0735	Fe2+ or Zn2+ uptake regulation protein Fur/Zur (Fur) (PDB:1MZB)	None	None			K03711	Fur family transcriptional regulator, ferric uptake regulator	MVMDSNGLQTRIERMCIERGLKMTGQRRVIARVLSEAHDHPDVEELYRRASMLDARISVATVYRTVRLLEENGILERRDFGGSRARYEAT--EEGDHYHLIDVESGQVVEFTHAAHAELLRRITAELGFDLVSHRLELFARRLPDVPEEQTTQVAQTERKGRSRP
455	GC_00000017		K_rhaeticus_N2B4	914	7	21	3	0	0.790845	0.890993	0.837937										P	Inorganic ion transport and metabolism					COG0735	Fe2+ or Zn2+ uptake regulation protein Fur/Zur (Fur) (PDB:1MZB)	fur_1	Ferric uptake regulation protein					#NAME?
456	GC_00000017		K_rhaeticus_N2B4	1924	7	21	3	0	0.790845	0.890993	0.837937										P	Inorganic ion transport and metabolism					COG0735	Fe2+ or Zn2+ uptake regulation protein Fur/Zur (Fur) (PDB:1MZB)	fur_2	Ferric uptake regulation protein			K03711	Fur family transcriptional regulator, ferric uptake regulator	-MPQDDIPPSPIADLCRDKGLKLTDQRRVIAHVLSESDDHPDVEELYRRALAIDPRISIATVYRTVRLFEEKGILLRRDFGGNRARYEKT--DHGNHYHLIDAKTGSVIEFEDEVLEVMLRQIASRMGFDLVTTRLELFGKKL---------------K------
457	GC_00000017		K_rhaeticus_N2B4	779	7	21	3	0	0.790845	0.890993	0.837937										P	Inorganic ion transport and metabolism					COG0735	Fe2+ or Zn2+ uptake regulation protein Fur/Zur (Fur) (PDB:1MZB)	None	None			K03711	Fur family transcriptional regulator, ferric uptake regulator	MVMDSNGLQTRIERMCIERGLKMTGQRRVIARVLSEAHDHPDVEELYRRASMLDARISVATVYRTVRLLEENGILERRDFGGSRARYEAT--EEGDHYHLIDVESGQVVEFTHAAHAELLRRITAELGFDLVSHRLELFARRLPDVPEEQTTQVAQTERKGRSRP
458	GC_00000017		K_rhaeticus_OB2	2167	7	21	3	0	0.790845	0.890993	0.837937										P	Inorganic ion transport and metabolism					COG0735	Fe2+ or Zn2+ uptake regulation protein Fur/Zur (Fur) (PDB:1MZB)	fur_2	Ferric uptake regulation protein					#NAME?
459	GC_00000017		K_rhaeticus_OB2	129	7	21	3	0	0.790845	0.890993	0.837937										P	Inorganic ion transport and metabolism					COG0735	Fe2+ or Zn2+ uptake regulation protein Fur/Zur (Fur) (PDB:1MZB)	fur_1	Ferric uptake regulation protein			K03711	Fur family transcriptional regulator, ferric uptake regulator	-MPQDDIPPSPIADLCRDKGLKLTDQRRVIAHVLSESDDHPDVEELYRRALAIDPRISIATVYRTVRLFEEKGILLRRDFGGNRARYEKT--DHGNHYHLIDAKTGSVIEFEDEVLEVMLRQIASRMGFDLVTTRLELFGKKL---------------K------
460	GC_00000017		K_rhaeticus_OB2	1369	7	21	3	0	0.790845	0.890993	0.837937										P	Inorganic ion transport and metabolism					COG0735	Fe2+ or Zn2+ uptake regulation protein Fur/Zur (Fur) (PDB:1MZB)	None	None			K03711	Fur family transcriptional regulator, ferric uptake regulator	MVMDSNGLQTRIERMCIERGLKMTGQRRVIARVLSEAHDHPDVEELYRRASMLDARISVATVYRTVRLLEENGILERRDFGGSRARYEAT--EEGDHYHLIDVESGQVVEFTHAAHAELLRRITAELGFDLVSHRLELFARRLPDVPEEQTTQVAQTERKGRSRP
461	GC_00000017		K_rhaeticus_UOU2B2	1660	7	21	3	0	0.790845	0.890993	0.837937										P	Inorganic ion transport and metabolism					COG0735	Fe2+ or Zn2+ uptake regulation protein Fur/Zur (Fur) (PDB:1MZB)	fur_2	Ferric uptake regulation protein					#NAME?
462	GC_00000017		K_rhaeticus_UOU2B2	1499	7	21	3	0	0.790845	0.890993	0.837937										P	Inorganic ion transport and metabolism					COG0735	Fe2+ or Zn2+ uptake regulation protein Fur/Zur (Fur) (PDB:1MZB)	fur_1	Ferric uptake regulation protein			K03711	Fur family transcriptional regulator, ferric uptake regulator	-MPQDDIPPSPIADLCRDKGLKLTDQRRVIAHVLSESDDHPDVEELYRRALAIDPRISIATVYRTVRLFEEKGILLRRDFGGNRARYEKT--DHGNHYHLIDAKTGSVIEFEDEVLEVMLRQIASRMGFDLVTTRLELFGKKL---------------K------
463	GC_00000017		K_rhaeticus_UOU2B2	209	7	21	3	0	0.790845	0.890993	0.837937										P	Inorganic ion transport and metabolism					COG0735	Fe2+ or Zn2+ uptake regulation protein Fur/Zur (Fur) (PDB:1MZB)	None	None			K03711	Fur family transcriptional regulator, ferric uptake regulator	MVMDSNGLQTRIERMCIERGLKMTGQRRVIARVLSEAHDHPDVEELYRRASMLDARISVATVYRTVRLLEENGILERRDFGGSRARYEAT--EEGDHYHLIDVESGQVVEFTHAAHAELLRRITAELGFDLVSHRLELFARRLPDVPEEQTTQVAQTERKGRSRP
464	GC_00000017		iGEM	1584	7	21	3	0	0.790845	0.890993	0.837937										P	Inorganic ion transport and metabolism					COG0735	Fe2+ or Zn2+ uptake regulation protein Fur/Zur (Fur) (PDB:1MZB)	fur_2	Ferric uptake regulation protein					#NAME?
465	GC_00000017		iGEM	1193	7	21	3	0	0.790845	0.890993	0.837937										P	Inorganic ion transport and metabolism					COG0735	Fe2+ or Zn2+ uptake regulation protein Fur/Zur (Fur) (PDB:1MZB)	fur_1	Ferric uptake regulation protein			K03711	Fur family transcriptional regulator, ferric uptake regulator	-MPQDDIPPSPIADLCRDKGLKLTDQRRVIAHVLSESDDHPDVEELYRRALAIDPRISIATVYRTVRLFEEKGILLRRDFGGNRARYEKT--DHGNHYHLIDAKTGSVIEFEDEVLEVMLRQIASRMGFDLVTTRLELFGKKL---------------K------
466	GC_00000017		iGEM	154	7	21	3	0	0.790845	0.890993	0.837937										P	Inorganic ion transport and metabolism					COG0735	Fe2+ or Zn2+ uptake regulation protein Fur/Zur (Fur) (PDB:1MZB)	None	None			K03711	Fur family transcriptional regulator, ferric uptake regulator	MVMDSNGLQTRIERMCIERGLKMTGQRRVIARVLSEAHDHPDVEELYRRASMLDARISVATVYRTVRLLEENGILERRDFGGSRARYEAT--EEGDHYHLIDVESGQVVEFTHAAHAELLRRITAELGFDLVSHRLELFARRLPDVPEEQTTQVAQTERKGRSRP
467	GC_00000018		ASM1161152v1	923	7	21	4	0	0.790965	0.752516	0.771262										L	Replication, recombination and repair					COG4974	Site-specific recombinase XerD (XerD) (PDB:1A0P)	xerC_4	Tyrosine recombinase XerC					MPRISKRIIATLQPAEKDYIVWDDQVAGFALRVWPSGRMSYVVHYRANGRFRRYTIGHHG-PWTADKARDEAIKILARVKDGNDPNTERGEERTSPTISQFCKTFIERHVKTHLKSTTQAEYQRAIDLFIIKKIGSRMVATLTHSDVVAFHHAYRHIPYQANRTLGVLSKMFSLAILWGVRTDNVNPCRGVKRYKEQKRERYLTTEEHQRLGKALDDGRSAMPEAVNAFQLLLLTGCRLREIQRLKWEYVFLDEGIIRLPDSKNGARTVQLGESAIGLLGDITRVEGNPYVITGRKDGGHLTDLEKPWRRIRKEAGLHDVRIHDLRHSFASDALELGEDLVMIGKLLGHRDLKSTARYAHLKKEPIQRAVKGIDLKIFTAL----------------VS…
468	GC_00000018		ASM1161152v1	3199	7	21	4	0	0.790965	0.752516	0.771262										L	Replication, recombination and repair					COG4974	Site-specific recombinase XerD (XerD) (PDB:1A0P)	xerC_7	Tyrosine recombinase XerC					MARLNKKTVTAATPEAKDYFLWDDSIPAFAVRVWPSGRKVYVIHYRSGGRLRRYTIGQHGSPWTADLARDEAIRILARVHTGENPADKRSDDRKAMTVASFSRRFLDEYVDVHLKPRTRGEYRRSVELFIVPKFGSWRMADLSRAEVVEFHGSFRHIPYQANRTLGVLSKMFSLADLWGIRQDGVNPCRGVKRYREERRERFLTWDEYARLGGSLDEAAEDMPEAARAIRLLALTGCRLREIQTLQWAHVWLGEAELRLPDSKTGAKTVQLGTAAVDVLKATRRLPDNPYVITGRKAGEYLTDLQKPWRRIRKAAGLDGVRLHDLRHSFASDALEMGADLTMIGRMLGHSDIKTTSRYAHLKRENVKRSTDQVAQRISSAL------------------…
469	GC_00000018		ASM1161152v1	3166	7	21	4	0	0.790965	0.752516	0.771262										L	Replication, recombination and repair					COG4974	Site-specific recombinase XerD (XerD) (PDB:1A0P)	xerC_6	Tyrosine recombinase XerC					-----------------------------------------------------------------------------------------------MTVTSFSRRFLDEYVDVHLKPRTRGEYRRSVELFIVPKFGSWRMADLSRAEVVEFHGSFRHIPYQANRTLGVLSKMFSLADLWGIRQDGVNPCRGVKRYREERRERFLTREEYARLGNSLDEATEDMPEAARAIRLLALTGCRLREIQTLQWTHVWLNEAELRLPDSKTGAKTVQLGTAAVDVLKATPRLPDNPYVITGRKAGEYLTDLQKPWRRIRKAAGLDGVRLHDLRHSFASDALEMGADLTMIGRMLGHSDIKTTSRYAHLKRENVKRSTDQVAQRISSAL------------------…
470	GC_00000018		ASM1472581	930	7	21	4	0	0.790965	0.752516	0.771262										L	Replication, recombination and repair					COG4974	Site-specific recombinase XerD (XerD) (PDB:1A0P)	xerC_5	Tyrosine recombinase XerC					MPRISKRIIATLQPAEKDYIVWDDQVAGFALRVWPSGRMSYVVHYRANGRFRRYTIGHHG-PWTADKARDEAIKILARVKDGNDPNTERGEERTSPTISQFCKTFIERHVKTHLKSTTQAEYQRAIDLFIIKKIGSRMVATLTHSDVVAFHHAYRHIPYQANRTLGVLSKMFSLAILWGVRTDNVNPCRGVKRYKEQKRERYLTTEEHQRLGKALDDGRSAMPEAVNAFQLLLLTGCRLREIQRLKWEYVFLDEGIIRLPDSKNGARTVQLGESAIGLLGDITRVEGNPYVITGRKDGGHLTDLEKPWRRIRKEAGLHDVRIHDLRHSFASDALELGEDLVMIGKLLGHRDLKSTARYAHLKKEPIQRAVKGIDLKIFTAL----------------VS…
471	GC_00000018		ASM1472581	3243	7	21	4	0	0.790965	0.752516	0.771262										L	Replication, recombination and repair					COG4974	Site-specific recombinase XerD (XerD) (PDB:1A0P)	xerC_8	Tyrosine recombinase XerC					MARLNKKTVTAATPEAKDYFLWDDSIPAFAVRVWPSGRKVYVIHYRSGGRLRRYTIGQHGSPWTADLARDEAIRILARVHTGENPADKRSDDRKAMTVASFSRRFLDEYVDVHLKPRTRGEYRRSVELFIVPKFGSWRMADLSRAEVVEFHGSFRHIPYQANRTLGVLSKMFSLADLWGIRQDGVNPCRGVKRYREERRERFLTWDEYARLGGSLDEAAEDMPEAARAIRLLALTGCRLREIQTLQWAHVWLGEAELRLPDSKTGAKTVQLGTAAVDVLKATRRLPDNPYVITGRKAGEYLTDLQKPWRRIRKAAGLDGVRLHDLRHSFASDALEMGADLTMIGRMLGHSDIKTTSRYAHLKRENVKRSTDQVAQRISSAL------------------…
472	GC_00000018		ASM1472581	3210	7	21	4	0	0.790965	0.752516	0.771262										L	Replication, recombination and repair					COG4974	Site-specific recombinase XerD (XerD) (PDB:1A0P)	xerC_7	Tyrosine recombinase XerC					-----------------------------------------------------------------------------------------------MTVTSFSRRFLDEYVDVHLKPRTRGEYRRSVELFIVPKFGSWRMADLSRAEVVEFHGSFRHIPYQANRTLGVLSKMFSLADLWGIRQDGVNPCRGVKRYREERRERFLTREEYARLGNSLDEATEDMPEAARAIRLLALTGCRLREIQTLQWTHVWLNEAELRLPDSKTGAKTVQLGTAAVDVLKATPRLPDNPYVITGRKAGEYLTDLQKPWRRIRKAAGLDGVRLHDLRHSFASDALEMGADLTMIGRMLGHSDIKTTSRYAHLKRENVKRSTDQVAQRISSAL------------------…
473	GC_00000018		K_rhaeticus_LCK1B3	2652	7	21	4	0	0.790965	0.752516	0.771262										L	Replication, recombination and repair					COG4974	Site-specific recombinase XerD (XerD) (PDB:1A0P)	xerC_5	Tyrosine recombinase XerC					MPRISKRIIATLQPAEKDYIVWDDQVAGFALRVWPSGRMSYVVHYRANGRFRRYTIGHHG-PWTADKARDEAIKILARVKDGNDPNTERGEERTSPTISQFCKTFIERHVKTHLKSTTQAEYQRAIDLFIIKKIGSRMVATLTHSDVVAFHHAYRHIPYQANRTLGVLSKMFSLAILWGVRTDNVNPCRGVKRYKEQKRERYLTTEEHQRLGKALDDGRSAMPEAVNAFQLLLLTGCRLREIQRLKWEYVFLDEGIIRLPDSKNGARTVQLGESAIGLLGDITRVEGNPYVITGRKDGGHLTDLEKPWRRIRKEAGLHDVRIHDLRHSFASDALELGEDLVMIGKLLGHRDLKSTARYAHLKKEPIQRAVKGIDLKIFTAL----------------VS…
474	GC_00000018		K_rhaeticus_LCK1B3	1549	7	21	4	0	0.790965	0.752516	0.771262										L	Replication, recombination and repair					COG4974	Site-specific recombinase XerD (XerD) (PDB:1A0P)	xerC_3	Tyrosine recombinase XerC			K14059	integrase	MPRISKRTIAGFQPAEKDYIVWDDQIAGFALRVWPSGRMTYVVHYRANGRFRRYSIGHHG-PWTADLARAEAIKILARVKDGSDPNAERGEERQSPTIAQFSKTFVERHVNNHLKPSTQGEYKRSIDLFIKKKLGTRKISKLTRSEVVAFHHAYRHVPYQANRTLGVLSKMFSLAILWGIRIDNVNPCRSVKRYKEDKRERFLKPEEHQRLGEALDTARLTMPEAVNAFRLLILTGCRLREIQCLKWEYVDLDERVLRLPDSKNGARTVQLGDGAISVLRSITRLKDNPYVITGTKTGAHLTDLQKPWRRIRKEAGLCDVRIHDLRHSFASDALELGEDLTMIGKLLGHRDLKSTARYAHLKNEPIQRAVNKVDIKISQALG--HAPKDIPAIDRSQSS…
475	GC_00000018		K_rhaeticus_LCK1B3	2248	7	21	4	0	0.790965	0.752516	0.771262										L	Replication, recombination and repair					COG4974	Site-specific recombinase XerD (XerD) (PDB:1A0P)	xerC_4	Tyrosine recombinase XerC					MPKITKRTVTAAELAAKDYFLWDDSIPAFAVRVWPSGRKVYVIHYRSGGRMRRYTIGQHGNPWTADLAREEAIKVLARVHGGENPADVRAEERRSTKVKEFGKRFLEEYVDIHLKPTTQAEYKRSVDLFIVPKFGSWRVADITRADIADFHGEQRHIPYQANRTLGVLSKMFSLADLWGIRADGINPCRGVRRYKEEKRERYLTGEEYARLGATLD-ATEDMPEAVWAIRLLALTGCRLREIQTLQWDHVYLDQAELRLPDSKTGAKIVQLGQAAVAMLKSIPRVKDNPYVITGRKEGGHLTDLQKPWRRIRKAADLDGVRIHDLRHSFASDALEMGADLTMIGRMLGHSDIKTTSRYAHLKRENVRISTDRVAERISTVLSGRREPPAEADAPVKEIA…
476	GC_00000018		K_rhaeticus_LCK1B3	2779	7	21	4	0	0.790965	0.752516	0.771262										L	Replication, recombination and repair					COG4974	Site-specific recombinase XerD (XerD) (PDB:1A0P)	xerC_6	Tyrosine recombinase XerC					------------------------------------------------------------------------------------------------------------------------------------------------------------------------------------------------------------------------------------------------------------------------------LGTAAVDVLKTTPRLPDNPYVITGRKAGEYLTDLQKPWRRIRKAAGLDGVRLHDLRHSFASDALEMGADLTMIGRMLGHSDIKTTSRYAHLKRENVKRSTDQVAQRISSAL------------------…
477	GC_00000018		K_rhaeticus_N2B4	2757	7	21	4	0	0.790965	0.752516	0.771262										L	Replication, recombination and repair					COG4974	Site-specific recombinase XerD (XerD) (PDB:1A0P)	xerC_5	Tyrosine recombinase XerC					MPRISKRIIATLQPAEKDYIVWDDQVAGFALRVWPSGRMSYVVHYRANGRFRRYTIGHHG-PWTADKARDEAIKILARVKDGNDPNTERGEERTSPTISQFCKTFIERHVKTHLKSTTQAEYQRAIDLFIIKKIGSRMVATLTHSDVVAFHHAYRHIPYQANRTLGVLSKMFSLAILWGVRTDNVNPCRGVKRYKEQKRERYLTTEEHQRLGKALDDGRSAMPEAVNAFQLLLLTGCRLREIQRLKWEYVFLDEGIIRLPDSKNGARTVQLGESAIGLLGDITRVEGNPYVITGRKDGGHLTDLEKPWRRIRKEAGLHDVRIHDLRHSFASDALELGEDLVMIGKLLGHRDLKSTARYAHLKKEPIQRAVKGIDLKIFTAL----------------VS…
478	GC_00000018		K_rhaeticus_N2B4	3096	7	21	4	0	0.790965	0.752516	0.771262										L	Replication, recombination and repair					COG4974	Site-specific recombinase XerD (XerD) (PDB:1A0P)	xerC_8	Tyrosine recombinase XerC			K14059	integrase	MVKITKRSVEAAVRTGKEYFLWDDELRGFGLRVHPSGRKIYLAQFRAGGRIRRVNIGPHG-PITPDQARTEAMKHLSDVRLGSDPGAQRDRLRAAATMKEFGKRFLAEHVTSHCKPSTQYEYRRCVDLFITPKLGTLKVIDVTRADVVELHQGLKETPYQANRVLGVLSIMFTLADTWGVRTDGINPCWKVKRYKEVKRERYLTPDELARLGKVLREADGE-PEAATCIRLLLLTGCRLGEIQTLKWDYVDFRAGVLRLPDSKTGAKVVPIGKAALDVLADIPRIEGNPYVITGKVDGHYLTDIQKPWRRLRARAGLDTLRIHDLRHSFASDALQLGADLTMIGRLLGHTQVQTTARYAHLKTAPIRETANTVASAISFSL------------------…
479	GC_00000018		K_rhaeticus_N2B4	2818	7	21	4	0	0.790965	0.752516	0.771262										L	Replication, recombination and repair					COG4974	Site-specific recombinase XerD (XerD) (PDB:1A0P)	xerC_6	Tyrosine recombinase XerC					------------------------------------------------------------------------------------------------------------------------------------------------------------------------------------------------------------------------------------------------------------------------------LGTAAVDVLKTTPRLPDNPYVITGRKAGEYLTDLQKPWRRIRKAAGLDGVRLHDLRHSFASDALEMGADLTMIGRMLGHSDIKTTSRYAHLKRENVKRSTDQVAQRISSAL------------------…
480	GC_00000018		K_rhaeticus_OB2	2658	7	21	4	0	0.790965	0.752516	0.771262										L	Replication, recombination and repair					COG4974	Site-specific recombinase XerD (XerD) (PDB:1A0P)	xerC_4	Tyrosine recombinase XerC					MPRISKRIIATLQPAEKDYIVWDDQVAGFALRVWPSGRMSYVVHYRANGRFRRYTIGHHG-PWTADKARDEAIKILARVKDGNDPNTERGEERTSPTISQFCKTFIERHVKTHLKSTTQAEYQRAIDLFIIKKIGSRMVATLTHSDVVAFHHAYRHIPYQANRTLGVLSKMFSLAILWGVRTDNVNPCRGVKRYKEQKRERYLTTEEHQRLGKALDDGRSAMPEAVNAFQLLLLTGCRLREIQRLKWEYVFLDEGIIRLPDSKNGARTVQLGESAIGLLGDITRVEGNPYVITGRKDGGHLTDLEKPWRRIRKEAGLHDVRIHDLRHSFASDALELGEDLVMIGKLLGHRDLKSTARYAHLKKEPIQRAVKGIDLKIFTAL----------------VS…
481	GC_00000018		K_rhaeticus_OB2	1914	7	21	4	0	0.790965	0.752516	0.771262										L	Replication, recombination and repair					COG4974	Site-specific recombinase XerD (XerD) (PDB:1A0P)	xerC_3	Tyrosine recombinase XerC			K14059	integrase	MPRISKRTIAGFQPAEKDYIVWDDQIAGFALRVWPSGRMTYVVHYRANGRFRRYSIGHHG-PWTADLARAEAIKILARVKDGSDPNAERGEERQSPTIAQFSKTFVERHVNNHLKPSTQGEYKRSIDLFIKKKLGTRKISKLTRSEVVAFHHAYRHVPYQANRTLGVLSKMFSLAILWGIRIDNVNPCRSVKRYKEDKRERFLKPEEHQRLGEALDTARLTMPEAVNAFRLLILTGCRLREIQCLKWEYVDLDERVLRLPDSKNGARTVQLGDGAISVLRSITRLKDNPYVITGTKTGAHLTDLQKPWRRIRKEAGLCDVRIHDLRHSFASDALELGEDLTMIGKLLGHRDLKSTARYAHLKNEPIQRAVNKVDIKISQALG--HAPKDIPAIDRSQSS…
482	GC_00000018		K_rhaeticus_OB2	2756	7	21	4	0	0.790965	0.752516	0.771262										L	Replication, recombination and repair					COG4974	Site-specific recombinase XerD (XerD) (PDB:1A0P)	xerC_5	Tyrosine recombinase XerC					------------------------------------------------------------------------------------------------------------------------------------------------------------------------------------------------------------------------------------------------------------------------------LGTAAVDVLKTTPRLPDNPYVITGRKAGEYLTDLQKPWRRIRKAAGLDGVRLHDLRHSFASDALEMGADLTMIGRMLGHSDIKTTSRYAHLKRENVKRSTDQVAQRISSAL------------------…
483	GC_00000018		K_rhaeticus_UOU2B2	2557	7	21	4	0	0.790965	0.752516	0.771262										L	Replication, recombination and repair					COG4974	Site-specific recombinase XerD (XerD) (PDB:1A0P)	xerC_4	Tyrosine recombinase XerC					MPRISKRIIATLQPAEKDYIVWDDQVAGFALRVWPSGRMSYVVHYRANGRFRRYTIGHHG-PWTADKARDEAIKILARVKDGNDPNTERGEERTSPTISQFCKTFIERHVKTHLKSTTQAEYQRAIDLFIIKKIGSRMVATLTHSDVVAFHHAYRHIPYQANRTLGVLSKMFSLAILWGVRTDNVNPCRGVKRYKEQKRERYLTTEEHQRLGKALDDGRSAMPEAVNAFQLLLLTGCRLREIQRLKWEYVFLDEGIIRLPDSKNGARTVQLGESAIGLLGDITRVEGNPYVITGRKDGGHLTDLEKPWRRIRKEAGLHDVRIHDLRHSFASDALELGEDLVMIGKLLGHRDLKSTARYAHLKKEPIQRAVKGIDLKIFTAL----------------VS…
484	GC_00000018		K_rhaeticus_UOU2B2	1683	7	21	4	0	0.790965	0.752516	0.771262										L	Replication, recombination and repair					COG4974	Site-specific recombinase XerD (XerD) (PDB:1A0P)	xerC_3	Tyrosine recombinase XerC			K14059	integrase	MPRISKRTIAGFQPAEKDYIVWDDQIAGFALRVWPSGRMTYVVHYRANGRFRRYSIGHHG-PWTADLARAEAIKILARVKDGSDPNAERGEERQSPTIAQFSKTFVERHVNNHLKPSTQGEYKRSIDLFIKKKLGTRKISKLTRSEVVAFHHAYRHVPYQANRTLGVLSKMFSLAILWGIRIDNVNPCRSVKRYKEDKRERFLKPEEHQRLGEALDTARLTMPEAVNAFRLLILTGCRLREIQCLKWEYVDLDERVLRLPDSKNGARTVQLGDGAISVLRSITRLKDNPYVITGTKTGAHLTDLQKPWRRIRKEAGLCDVRIHDLRHSFASDALELGEDLTMIGKLLGHRDLKSTARYAHLKNEPIQRAVNKVDIKISQALG--HAPKDIPAIDRSQSS…
485	GC_00000018		iGEM	890	7	21	4	0	0.790965	0.752516	0.771262										L	Replication, recombination and repair					COG4974	Site-specific recombinase XerD (XerD) (PDB:1A0P)	xerC_5	Tyrosine recombinase XerC					MPRISKRIIATLQPAEKDYIVWDDQVAGFALRVWPSGRMSYVVHYRANGRFRRYTIGHHG-PWTADKARDEAIKILARVKDGNDPNTERGEERTSPTISQFCKTFIERHVKTHLKSTTQAEYQRAIDLFIIKKIGSRMVATLTHSDVVAFHHAYRHIPYQANRTLGVLSKMFSLAILWGVRTDNVNPCRGVKRYKEQKRERYLTTEEHQRLGKALDDGRSAMPEAVNAFQLLLLTGCRLREIQRLKWEYVFLDEGIIRLPDSKNGARTVQLGESAIGLLGDITRVEGNPYVITGRKDGGHLTDLEKPWRRIRKEAGLHDVRIHDLRHSFASDALELGEDLVMIGKLLGHRDLKSTARYAHLKKEPIQRAVKGIDLKIFTAL----------------VS…
486	GC_00000018		iGEM	3356	7	21	4	0	0.790965	0.752516	0.771262										L	Replication, recombination and repair					COG4974	Site-specific recombinase XerD (XerD) (PDB:1A0P)	xerC_9	Tyrosine recombinase XerC					------------------------------------------------------------------------------------------------------------------------------------------------------------------------------------------------------------------------------------------------------------------------------LGTAAVDVLKATRRLPDNPYVITGRKAGEYLTDLQKPWRRIRKAAGLDGVRLHDLRHSFASDALEMGADLTMIGRMLGHSDIKTTSRYAHLKRENVKRSTDQVAQRISSAL------------------…
487	GC_00000018		iGEM	365	7	21	4	0	0.790965	0.752516	0.771262										L	Replication, recombination and repair					COG4974	Site-specific recombinase XerD (XerD) (PDB:1A0P)	None	None					MARLNKKTVTAATPEAKDYFLWDDSIPAFAVRVWPSGRKVYVIHYRSGGRLRRYTIGQHGSPWTADLARDEAIRILARVHTGENPADKRSDDRKAMTVASFSXSHPVQAANHH--------------------------------------------PLKSNN-----------------------------------------------------------------------------------------RAASISLPDT-------------LSILLSKTKAQ------SGRIT------------------------------------------------------------------------------------------------------…
488	GC_00000019		ASM1161152v1	861	7	21	4	0	0.771585	0.697605	0.732732										L	Replication, recombination and repair					COG1961	Site-specific DNA recombinase SpoIVCA/DNA invertase PinE (SpoIVCA) (PDB:1GDT)	None	None			K06400	site-specific DNA recombinase	-MKVALYARYSSDNQRDASIADQLRVCRTHAEKQGWSIVEEYTDHAISGASL-MRPGIQALIADAQRGRFQIVLAEAMDRLSRDQEDIAGVFKRMNYAGVRIVTLSEGEVSHLHVGLKGTMNALFLKDLAEKTHRGLRGRVEQGKSGGGNAYGYDVVRKLDANGEPIRGDRTINPAEADVVRRIFRDFAAGLGPRAIAFRLNDEGIPAPGSGAWGFSTINGNRLRGTGILNNEMYVGRLVWNRQRFIKDPDTGKRQRQPGHTRHVIARPLP-------------------------------RETPPPLPVLGPQQVRLLWWLLIFTEN----------------------------------------------------------------------…
489	GC_00000019		ASM1161152v1	3198	7	21	4	0	0.771585	0.697605	0.732732										L	Replication, recombination and repair					COG1961	Site-specific DNA recombinase SpoIVCA/DNA invertase PinE (SpoIVCA) (PDB:1GDT)	None	None			K06400	site-specific DNA recombinase	MTRVALYARYSSDNQRAASIEDQFRLCEERAAREGWQVVDYYRDAAISGASMILRPGIQTLLRDAQAGQFDIVLAEALDRVSRDQADVATLFKRLQFAGVTIVTLAEGEISELHVGLKGTMNALFLKDLALKTHRGLRGRVEAGKSGGGLCYGYRVVHQMDVRGELIRGDREIDDAQAEIVRRIFREFASGRSALAIAGRLNDEGILSPTGGKWNNTTLRGNALRGTGILNNELYIGRLVWNRLRYLKDPQTGKRVSRLNPQSEWIVTEVPDLRIMDDDLWQAVRARQALIAEKSVNISAGIRASI--NKLNGQRRPKSLLSGLVFCGVCGGPCSIRGGDRFACSTHMDNRSCTNRTTIRRPELEDRVLSGLKDRLMTPEAAAEAMRAYVEETNRANHE…
490	GC_00000019		ASM1161152v1	3017	7	21	4	0	0.771585	0.697605	0.732732										L	Replication, recombination and repair					COG1961	Site-specific DNA recombinase SpoIVCA/DNA invertase PinE (SpoIVCA) (PDB:1GDT)	None	None					MTRVALYAHHSSDNQSAASIEDQLRLRDEMAVREGWPVVQTYR-------------------------------------------------------------------------------------------------------------------------------------------------------------------------------------------------------------------------------------------------------------------------------------------C------------------------------------------------------------------------…
491	GC_00000019		ASM1472581	861	7	21	4	0	0.771585	0.697605	0.732732										L	Replication, recombination and repair					COG1961	Site-specific DNA recombinase SpoIVCA/DNA invertase PinE (SpoIVCA) (PDB:1GDT)	None	None			K06400	site-specific DNA recombinase	-MKVALYARYSSDNQRDASIADQLRVCRTHAEKQGWSIVEEYTDHAISGASL-MRPGIQALIADAQRGRFQIVLAEAMDRLSRDQEDIAGVFKRMNYAGVRIVTLSEGEVSHLHVGLKGTMNALFLKDLAEKTHRGLRGRVEQGKSGGGNAYGYDVVRKLDANGEPIRGDRTINPAEADVVRRIFRDFAAGLGPRAIAFRLNDEGIPAPGSGAWGFSTINGNRLRGTGILNNEMYVGRLVWNRQRFIKDPDTGKRQRQPGHTRHVIARPLP-------------------------------RETPPPLPVLGPQQVRLLWWLLIFTEN----------------------------------------------------------------------…
492	GC_00000019		ASM1472581	3242	7	21	4	0	0.771585	0.697605	0.732732										L	Replication, recombination and repair					COG1961	Site-specific DNA recombinase SpoIVCA/DNA invertase PinE (SpoIVCA) (PDB:1GDT)	None	None			K06400	site-specific DNA recombinase	MTRVALYARYSSDNQRAASIEDQFRLCEERAAREGWQVVDYYRDAAISGASMILRPGIQTLLRDAQAGQFDIVLAEALDRVSRDQADVATLFKRLQFAGVTIVTLAEGEISELHVGLKGTMNALFLKDLALKTHRGLRGRVEAGKSGGGLCYGYRVVHQMDVRGELIRGDREIDDAQAEIVRRIFREFASGRSALAIAGRLNDEGILSPTGGKWNNTTLRGNALRGTGILNNELYIGRLVWNRLRYLKDPQTGKRVSRLNPQSEWIVTEVPDLRIMDDDLWQAVRARQALIAEKSVNISAGIRASI--NKLNGQRRPKSLLSGLVFCGVCGGPCSIRGGDRFACSTHMDNRSCTNRTTIRRPELEDRVLSGLKDRLMTPEAAAEAMRAYVEETNRANHE…
493	GC_00000019		ASM1472581	3051	7	21	4	0	0.771585	0.697605	0.732732										L	Replication, recombination and repair					COG1961	Site-specific DNA recombinase SpoIVCA/DNA invertase PinE (SpoIVCA) (PDB:1GDT)	None	None					MTRVALYAHHSSDNQSAASIEDQLRLRDEMAVREGWPVVQTYR-------------------------------------------------------------------------------------------------------------------------------------------------------------------------------------------------------------------------------------------------------------------------------------------C------------------------------------------------------------------------…
494	GC_00000019		K_rhaeticus_LCK1B3	3045	7	21	4	0	0.771585	0.697605	0.732732										L	Replication, recombination and repair					COG1961	Site-specific DNA recombinase SpoIVCA/DNA invertase PinE (SpoIVCA) (PDB:1GDT)	None	None			K06400	site-specific DNA recombinase	-MKVALYARYSSDNQRDASIADQLRVCRTHAEKQGWSIVEEYTDHAISGASL-MRPGIQALIADAQRGRFQIVLAEAMDRLSRDQEDIAGVFKRMNYAGVRIVTLSEGEVSHLHVGLKGTMNALFLKDLAEKTHRGLRGRVEQGKSGGGNAYGYDVVRKLDANGEPIRGDRTINPAEADVVRRIFRDFAAGLGPRAIAFRLNDEGIPAPGSGAWGFSTINGNRLRGTGILNNEMYVGRLVWNRQRFIKDPDTGKRQRQPGHTRHVIARPLP-------------------------------RETPPPLPVLGPQQVRLLWWLLIFTEN----------------------------------------------------------------------…
495	GC_00000019		K_rhaeticus_LCK1B3	2653	7	21	4	0	0.771585	0.697605	0.732732										L	Replication, recombination and repair					COG1961	Site-specific DNA recombinase SpoIVCA/DNA invertase PinE (SpoIVCA) (PDB:1GDT)	None	None			K06400	site-specific DNA recombinase	MTRVALYARYSSDNQRDASIEDQFRICREHAKREKWKVIGAYKDAGISGASMILRPGIQTLLQDAQAGRFDIVLAEALDRISRDQADVATLFKHLKFAGVPIVTLAEGEISELHVGLKGTMNALFLKDLAAKTHRGLRGRVEDGKSGGGLCYGYRVVRQFDAKGEQIRGDREIDAHQAEIVRRIFCDFAAGIGPRAIAKALNDQGIAGPEGKLWSDTTIRGHVKRGTGIINNELYIGRLVWNRQRYVKDPSTGKRVSRLNPESEWVVTEVPDLRIVDDALWQATKARQSVIAEKYVNVTEAVRAHHKRNRLNGTRRPKSLLSGLLFCGQCGGPYTLRGSDRFACSSHVTNGSCTNSRTIPRPDLERRVLSGLKDRMMAPEIAAEAMRAYAEETNRLNRE…
496	GC_00000019		K_rhaeticus_LCK1B3	2247	7	21	4	0	0.771585	0.697605	0.732732										L	Replication, recombination and repair					COG1961	Site-specific DNA recombinase SpoIVCA/DNA invertase PinE (SpoIVCA) (PDB:1GDT)	None	None			K06400	site-specific DNA recombinase	MTRVALYARYSSDNQRAASIEDQFRLCEERATREGWRVVEYYRDAAISGASMILRPGIQTLLRDAQAGQFDVVLAEALDRVSRDQADVATLFKRLQFAGVTIVTLAEGEISELHVGLKGTMNALFLKDLAMKTHRGLRGRVEAGKSGGGICYGYRVVHQMDGRGELIRGDREIDDAQAEIVRRIFREFASGRSALSIASRLNDEGILSPTGGKWNNTTLRGNALRGTGIVNNELYIGRLVWNRLRYLKDPQTGKRVSRLNPQSEWIVTEVPNLRIMDDDLWQAVRDRQALIAEKSVNISAGIRASI--NKLNGQRRPKSLLSGLVFCGVCGGPCSIRGGDRFACSTHMDNRSCTNRTTIRRPELEDRVLSGLKDRLMTPEAAAEAMRAYVEETNRTNHE…
497	GC_00000019		K_rhaeticus_LCK1B3	2992	7	21	4	0	0.771585	0.697605	0.732732										L	Replication, recombination and repair					COG1961	Site-specific DNA recombinase SpoIVCA/DNA invertase PinE (SpoIVCA) (PDB:1GDT)	None	None					-----------------------------------------------------------------------------------------------------------------------------------------------------------------------------------------------------------------------------------------MYVGKLVWNRQRFIKDPDTGKRQARPNPESEWVIQEVPELRIVDQDLWDAVKARQA-----SVSASRDTRDTSSPDHFREKRRPRYLFSGLSKCGCCGGGYSTS--------------------------------------------------------------…
498	GC_00000019		K_rhaeticus_N2B4	2248	7	21	4	0	0.771585	0.697605	0.732732										L	Replication, recombination and repair					COG1961	Site-specific DNA recombinase SpoIVCA/DNA invertase PinE (SpoIVCA) (PDB:1GDT)	None	None			K06400	site-specific DNA recombinase	-MKVALYARYSSDNQRDASIADQLRVCRTHAEKQGWSIVEEYTDHAISGASL-MRPGIQALIADAQRGRFQIVLAEAMDRLSRDQEDIAGVFKRMNYAGVRIVTLSEGEVSHLHVGLKGTMNALFLKDLAEKTHRGLRGRVEQGKSGGGNAYGYDVVRKLDANGEPIRGDRTINPAEADVVRRIFRDFAAGLGPRAIAFRLNDEGIPAPGSGAWGFSTINGNRLRGTGILNNEMYVGRLVWNRQRFIKDPDTGKRQRQPGHTRHVIARPLP-------------------------------RETPPPLPVLGPQQVRLLWWLLIFTEN----------------------------------------------------------------------…
499	GC_00000019		K_rhaeticus_N2B4	3095	7	21	4	0	0.771585	0.697605	0.732732										L	Replication, recombination and repair					COG1961	Site-specific DNA recombinase SpoIVCA/DNA invertase PinE (SpoIVCA) (PDB:1GDT)	None	None			K06400	site-specific DNA recombinase	#NAME?
500	GC_00000019		K_rhaeticus_N2B4	2756	7	21	4	0	0.771585	0.697605	0.732732										L	Replication, recombination and repair					COG1961	Site-specific DNA recombinase SpoIVCA/DNA invertase PinE (SpoIVCA) (PDB:1GDT)	None	None			K06400	site-specific DNA recombinase	MTRVALYARYSSDNQRDASIEDQFRICREHAKREKWKVVGAYKDAGISGASMILRPGIQTLLQDAQAGRFDIVLAEALDRISRDQADVATLFKHLKFAGVPIVTLAEGEISELHVGLKGTMNALFLKDLAAKTHRGLRGRVEDGKSGGGLCYGYRVVRQFDAKGEQIRGDREIEAHQAEIIRRIFRDFAAGIGPRAIAKALNDQGIAGPEGKLWSDTTIRGHVKRGTGIINNELYIGRLVWNRQRYVKDPSTGKRVSRLNPESEWVVTEVPKLRIVDDALWQATKIRQSVIAEKYVNVTEAVRAHHKRNRLNGTRRPKSLLSGLLFCGLCGGPYTLRGSDRFACSSHVTNGSCTNSRTIPRPDLERRVLSGLKDRMMAPEIAAEAMRAYAEETNRLNRE…
501	GC_00000019		K_rhaeticus_OB2	2953	7	21	4	0	0.771585	0.697605	0.732732										L	Replication, recombination and repair					COG1961	Site-specific DNA recombinase SpoIVCA/DNA invertase PinE (SpoIVCA) (PDB:1GDT)	None	None			K06400	site-specific DNA recombinase	-MKVALYARYSSDNQRDASIADQLRVCRTHAEKQGWSIVEEYTDHAISGASL-MRPGIQALIADAQRGRFQIVLAEAMDRLSRDQEDIAGVFKRMNYAGVRIVTLSEGEVSHLHVGLKGTMNALFLKDLAEKTHRGLRGRVEQGKSGGGNAYGYDVVRKLDANGEPIRGDRTINPAEADVVRRIFRDFAAGLGPRAIAFRLNDEGIPAPGSGAWGFSTINGNRLRGTGILNNEMYVGRLVWNRQRFIKDPDTGKRQRQPGHTRHVIARPLP-------------------------------RETPPPLPVLGPQQVRLLWWLLIFTEN----------------------------------------------------------------------…
502	GC_00000019		K_rhaeticus_OB2	2657	7	21	4	0	0.771585	0.697605	0.732732										L	Replication, recombination and repair					COG1961	Site-specific DNA recombinase SpoIVCA/DNA invertase PinE (SpoIVCA) (PDB:1GDT)	None	None			K06400	site-specific DNA recombinase	MTRVALYARYSSDNQRDASIEDQFRICREHAKREKWKVIGAYKDAGISGASMILRPGIQTLLQDAQAGRFDIVLAEALDRISRDQADVATLFKHLKFAGVPIVTLAEGEISELHVGLKGTMNALFLKDLAAKTHRGLRGRVEDGKSGGGLCYGYRVVRQFDAKGEQIRGDREIDAHQAEIVRRIFCDFAAGIGPRAIAKALNDQGIAGPEGKLWSDTTIRGHVKRGTGIINNELYIGRLVWNRQRYVKDPSTGKRVSRLNPESEWVVTEVPDLRIVDDALWQATKARQSVIAEKYVNVTEAVRAHHKRNRLNGTRRPKSLLSGLLFCGQCGGPYTLRGSDRFACSSHVTNGSCTNSRTIPRPDLERRVLSGLKDRMMAPEIAAEAMRAYAEETNRLNRE…
503	GC_00000019		K_rhaeticus_UOU2B2	3086	7	21	4	0	0.771585	0.697605	0.732732										L	Replication, recombination and repair					COG1961	Site-specific DNA recombinase SpoIVCA/DNA invertase PinE (SpoIVCA) (PDB:1GDT)	None	None			K06400	site-specific DNA recombinase	-MKVALYARYSSDNQRDASIADQLRVCRTHAEKQGWSIVEEYTDHAISGASL-MRPGIQALIADAQRGRFQIVLAEAMDRLSRDQEDIAGVFKRMNYAGVRIVTLSEGEVSHLHVGLKGTMNALFLKDLAEKTHRGLRGRVEQGKSGGGNAYGYDVVRKLDANGEPIRGDRTINPAEADVVRRIFRDFAAGLGPRAIAFRLNDEGIPAPGSGAWGFSTINGNRLRGTGILNNEMYVGRLVWNRQRFIKDPDTGKRQRQPGHTRHVIARPLP-------------------------------RETPPPLPVLGPQQVRLLWWLLIFTEN----------------------------------------------------------------------…
504	GC_00000019		K_rhaeticus_UOU2B2	2373	7	21	4	0	0.771585	0.697605	0.732732										L	Replication, recombination and repair					COG1961	Site-specific DNA recombinase SpoIVCA/DNA invertase PinE (SpoIVCA) (PDB:1GDT)	None	None			K06400	site-specific DNA recombinase	#NAME?
505	GC_00000019		K_rhaeticus_UOU2B2	2556	7	21	4	0	0.771585	0.697605	0.732732										L	Replication, recombination and repair					COG1961	Site-specific DNA recombinase SpoIVCA/DNA invertase PinE (SpoIVCA) (PDB:1GDT)	None	None			K06400	site-specific DNA recombinase	MTRVALYARYSSDNQRDASIEDQFRICREHAKREKWKVIGAYKDAGISGASMILRPGIQTLLQDAQAGRFDIVLAEALDRISRDQADVATLFKHLKFAGVPIVTLAEGEISELHVGLKGTMNALFLKDLAAKTHRGLRGRVEDGKSGGGLCYGYRVVRQFDAKGEQIRGDREIDAHQAEIVRRIFCDFAAGIGPRAIAKALNDQGIAGPEGKLWSDTTIRGHVKRGTGIINNELYIGRLVWNRQRYVKDPSTGKRVSRLNPESEWVVTEVPDLRIVDDALWQATKARQSVIAEKYVNVTEAVRAHHKRNRLNGTRRPKSLLSGLLFCGQCGGPYTLRGSDRFACSSHVTNGSCTNSRTIPRPDLERRVLSGLKDRMMAPEIAAEAMRAYAEETNRLNRE…
506	GC_00000019		iGEM	2948	7	21	4	0	0.771585	0.697605	0.732732										L	Replication, recombination and repair					COG1961	Site-specific DNA recombinase SpoIVCA/DNA invertase PinE (SpoIVCA) (PDB:1GDT)	None	None			K06400	site-specific DNA recombinase	-MKVALYARYSSDNQRDASIADQLRVCRTHAEKQGWSIVEEYTDHAISGASL-MRPGIQALIADAQRGRFQIVLAEAMDRLSRDQEDIAGVFKRMNYAGVRIVTLSEGEVSHLHVGLKGTMNALFLKDLAEKTHRGLRGRVEQGKSGGGNAYGYDVVRKLDANGEPIRGDRTINPAEADVVRRIFRDFAAGLGPRAIAFRLNDEGIPAPGSGAWGFSTINGNRLRGTGILNNEMYVGRLVWNRQRFIKDPDTGKRQRQPGHTRHVIARPLP-------------------------------RETPPPLPVLGPQQVRLLWWLLIFTEN----------------------------------------------------------------------…
507	GC_00000019		iGEM	366	7	21	4	0	0.771585	0.697605	0.732732										L	Replication, recombination and repair					COG1961	Site-specific DNA recombinase SpoIVCA/DNA invertase PinE (SpoIVCA) (PDB:1GDT)	None	None			K06400	site-specific DNA recombinase	MTRVALYARYSSDNQRAASIEDQFRLCEERAAREGWQVVDYYRDAAISGASMILRPGIQTLLRDAQAGQFDIVLAEALDRVSRDQADVATLFKRLQFAGVTIVTLAEGEISELHVGLKGTMNALFLKDLALKTHRGLRGRVEAGKSGGGLCYGYRVVHQMDVRGELIRGDREIDDAQAEIVRRIFREFASGRSALAIAGRLNDEGILSPTGGKWNNTTLRGNALRGTGILNNELYIGRLVWNRLRYLKDPQTGKRVSRLNPQSEWIVTEVPDLRIMDDDLWQAVRARQALIAEKSVNISAGIRASI--NKLNGQRRPKSLLSGLVFCGVCGGPCSIRGGDRFACSTHMDNRSCTNRTTIRRPELEDRVLSGLKDRLMTPEAAAEAMRAYVEETNRANHE…
508	GC_00000019		iGEM	2977	7	21	4	0	0.771585	0.697605	0.732732										L	Replication, recombination and repair					COG1961	Site-specific DNA recombinase SpoIVCA/DNA invertase PinE (SpoIVCA) (PDB:1GDT)	None	None					MTRVALYAHHSSDNQSAASIEDQLRLRDEMAVREGWPVVQTYR-------------------------------------------------------------------------------------------------------------------------------------------------------------------------------------------------------------------------------------------------------------------------------------------C------------------------------------------------------------------------…
509	GC_00000020		ASM1161152v1	895	7	21	5	0	0.741387	0.987928	0.847083										S	Function unknown					COG5489	Uncharacterized conserved protein, DUF736 family	None	None					MAQIGLFTRTKTGFAGRIRTLTVAQDILLVPAEFSDAEHASDYRIHLTDAD-GPEVGAGWKRTGERAGEYIAVALDDPAFAQPIRANLFRAGGERAVWVLNWTRPSRRVERGE
510	GC_00000020		ASM1472581	903	7	21	5	0	0.741387	0.987928	0.847083										S	Function unknown					COG5489	Uncharacterized conserved protein, DUF736 family	None	None					MAQIGLFTRTKTGFAGRIRTLTVAQDILLVPAEFSDAEHASDYRIHLTDAD-GPEVGAGWKRTGERAGEYIAVALDDPAFAQPIRANLFRAGGERAVWVLNWTRPSRRVERGE
511	GC_00000020		K_rhaeticus_LCK1B3	2882	7	21	5	0	0.741387	0.987928	0.847083										S	Function unknown					COG5489	Uncharacterized conserved protein, DUF736 family	None	None					MAQIGLFTRTKTGFAGRIRTLTVAQDILLVPAEFSDAEHASDYRIHLTDAD-GPEVGAGWKRTGERAGEYIAVALDDPAFAQPIRANLFRAGGERAVWVLNWTRPSRRVERGE
512	GC_00000020		K_rhaeticus_LCK1B3	2665	7	21	5	0	0.741387	0.987928	0.847083										S	Function unknown					COG5489	Uncharacterized conserved protein, DUF736 family	None	None					MPQIGSFTRDKTGFAGRIQTFLGSHEIVIVQAEKSESDNALDYRIHRDDED-GPEIGAGWKRTGERAGDYVALVIDDPLLPQPLRANLFRDASDGGIWSLHWNRPQKRDGRD-
513	GC_00000020		K_rhaeticus_LCK1B3	3057	7	21	5	0	0.741387	0.987928	0.847083										S	Function unknown					COG5489	Uncharacterized conserved protein, DUF736 family	None	None					MTQIGVFTRTASGFAGRLRTLALDAELTFVRAENADAEHAPDYRIHLGDNAETPEIGAGWTRTGERAGEYVSVLLDDPSLTQPIRATLFQAGRGGRVWNLVWTRAARRQGGRE
514	GC_00000020		K_rhaeticus_LCK1B3	3287	7	21	5	0	0.741387	0.987928	0.847083										S	Function unknown					COG5489	Uncharacterized conserved protein, DUF736 family	None	None					MAQIGTFTRTADGFAGRLRTLALDVELTIVPATSSDAEYAPDYRVHLGDADAGPEVGAGWKRTGEKAGTYLSLVLDDPMLAQPIRANLFQSDRQGRAFHLVWSRPVKRDDRR-
515	GC_00000020		K_rhaeticus_LCK1B3	2535	7	21	5	0	0.741387	0.987928	0.847083										S	Function unknown					COG5489	Uncharacterized conserved protein, DUF736 family	None	None					MAQIGLFTRTATGFAGRLRTLALDAELTFARVEGSDAENAPDYRIHLGDSAEALEIGVGWTRTEERAGAYVSVLLDDPSLTQPIRATLFQAGRGGRVWQLVWNRSTKRQGTRE
516	GC_00000020		K_rhaeticus_N2B4	2373	7	21	5	0	0.741387	0.987928	0.847083										S	Function unknown					COG5489	Uncharacterized conserved protein, DUF736 family	None	None					MAQIGLFTRTKTGFAGRIRTLTVAQDILLVPAEFSDAEHASDYRIHLTDAD-GPEVGAGWKRTGERAGEYIAVALDDPAFAQPIRANLFRAGGERAVWVLNWTRPSRRVERGE
517	GC_00000020		K_rhaeticus_N2B4	2257	7	21	5	0	0.741387	0.987928	0.847083										S	Function unknown					COG5489	Uncharacterized conserved protein, DUF736 family	None	None					MAQIGTFTRTADGFAGRLRTLALDVELTIVPATSSDAEYAPDYRVHLGDADAGPEVGAGWKRTGEKAGTYLSLVLDDPMLAQPIRANLFQSDRQGRAFHLVWSRPVKRDDRR-
518	GC_00000020		K_rhaeticus_N2B4	2859	7	21	5	0	0.741387	0.987928	0.847083										S	Function unknown					COG5489	Uncharacterized conserved protein, DUF736 family	None	None					MAQIGLFTRTAEGFSGRLRTLALDAELILARVETPDGGNAPDYRIYLGDSTEGPEVGAGWTRTGERAGEYIVVVLDDPSLAQGLRASLFQAGRGGRIWQLVWNRPQKRQGARE
519	GC_00000020		K_rhaeticus_N2B4	1732	7	21	5	0	0.741387	0.987928	0.847083										S	Function unknown					COG5489	Uncharacterized conserved protein, DUF736 family	None	None					MTQIGSFIRTPDGFAGRLRTLALDAELTFLSVGAGTAENAPDYRIHLGDGDAGPEVGAGWTRTGERAGEYVSVLLDDPIFTQPIRASLFQVGRGGRDWQLVWNRQVKRDDRR-
520	GC_00000020		K_rhaeticus_OB2	2800	7	21	5	0	0.741387	0.987928	0.847083										S	Function unknown					COG5489	Uncharacterized conserved protein, DUF736 family	None	None					MAQIGLFTRTKTGFAGRIRTLTVAQDILLVPAEFSDAEHASDYRIHLTDAD-GPEVGAGWKRTGERAGEYIAVALDDPAFAQPIRANLFRAGGERAVWVLNWTRPSRRVERGE
521	GC_00000020		K_rhaeticus_OB2	2645	7	21	5	0	0.741387	0.987928	0.847083										S	Function unknown					COG5489	Uncharacterized conserved protein, DUF736 family	None	None					MPQIGSFTRDKTGFAGRIQTFLGSHEIVIVQAEKSESDNALDYRIHRDDED-GPEIGAGWKRTGERAGDYVALVIDDPLLPQPLRANLFRDASDGGIWSLHWNRPQKRDGRD-
522	GC_00000020		K_rhaeticus_OB2	2962	7	21	5	0	0.741387	0.987928	0.847083										S	Function unknown					COG5489	Uncharacterized conserved protein, DUF736 family	None	None					MTQIGVFTRTASGFAGRLRTLALDAELTFVRAENADAEHAPDYRIHLGDNAETPEIGAGWTRTGERAGEYVSVLLDDPSLTQPIRATLFQAGRGGRVWNLVWTRAARRQGGRE
523	GC_00000020		K_rhaeticus_OB2	3131	7	21	5	0	0.741387	0.987928	0.847083										S	Function unknown					COG5489	Uncharacterized conserved protein, DUF736 family	None	None					MAQIGTFTRTADGFAGRLRTLALDVELTIVPATSSDAEYAPDYRVHLGDADAGPEVGAGWKRTGEKAGTYLSLVLDDPMLAQPIRANLFQSDRQGRAFHLVWSRPVKRDDRR-
524	GC_00000020		K_rhaeticus_UOU2B2	2709	7	21	5	0	0.741387	0.987928	0.847083										S	Function unknown					COG5489	Uncharacterized conserved protein, DUF736 family	None	None					MAQIGLFTRTKTGFAGRIRTLTVAQDILLVPAEFSDAEHASDYRIHLTDAD-GPEVGAGWKRTGERAGEYIAVALDDPAFAQPIRANLFRAGGERAVWVLNWTRPSRRVERGE
525	GC_00000020		K_rhaeticus_UOU2B2	2544	7	21	5	0	0.741387	0.987928	0.847083										S	Function unknown					COG5489	Uncharacterized conserved protein, DUF736 family	None	None					MPQIGSFTRDKTGFAGRIQTFLGSHEIVIVQAEKSESDNALDYRIHRDDED-GPEIGAGWKRTGERAGDYVALVIDDPLLPQPLRANLFRDASDGGIWSLHWNRPQKRDGRD-
526	GC_00000020		K_rhaeticus_UOU2B2	2602	7	21	5	0	0.741387	0.987928	0.847083										S	Function unknown					COG5489	Uncharacterized conserved protein, DUF736 family	None	None					MTQIGVFTRTASGFAGRLRTLALDAELTFVRAENADAEHAPDYRIHLGDNAETPEIGAGWTRTGERAGEYVSVLLDDPSLTQPIRATLFQAGRGGRVWNLVWTRAARRQGGRE
527	GC_00000020		K_rhaeticus_UOU2B2	2884	7	21	5	0	0.741387	0.987928	0.847083										S	Function unknown					COG5489	Uncharacterized conserved protein, DUF736 family	None	None					MAQIGTFTRTADGFAGRLRTLALDVELTIVPATSSDAEYAPDYRVHLGDADAGPEVGAGWKRTGEKAGTYLSLVLDDPMLAQPIRANLFQSNRQGRAFHLVWSRPVKRDDRR-
528	GC_00000020		K_rhaeticus_UOU2B2	2422	7	21	5	0	0.741387	0.987928	0.847083										S	Function unknown					COG5489	Uncharacterized conserved protein, DUF736 family	None	None					MTHIGVFTRTASGFAGRLRTLALDAELTVVRAENANAEHAPDYRIHLGDNAEAPEIGAGWTRTGERAGEYVSVLLDDPSFVQPIRATLFQAGRGGRVWNLVWTRAAKRQGGRE
529	GC_00000020		iGEM	856	7	21	5	0	0.741387	0.987928	0.847083										S	Function unknown					COG5489	Uncharacterized conserved protein, DUF736 family	None	None					MAQIGLFTRTKTGFAGRIRTLTVAQDILLVPAEFSDAEHASDYRIHLTDAD-GPEVGAGWKRTGERAGEYIAVALDDPAFAQPIRANLFRAGGERAVWVLNWTRPSRRVERGE
530	GC_00000021		ASM1161152v1	660	7	21	3	0	0.878061	0.913103	0.895239										M	Cell wall/membrane/envelope biogenesis					COG2885	Outer membrane protein OmpA and related peptidoglycan-associated (lipo)proteins (OmpA) (PDB:1OAP)	None	Outer membrane protein					MRLRTALLATSLLAATPFAAKATTITGPYVDIGGGYNLTQTQHGHF-------------------ADTEDG-----PGREKLGHRHGWTGFGAVGWGFGNGLRAEIEGDYNWSEIYS------------KTRGDKGSDRSYGGFVNVLYDIDLKRLFNIDVPVTPFVGVGAGYLWQNAHDVTV-GNNAARSLS--GTKGGFAYQGIVGAAYDIPGVPGLQMTTEYRMIGQPSSFTMGN----YTASGPEGTGHASFDHRFNHQFIVGVRYAFNNAPPPPPPAPAVVPPAPTAARTYLVFFDWDGAALTGRSREIVAEAAQASTHVQTTRIEVNGYTDNTAAHPGPRGQQYNLGLSMRRAESVKAELIRDGVPANAIDIHGYGEAHPLVPTGPDTREPQN…
531	GC_00000021		ASM1161152v1	661	7	21	3	0	0.878061	0.913103	0.895239										M	Cell wall/membrane/envelope biogenesis					COG2885	Outer membrane protein OmpA and related peptidoglycan-associated (lipo)proteins (OmpA) (PDB:1OAP)	None	Outer membrane protein					MRLRAALLATSLLAAAPVAAKATTITGPYVGIGGGYDLTQTQHMHD-------------------ADLKNGANGNDDGGQHVRHGHGWTGFANVGWGFGNGLRAEVEGAYSWTAITSV-----------DAEKTKGHDRSYGGFVNVLYDIDLKRLFGIDVPVTPFVGAGAGYLWENAN---VTGMSSGAQMK--GTNGSFAYQGIVGAAYDIPGVSGLQMTTEYRMVGQVEDFGMGN----IHASGGGYTSAERFDHRFNHEFIVGVRYAFNNAPPPPPPAPAVVPPAPTAARTYLVFFDWDGAALTGRSREIVAEAAQASTHVQTTRIEVNGYTDNTAAHPGPRGQQYNLGLSMRRADSVKAELIRDGVPANAIDIHGYGEAHPLVPTGPDTREPQN…
532	GC_00000021		ASM1161152v1	662	7	21	3	0	0.878061	0.913103	0.895239										M	Cell wall/membrane/envelope biogenesis					COG2885	Outer membrane protein OmpA and related peptidoglycan-associated (lipo)proteins (OmpA) (PDB:1OAP)	None	Outer membrane protein					MRLRAALLATALTTTPVVTAMATTITGPYADIGGGYNLTQTQHLHDFDNDRLMKGYVDHAPAASQADVRDTYSPSMHYRERVRHGDGWTGFAAFGWGFGNGLRAEVEGAYNWSGLTGMTFSQGGPRGGSTTGRTQGSDRSYGGFINVLYDIDLKRLFNIDVPVTPFVGVGAGYLWQNVSSSTVLASNSSLNLRQHGTNGSFAYQGIVGAAYDIPGVAGLQMTTEYRMVGQVESFSMGNITQSYTANYGADNSHPSYDHRFNHQFIVGVRYAFNTAPPPPPPAPAVVPPVPAVARTYLVFFDWDGAALTGRAREIVAEAAQASTHVQTTRIEVNGYTDNSAAQPGPRGQQYNLGLSLRRADSVKAELIRDGVPASAIGVQGYGEARPLVPTGPDTREPQN…
533	GC_00000021		ASM1472581	660	7	21	3	0	0.878061	0.913103	0.895239										M	Cell wall/membrane/envelope biogenesis					COG2885	Outer membrane protein OmpA and related peptidoglycan-associated (lipo)proteins (OmpA) (PDB:1OAP)	None	Outer membrane protein					MRLRTALLATSLLAATPFAAKATTITGPYVDIGGGYNLTQTQHGHF-------------------ADTEDG-----PGREKLGHRHGWTGFGAVGWGFGNGLRAEIEGDYNWSEIYS------------KTRGDKGSDRSYGGFVNVLYDIDLKRLFNIDVPVTPFVGVGAGYLWQNAHDVTV-GNNAARSLS--GTKGGFAYQGIVGAAYDIPGVPGLQMTTEYRMIGQPSSFTMGN----YTASGPEGTGHASFDHRFNHQFIVGVRYAFNNAPPPPPPAPAVVPPAPTAARTYLVFFDWDGAALTGRSREIVAEAAQASTHVQTTRIEVNGYTDNTAAHPGPRGQQYNLGLSMRRAESVKAELIRDGVPANAIDIHGYGEAHPLVPTGPDTREPQN…
534	GC_00000021		ASM1472581	661	7	21	3	0	0.878061	0.913103	0.895239										M	Cell wall/membrane/envelope biogenesis					COG2885	Outer membrane protein OmpA and related peptidoglycan-associated (lipo)proteins (OmpA) (PDB:1OAP)	None	Outer membrane protein					MRLRAALLATSLLAAAPVAAKATTITGPYVGIGGGYDLTQTQHMHD-------------------ADLKNGANGNDDGGQHVRHGHGWTGFANVGWGFGNGLRAEVEGAYSWTAITSV-----------DAEKTKGHDRSYGGFVNVLYDIDLKRLFGIDVPVTPFVGAGAGYLWENAN---VTGMSSGAQMK--GTNGSFAYQGIVGAAYDIPGVSGLQMTTEYRMVGQVEDFGMGN----IHASGGGYTSAERFDHRFNHEFIVGVRYAFNNAPPPPPPAPAVVPPAPTAARTYLVFFDWDGAALTGRSREIVAEAAQASTHVQTTRIEVNGYTDNTAAHPGPRGQQYNLGLSMRRADSVKAELIRDGVPANAIDIHGYGEAHPLVPTGPDTREPQN…
535	GC_00000021		ASM1472581	662	7	21	3	0	0.878061	0.913103	0.895239										M	Cell wall/membrane/envelope biogenesis					COG2885	Outer membrane protein OmpA and related peptidoglycan-associated (lipo)proteins (OmpA) (PDB:1OAP)	None	Outer membrane protein					MRLRAALLATALTTTPVVTAMATTITGPYADIGGGYNLTQTQHLHDFDNDRLMKGYVDHAPAASQADVRDTYSPSMHYRERVRHGDGWTGFAAFGWGFGNGLRAEVEGAYNWSGLTGMTFSQGGPRGGSTTGRTQGSDRSYGGFINVLYDIDLKRLFNIDVPVTPFVGVGAGYLWQNVSSSTVLASNSSLNLRQHGTNGSFAYQGIVGAAYDIPGVAGLQMTTEYRMVGQVESFSMGNITQSYTANYGADNSHPSYDHRFNHQFIVGVRYAFNTAPPPPPPAPAVVPPVPAVARTYLVFFDWDGAALTGRAREIVAEAAQASTHVQTTRIEVNGYTDNSAAQPGPRGQQYNLGLSLRRADSVKAELIRDGVPASAIGVQGYGEARPLVPTGPDTREPQN…
536	GC_00000021		K_rhaeticus_LCK1B3	197	7	21	3	0	0.878061	0.913103	0.895239										M	Cell wall/membrane/envelope biogenesis					COG2885	Outer membrane protein OmpA and related peptidoglycan-associated (lipo)proteins (OmpA) (PDB:1OAP)	None	Outer membrane protein					MRLRTALLATSLLAATPFAAKATTITGPYVDIGGGYNLTQTQHGHF-------------------ADTEDG-----PGREKLGHRHGWTGFGAVGWGFGNGLRAEIEGDYNWSEIYS------------KTRGDKGSDRSYGGFVNVLYDIDLKRLFNIDVPVTPFVGVGAGYLWQNAHDVTV-GNNAARSLS--GTKGGFAYQGIVGAAYDIPGVPGLQMTTEYRMIGQPSSFTMGN----YTASGPEGTGHASFDHRFNHQFIVGVRYAFNNAPPPPPPAPAVVPPAPTAARTYLVFFDWDGAALTGRSREIVAEAAQASTHVQTTRIEVNGYTDNTAAHPGPRGQQYNLGLSMRRAESVKAELIRDGVPANAIDIHGYGEAHPLVPTGPDTREPQN…
537	GC_00000021		K_rhaeticus_LCK1B3	196	7	21	3	0	0.878061	0.913103	0.895239										M	Cell wall/membrane/envelope biogenesis					COG2885	Outer membrane protein OmpA and related peptidoglycan-associated (lipo)proteins (OmpA) (PDB:1OAP)	None	Outer membrane protein					MRLRAALLATSLLAAAPVAAKATTITGPYVGIGGGYDLTQTQHMHD-------------------ADLKNGANGNDDGGQHVRHGHGWTGFANVGWGFGNGLRAEVEGAYSWTAITSV-----------DAEKTKGHDRSYGGFVNVLYDIDLKRLFGIDVPVTPFVGAGAGYLWENAN---VTGMSSGAQMK--GTNGSFAYQGIVGAAYDIPGVSGLQMTTEYRMVGQVEDFGMGN----IHASGGGYTSAERFDHRFNHEFIVGVRYAFNNAPPPPPPAPAIVPPAPTAARTYLVFFDWDGAALTGRSREIVAEAAQASTHVQTTRIEVNGYTDNTAAHPGPRGQQYNLGLSMRRAESVKAELIRDGVPANAIDIHGYGEAHPLVPTGPDTREPQN…
538	GC_00000021		K_rhaeticus_LCK1B3	195	7	21	3	0	0.878061	0.913103	0.895239										M	Cell wall/membrane/envelope biogenesis					COG2885	Outer membrane protein OmpA and related peptidoglycan-associated (lipo)proteins (OmpA) (PDB:1OAP)	None	Outer membrane protein					MRLRAALLATALTTTPVVTAMATTITGPYADIGGGYNLTQTQHLHDFDNDRLMKGYVDHALAASQADVRDTYSPSMHYRERVRHGDGWTGFAAFGWGFGNGLRAEVEGAYNWSGLTGMTFSQGGPRGGSTTGRTQGSDRSYGGFINVLYDIDLKRLFNIDVPVTPFVGVGAGYLWQNVSSSTVLASNSSLNLRQHGTNGSFAYQGIVGAAYDIPGVAGLQMTTEYRMVGQVESFSMGNITQSYTANYGADNSHPSYDHRFNHQFIVGVRYAFNTAPPPPPPAPAVVPPVPAVARTYLVFFDWDGAALTGRAREIVAQAAQASTHVQTTRIEVNGYTDNSAAQPGPRGQQYNLGLSLRRADSVKAELIRDGVPASAIGVQGYGEARPLVPTGPDTREPQN…
539	GC_00000021		K_rhaeticus_N2B4	497	7	21	3	0	0.878061	0.913103	0.895239										M	Cell wall/membrane/envelope biogenesis					COG2885	Outer membrane protein OmpA and related peptidoglycan-associated (lipo)proteins (OmpA) (PDB:1OAP)	None	Outer membrane protein					MRLRTALLATSLLAATPFAAKATTITGPYVDIGGGYNLTQTQHGHF-------------------ADTEDG-----PGREKLGHRHGWTGFGAVGWGFGNGLRAEIEGDYNWSEIYS------------KTRGDKGSDRSYGGFVNVLYDIDLKRLFNIDVPVTPFVGVGAGYLWQNAHDVTV-GNNAARSLS--GTKGGFAYQGIVGAAYDIPGVPGLQMTTEYRMIGQPSSFTMGN----YTASGPEGTGHASFDHRFNHQFIVGVRYAFNNAPPPPPPAPAVVPPAPTAARTYLVFFDWDGAALTGRSREIVAEAAQASTHVQTTRIEVNGYTDNTAAHPGPRGQQYNLGLSMRRAESVKAELIRDGVPANAIDIHGYGEAHPLVPTGPDTREPQN…
540	GC_00000021		K_rhaeticus_N2B4	498	7	21	3	0	0.878061	0.913103	0.895239										M	Cell wall/membrane/envelope biogenesis					COG2885	Outer membrane protein OmpA and related peptidoglycan-associated (lipo)proteins (OmpA) (PDB:1OAP)	None	Outer membrane protein					MRLRAALLATSLLAAAPVAAKATTITGPYVGIGGGYDLTQTQHMHD-------------------ADLKNGANGNDDGGQHVRHGHGWTGFANVGWGFGNGLRAEVEGAYSWTAITSV-----------DAEKTKGHDRSYGGFVNVLYDIDLKRLFGIDVPVTPFVGAGAGYLWENAN---VTGMSSGAQMK--GTNGSFAYQGIVGAAYDIPGVSGLQMTTEYRMVGQVEDFGMGN----IHASGGGYTSAERFDHRFNHEFIVGVRYAFNNAPPPPPPAPAIVPPAPTAARTYLVFFDWDGAALTGRSREIVAEAAQASTHVQTTRIEVNGYTDNTAAHPGPRGQQYNLGLSMRRAESVKAELIRDGVPANAIDIHGYGEAHPLVPTGPDTREPQN…
541	GC_00000021		K_rhaeticus_N2B4	499	7	21	3	0	0.878061	0.913103	0.895239										M	Cell wall/membrane/envelope biogenesis					COG2885	Outer membrane protein OmpA and related peptidoglycan-associated (lipo)proteins (OmpA) (PDB:1OAP)	None	Outer membrane protein					MRLRAALLATALTTTPVVTAMATTITGPYADIGGGYNLTQTQHLHDFDNDRLMKGYVDHALAASQADVRDTYSPSMHYRERVRHGDGWTGFAAFGWGFGNGLRAEVEGAYNWSGLTGMTFSQGGPRGGSTTGRTQGSDRSYGGFINVLYDIDLKRLFNIDVPVTPFVGVGAGYLWQNVSSSTVLASNSSLNLRQHGTNGSFAYQGIVGAAYDIPGVAGLQMTTEYRMVGQVESFSMGNITQSYTANYGADNSHPSYDHRFNHQFIVGVRYAFNTAPPPPPPAPAVVPPVPAVARTYLVFFDWDGAALTGRAREIVAQAAQASTHVQTTRIEVNGYTDNSAAQPGPRGQQYNLGLSLRRADSVKAELIRDGVPASAIGVQGYGEARPLVPTGPDTREPQN…
542	GC_00000021		K_rhaeticus_OB2	629	7	21	3	0	0.878061	0.913103	0.895239										M	Cell wall/membrane/envelope biogenesis					COG2885	Outer membrane protein OmpA and related peptidoglycan-associated (lipo)proteins (OmpA) (PDB:1OAP)	None	Outer membrane protein					MRLRTALLATSLLAATPFAAKATTITGPYVDIGGGYNLTQTQHGHF-------------------ADTEDG-----PGREKLGHRHGWTGFGAVGWGFGNGLRAEIEGDYNWSEIYS------------KTRGDKGSDRSYGGFVNVLYDIDLKRLFNIDVPVTPFVGVGAGYLWQNAHDVTV-GNNAARSLS--GTKGGFAYQGIVGAAYDIPGVPGLQMTTEYRMIGQPSSFTMGN----YTASGPEGTGHASFDHRFNHQFIVGVRYAFNNAPPPPPPAPAVVPPAPTAARTYLVFFDWDGAALTGRSREIVAEAAQASTHVQTTRIEVNGYTDNTAAHPGPRGQQYNLGLSMRRAESVKAELIRDGVPANAIDIHGYGEAHPLVPTGPDTREPQN…
543	GC_00000021		K_rhaeticus_OB2	628	7	21	3	0	0.878061	0.913103	0.895239										M	Cell wall/membrane/envelope biogenesis					COG2885	Outer membrane protein OmpA and related peptidoglycan-associated (lipo)proteins (OmpA) (PDB:1OAP)	None	Outer membrane protein					MRLRAALLATSLLAAAPVAAKATTITGPYVGIGGGYDLTQTQHMHD-------------------ADLKNGANGNDDGGQHVRHGHGWTGFANVGWGFGNGLRAEVEGAYSWTAITSV-----------DAEKTKGHDRSYGGFVNVLYDIDLKRLFGIDVPVTPFVGAGAGYLWENAN---VTGMSSGAQMK--GTNGSFAYQGIVGAAYDIPGVSGLQMTTEYRMVGQVEDFGMGN----IHASGGGYTSAERFDHRFNHEFIVGVRYAFNNAPPPPPPAPAIVPPAPTAARTYLVFFDWDGAALTGRSREIVAEAAQASTHVQTTRIEVNGYTDNTAAHPGPRGQQYNLGLSMRRAESVKAELIRDGVPANAIDIHGYGEAHPLVPTGPDTREPQN…
544	GC_00000021		K_rhaeticus_OB2	627	7	21	3	0	0.878061	0.913103	0.895239										M	Cell wall/membrane/envelope biogenesis					COG2885	Outer membrane protein OmpA and related peptidoglycan-associated (lipo)proteins (OmpA) (PDB:1OAP)	None	Outer membrane protein					MRLRAALLATALTTTPVVTAMATTITGPYADIGGGYNLTQTQHLHDFDNDRLMKGYVDHALAASQADVRDTYSPSMHYRERVRHGDGWTGFAAFGWGFGNGLRAEVEGAYNWSGLTGMTFSQGGPRGGSTTGRTQGSDRSYGGFINVLYDIDLKRLFNIDVPVTPFVGVGAGYLWQNVSSSTVLASNSSLNLRQHGTNGSFAYQGIVGAAYDIPGVAGLQMTTEYRMVGQVESFSMGNITQSYTANYGADNSHPSYDHRFNHQFIVGVRYAFNTAPPPPPPAPAVVPPVPAVARTYLVFFDWDGAALTGRAREIVAQAAQASTHVQTTRIEVNGYTDNSAAQPGPRGQQYNLGLSLRRADSVKAELIRDGVPASAIGVQGYGEARPLVPTGPDTREPQN…
545	GC_00000021		K_rhaeticus_UOU2B2	1020	7	21	3	0	0.878061	0.913103	0.895239										M	Cell wall/membrane/envelope biogenesis					COG2885	Outer membrane protein OmpA and related peptidoglycan-associated (lipo)proteins (OmpA) (PDB:1OAP)	None	Outer membrane protein					MRLRTALLATSLLAATPFAAKATTITGPYVDIGGGYNLTQTQHGHF-------------------ADTEDG-----PGREKLGHRHGWTGFGAVGWGFGNGLRAEIEGDYNWSEIYS------------KTRGDKGSDRSYGGFVNVLYDIDLKRLFNIDVPVTPFVGVGAGYLWQNAHDVTV-GNNAARSLS--GTKGGFAYQGIVGAAYDIPGVPGLQMTTEYRMIGQPSSFTMGN----YTASGPEGTGHASFDHRFNHQFIVGVRYAFNNAPPPPPPAPAVVPPAPTAARTYLVFFDWDGAALTGRSREIVAEAAQASTHVQTTRIEVNGYTDNTAAHPGPRGQQYNLGLSMRRADSVKAELIRDGVPANAIDIHGYGEAHPLVPTGPDTREPQN…
546	GC_00000021		K_rhaeticus_UOU2B2	1019	7	21	3	0	0.878061	0.913103	0.895239										M	Cell wall/membrane/envelope biogenesis					COG2885	Outer membrane protein OmpA and related peptidoglycan-associated (lipo)proteins (OmpA) (PDB:1OAP)	None	Outer membrane protein					MRLRAALLATSLLAAAPVAAKATTITGPYVGIGGGYDLTQTQHMHD-------------------ADLKNGANGNDDGGQHVRHGHGWTGFANVGWGFGNGLRAEVEGAYSWTAITSV-----------DAEKTKGHDRSYGGFVNVLYDIDLKRLFGIDVPVTPFVGAGAGYLWENAN---VTGMSSGAQMK--GTNGSFAYQGIVGAAYDIPGVSGLQMTTEYRMVGQVEDFGMGN----IHASGGGYTSAERFDHRFNHEFIVGVRYAFNNAPPPPPPAPAIVPPAPTAARTYLVFFDWDGAALTGRSREIVAEAAQASTHVQTTRIEVNGYTDNTAAHPGPRGQQYNLGLSMRRADSVKAELIRDGVPANAIDIHGYGEAHPLVPTGPDTREPQN…
547	GC_00000021		K_rhaeticus_UOU2B2	1018	7	21	3	0	0.878061	0.913103	0.895239										M	Cell wall/membrane/envelope biogenesis					COG2885	Outer membrane protein OmpA and related peptidoglycan-associated (lipo)proteins (OmpA) (PDB:1OAP)	None	Outer membrane protein					MRLRAALLATALTTTPVVTAMATTITGPYADIGGGYNLTQTQHLHDFDNDRLMKGYVDHALAASQADVRDTYSPSMHYRERVRHGDGWTGFAAFGWGFGNGLRAEVEGAYNWSGLTGMTFSQGGPRGGSTTGRTQGSDRSYGGFINVLYDIDLKRLFNIDVPVTPFVGVGAGYLWQNVSSSTVLASNSSLNLRQHGTNGSFAYQGIVGAAYDIPGVAGLQMTTEYRMVGQVESFSMGNITQSYTANYGADNSHPSYDHRFNHQFIVGVRYAFNTAPPPPPPAPAVVPPVPAVARTYLVFFDWDGAALTGRAREIVAQAAQASTHVQTTRIEVNGYTDNSAAQPGPRGQQYNLGLSLRRADSVKAELIRDGVPASAIGVQGYGEARPLVPTGPDTREPQN…
548	GC_00000021		iGEM	630	7	21	3	0	0.878061	0.913103	0.895239										M	Cell wall/membrane/envelope biogenesis					COG2885	Outer membrane protein OmpA and related peptidoglycan-associated (lipo)proteins (OmpA) (PDB:1OAP)	None	Outer membrane protein					MRLRTALLATSLLAATPFAAKATTITGPYVDIGGGYNLTQTQHGHF-------------------ADTEDG-----PGREKLGHRHGWTGFGAVGWGFGNGLRAEIEGDYNWSEIYS------------KTRGDKGSDRSYGGFVNVLYDIDLKRLFNIDVPVTPFVGVGAGYLWQNAHDVTV-GNNAARSLS--GTKGGFAYQGIVGAAYDIPGVPGLQMTTEYRMIGQPSSFTMGN----YTASGPEGTGHASFDHRFNHQFIVGVRYAFNNAPPPPPPAPAVVPPAPTAARTYLVFFDWDGAALTGRSREIVAEAAQASTHVQTTRIEVNGYTDNTAAHPGPRGQQYNLGLSMRRADSVKAELIRDGVPANAIDIHGYGEAHPLVPTGPDTREPQN…
549	GC_00000021		iGEM	631	7	21	3	0	0.878061	0.913103	0.895239										M	Cell wall/membrane/envelope biogenesis					COG2885	Outer membrane protein OmpA and related peptidoglycan-associated (lipo)proteins (OmpA) (PDB:1OAP)	None	Outer membrane protein					MRLRAALLATSLLAAAPVAAKATTITGPYVGIGGGYDLTQTQHMHD-------------------ADLKNGANGNDDGGQHVRHGHGWTGFANVGWGFGNGLRAEVEGAYSWTAITSV-----------DAEKTKGHDRSYGGFVNVLYDIDLKRLFGIDVPVTPFVGAGAGYLWENAN---VTGMSSGAQMK--GTNGSFAYQGIVGAAYDIPGVSGLQMTTEYRMVGQVEDFGMGN----IHASGGGYTSAERFDHRFNHEFIVGVRYAFNNAPPPPPPAPAVVPPAPTAARTYLVFFDWDGAALTGRSREIVAEAAQASTHVQTTRIEVNGYTDNTAAHPGPRGQQYNLGLSMRRADSVKAELIRDGVPANAIDIHGYGEAHPLVPTGPDTREPQN…
550	GC_00000021		iGEM	632	7	21	3	0	0.878061	0.913103	0.895239										M	Cell wall/membrane/envelope biogenesis					COG2885	Outer membrane protein OmpA and related peptidoglycan-associated (lipo)proteins (OmpA) (PDB:1OAP)	None	Outer membrane protein					MRLRAALLATALTTTPVVTAMATTITGPYADIGGGYNLTQTQHLHDFDNDRLMKGYVDHAPAASQADVRDTYSPSMHYRERVRHGDGWTGFAAFGWGFGNGLRAEVEGAYNWSGLTGMTFSQGGPRGGSTTGRTQGSDRSYGGFINVLYDIDLKRLFNIDVPVTPFVGVGAGYLWQNVSSSTVLASNSSLNLRQHGTNGSFAYQGIVGAAYDIPGVAGLQMTTEYRMVGQVESFSMGNITQSYTANYGADNSHPSYDHRFNHQFIVGVRYAFNTAPPPPPPAPAVVPPVPAVARTYLVFFDWDGAALTGRAREIVAEAAQASTHVQTTRIEVNGYTDNSAAQPGPRGQQYNLGLSLRRADSVKAELIRDGVPASAIGVQGYGEARPLVPTGPDTREPQN…
551	GC_00000022		ASM1161152v1	894	7	20	5	0	0.73304	0.857231	0.790287										O|U	Posttranslational modification, protein turnover, chaperones|Intracellular trafficking, secretion, and vesicular transport					COG4959	Type IV secretory pathway, protease TraF (TraF) (PDB:1B12)	None	None					MTRRGWFFATYFAVLGVGASMVVHPAPRLIWNETASVPVGLYRLHPVPAPHVGDLVAVRLPEREAMLLARRGYLPSGVPLLKPVAAVAGQSVCRTGQRITIDGQFAGDAQSVDHRGRPLPFWQGCHRLDSGQIFVMNTAEPRSLDGRYFGPLPVSTVIGRATPV-----------WLPSGSNQPAIVT-------TNPSPKGQ-----------------
552	GC_00000022		ASM1472581	902	7	20	5	0	0.73304	0.857231	0.790287										O|U	Posttranslational modification, protein turnover, chaperones|Intracellular trafficking, secretion, and vesicular transport					COG4959	Type IV secretory pathway, protease TraF (TraF) (PDB:1B12)	None	None					MTRRGWFFATYFAVLGVGASMVVHPAPRLIWNETASVPVGLYRLHPVPAPHVGDLVAVRLPEREAMLLARRGYLPSGVPLLKPVAAVAGQSVCRTGQRITIDGQFAGDAQSVDHRGRPLPFWQGCHRLDSGQIFVMNTAEPRSLDGRYFGPLPVSTVIGRATPV-----------WLPSGSNQPAIVT-------TNPSPKGQ-----------------
553	GC_00000022		K_rhaeticus_LCK1B3	2883	7	20	5	0	0.73304	0.857231	0.790287										O|U	Posttranslational modification, protein turnover, chaperones|Intracellular trafficking, secretion, and vesicular transport					COG4959	Type IV secretory pathway, protease TraF (TraF) (PDB:1B12)	None	None					MTRRGWFFATYFAVLGVGASMVVHPAPRLIWNETASVPVGLYRLHPVPAPHVGDLVAVRLPEREAMLLARRGYLPSGVPLLKPVAAVAGQSVCRTGQRITIDGQFAGDAQSVDHRGRPLPFWQGCHRLDSGQIFVMNTAEPRSLDGRYFGPLPVSTVIGRATPV-----------WLPSGSNQPAIVT-------TNPSPKGQ-----------------
554	GC_00000022		K_rhaeticus_LCK1B3	2534	7	20	5	0	0.73304	0.857231	0.790287										O|U	Posttranslational modification, protein turnover, chaperones|Intracellular trafficking, secretion, and vesicular transport					COG4959	Type IV secretory pathway, protease TraF (TraF) (PDB:1B12)	None	None					MTRRGWFFTTYAAVLGIGASFVIHPAPRLLWNATASVPVGLYRLHPDPNPHVGDLVALRLPEAPANLLAWRGYLPLGVPLLKPVAAVAGQSVCRIALRITIDGAAVGDAQTIDHRGRPLPVWQGCQRLSGGQIFVMNPAEPRSLDGRYFGPLPAADVIGRATPL-----------WLPAAADGVEPVF-------SPPSIKAP-----------------
555	GC_00000022		K_rhaeticus_LCK1B3	3058	7	20	5	0	0.73304	0.857231	0.790287										O|U	Posttranslational modification, protein turnover, chaperones|Intracellular trafficking, secretion, and vesicular transport					COG4959	Type IV secretory pathway, protease TraF (TraF) (PDB:1B12)	None	None					MTRRGWFFTTYFTALTTLATTGISPTPHWVWNATASVPVGLYRVTPTAALHVGDIVALHLPERDATLLATRGYLPFGVPLLKPVAALAGQTVCRVGLRVTIDGKAVGEAKAVDHRGRPLPAWRGCQHLAQGQVFVMNPAVPASLDGRYFGVLSADTVIGRATPV-----------YLRTGEAEPPPPHFAALPDLADPRPRFPTMLARPGLVKSAGPPLE
556	GC_00000022		K_rhaeticus_LCK1B3	3288	7	20	5	0	0.73304	0.857231	0.790287										O|U	Posttranslational modification, protein turnover, chaperones|Intracellular trafficking, secretion, and vesicular transport					COG4959	Type IV secretory pathway, protease TraF (TraF) (PDB:1B12)	None	None					MTRFGWFFTTYFAILGVGTSVVIHPEPRLIWNATASTPIGLYRLQSVSILHVGDLIAIRPSTDIATMLAHGGYLPLGVPLLKPVAALPGQRVCRIGAAVTVDGKPLGDALARDHRGRPLPVWQGCRHVLPGQVFVMNAAVPTSLDGRYFGILPVDAVLGRAQPL-----------WLVPS---PMSPT---------PNQKGG-----------------
557	GC_00000022		K_rhaeticus_LCK1B3	2664	7	20	5	0	0.73304	0.857231	0.790287										O|U	Posttranslational modification, protein turnover, chaperones|Intracellular trafficking, secretion, and vesicular transport					COG4959	Type IV secretory pathway, protease TraF (TraF) (PDB:1B12)	None	None					MTRFGYVMATYFAAMGVAVASIVPVPVKLLWNASASTPLGLYDLTASNGLKIGDLVAVRPPKPLADFMSERGYIGRNVPLLKPVAALPGQQVCRVGRTVTVDGVRLGEAQDRDRRGRALLVWQGCRRIEPDQIFLMNPSVRDSLDGRYFGPLSRGAVIGRATPLYTDAYGDGHFVWHGLFAERPMPSF---------PNIAMETSHAADR----------
558	GC_00000022		K_rhaeticus_N2B4	2372	7	20	5	0	0.73304	0.857231	0.790287										O|U	Posttranslational modification, protein turnover, chaperones|Intracellular trafficking, secretion, and vesicular transport					COG4959	Type IV secretory pathway, protease TraF (TraF) (PDB:1B12)	None	None					MTRRGWFFATYFAVLGVGASMVVHPAPRLIWNETASVPVGLYRLHPVPAPHVGDLVAVRLPEREAMLLARRGYLPSGVPLLKPVAAVAGQSVCRTGQRITIDGQFAGDAQSVDHRGRPLPFWQGCHRLDSGQIFVMNTAEPRSLDGRYFGPLPVSTVIGRATPV-----------WLPSGSNQPAIVT-------TNPSPKGQ-----------------
559	GC_00000022		K_rhaeticus_N2B4	1733	7	20	5	0	0.73304	0.857231	0.790287										O|U	Posttranslational modification, protein turnover, chaperones|Intracellular trafficking, secretion, and vesicular transport					COG4959	Type IV secretory pathway, protease TraF (TraF) (PDB:1B12)	None	None					MTRRAWFFTTYFATVAIGISAAIHVSPRLIWNETASVPTGLYRLRPGSALHVGDIVAIRLPEQQALLLSERGYLPFGVPLLKPVAALPGQTVCRSGNSVTVDGHLVGEARAADHRGRVLPVWQGCQHLVAGQVFVMNPAVPASLDGRYFGPLPADSVLGRAIPL-----------WITTGDPEPPPPE-----PLFMPSRSFAPRHESPIE---------
560	GC_00000022		K_rhaeticus_N2B4	2258	7	20	5	0	0.73304	0.857231	0.790287										O|U	Posttranslational modification, protein turnover, chaperones|Intracellular trafficking, secretion, and vesicular transport					COG4959	Type IV secretory pathway, protease TraF (TraF) (PDB:1B12)	None	None					MTRFGWFFTTYFAILGVGTSVVIHPEPRLIWNATASTPIGLYRLQSVSILHVGDLIAIRPSTDIATMLAHGGYLPLGVPLLKPVAALPGQRVCRIGAAVTVDGKPLGDALARDHRGRPLPVWQGCRHVLPGQVFVMNAAVPTSLDGRYFGILPVDAVLGRAQPL-----------WLVPS---PMSPT---------PNQKGG-----------------
561	GC_00000022		K_rhaeticus_OB2	2801	7	20	5	0	0.73304	0.857231	0.790287										O|U	Posttranslational modification, protein turnover, chaperones|Intracellular trafficking, secretion, and vesicular transport					COG4959	Type IV secretory pathway, protease TraF (TraF) (PDB:1B12)	None	None					MTRRGWFFATYFAVLGVGASMVVHPAPRLIWNETASVPVGLYRLHPVPAPHVGDLVAVRLPEREAMLLARRGYLPSGVPLLKPVAAVAGQSVCRTGQRITIDGQFAGDAQSVDHRGRPLPFWQGCHRLDSGQIFVMNTAEPRSLDGRYFGPLPVSTVIGRATPV-----------WLPSGSNQPAIVT-------TNPSPKGQ-----------------
562	GC_00000022		K_rhaeticus_OB2	2961	7	20	5	0	0.73304	0.857231	0.790287										O|U	Posttranslational modification, protein turnover, chaperones|Intracellular trafficking, secretion, and vesicular transport					COG4959	Type IV secretory pathway, protease TraF (TraF) (PDB:1B12)	None	None					MTRRGWFFTTYFTALTTLATTGISPTPHWVWNATASVPVGLYRVTPTAALHVGDIVALHLPERDATLLATRGYLPFGVPLLKPVAALAGQTVCRVGLRVTIDGKAVGEAKAVDHRGRPLPAWRGCQHLAQGQVFVMNPAVPASLDGRYFGVLSADTVIGRATPV-----------YLRTGEAEPPPPHFAALPDLADPRPRFPTMLARPGLVKSAGPPLE
563	GC_00000022		K_rhaeticus_OB2	3130	7	20	5	0	0.73304	0.857231	0.790287										O|U	Posttranslational modification, protein turnover, chaperones|Intracellular trafficking, secretion, and vesicular transport					COG4959	Type IV secretory pathway, protease TraF (TraF) (PDB:1B12)	None	None					MTRFGWFFTTYFAILGVGTSVVIHPEPRLIWNATASTPIGLYRLQSVSILHVGDLIAIRPSTDIATMLAHGGYLPLGVPLLKPVAALPGQRVCRIGAAVTVDGKPLGDALARDHRGRPLPVWQGCRHVLPGQVFVMNAAVPTSLDGRYFGILPVDAVLGRAQPL-----------WLVPS---PMSPT---------PNQKGG-----------------
564	GC_00000022		K_rhaeticus_OB2	2646	7	20	5	0	0.73304	0.857231	0.790287										O|U	Posttranslational modification, protein turnover, chaperones|Intracellular trafficking, secretion, and vesicular transport					COG4959	Type IV secretory pathway, protease TraF (TraF) (PDB:1B12)	None	None					MTRFGYVMATYFAAMGVAVASIVPVPVKLLWNASASTPLGLYDLTASNGLKIGDLVAVRPPKPLADFMSERGYIGRNVPLLKPVAALPGQQVCRVGRTVTVDGVRLGEAQDRDRRGRALLVWQGCRRIEPDQIFLMNPSVRDSLDGRYFGPLSRGAVIGRATPLYTDAYGDGHFVWHGLFAERPMPSF---------PNIAMETSHAADR----------
565	GC_00000022		K_rhaeticus_UOU2B2	2710	7	20	5	0	0.73304	0.857231	0.790287										O|U	Posttranslational modification, protein turnover, chaperones|Intracellular trafficking, secretion, and vesicular transport					COG4959	Type IV secretory pathway, protease TraF (TraF) (PDB:1B12)	None	None					MTRRGWFFATYFAVLGVGASMVVHPAPRLIWNETASVPVGLYRLHPVPAPHVGDLVAVRLPEREAMLLARRGYLPSGVPLLKPVAAVAGQSVCRTGQRITIDGQFAGDAQSVDHRGRPLPFWQGCHRLDSGQIFVMNTAEPRSLDGRYFGPLPVSTVIGRATPV-----------WLPSGSNQPAIVT-------TNPSPKGQ-----------------
566	GC_00000022		K_rhaeticus_UOU2B2	2603	7	20	5	0	0.73304	0.857231	0.790287										O|U	Posttranslational modification, protein turnover, chaperones|Intracellular trafficking, secretion, and vesicular transport					COG4959	Type IV secretory pathway, protease TraF (TraF) (PDB:1B12)	None	None					MTRRGWFFTTYFTALTTLATTGISPTPHWVWNATASVPVGLYRVTPTAALHVGDIVALHLPERDATLLATRGYLPFGVPLLKPVAALAGQTVCRVGLRVTIDGKAVGEAKAVDHRGRPLPAWRGCQHLAQGQVFVMNPAVPASLDGRYFGVLSADTVIGRATPV-----------YLRTGEAEPPPPHFAALPDLADPRPRFPTMLARPGLVKSAGPPLE
567	GC_00000022		K_rhaeticus_UOU2B2	2421	7	20	5	0	0.73304	0.857231	0.790287										O|U	Posttranslational modification, protein turnover, chaperones|Intracellular trafficking, secretion, and vesicular transport					COG4959	Type IV secretory pathway, protease TraF (TraF) (PDB:1B12)	None	None					MTRRGWLFTTYFAALTTLATTGISPTPHWMWNATASVPVGLYRVTPTAALRVGDIVALHLPERDATLLATRGYLPFGVPLLKPVAALAGQTVCRVGLRVTIDGKTVGEAKAVDHRGRPLPGWRGCRHLAPGQVFVMNPAVPASLDGRYFGVLSADTVIGRATPV-----------YLRTGEAEPPPPQFAALPDLPDPRPRFPTMLVRPAVQRPPEPPLE
568	GC_00000022		K_rhaeticus_UOU2B2	2883	7	20	5	0	0.73304	0.857231	0.790287										O|U	Posttranslational modification, protein turnover, chaperones|Intracellular trafficking, secretion, and vesicular transport					COG4959	Type IV secretory pathway, protease TraF (TraF) (PDB:1B12)	None	None					MTRFGWFFTTYFAILGVGTSVVIHPEPRLIWNATASTPIGLYRLQSVSILHVGDLIAIRPSTDIATMLAHGGYLPLGVPLLKPVAALPGQRVCRIGAAVTVDGKPLGDALARDHRGRPLPVWQGCRHVLPGQVFVMNAAVPTSLDGRYFGILPVDAVLGRAQPL-----------WLVPS---PMSPT---------PNQKGG-----------------
569	GC_00000022		K_rhaeticus_UOU2B2	2545	7	20	5	0	0.73304	0.857231	0.790287										O|U	Posttranslational modification, protein turnover, chaperones|Intracellular trafficking, secretion, and vesicular transport					COG4959	Type IV secretory pathway, protease TraF (TraF) (PDB:1B12)	None	None					MTRFGYVMATYFAAMGVAVASIVPVPVKLLWNASASTPLGLYDLTASNGLKIGDLVAVRPPKPLADFMSERGYIGRNVPLLKPVAALPGQQVCRVGRTVTVDGVRLGEAQDRDRRGRALLVWQGCRRIEPDQIFLMNPSVRDSLDGRYFGPLSRGAVIGRATPLYTDAYGDGHFVWHGLFAERPMPSF---------PNIAMETSHAADR----------
570	GC_00000022		iGEM	855	7	20	5	0	0.73304	0.857231	0.790287										O|U	Posttranslational modification, protein turnover, chaperones|Intracellular trafficking, secretion, and vesicular transport					COG4959	Type IV secretory pathway, protease TraF (TraF) (PDB:1B12)	None	None					MTRRGWFFATYFAVLGVGASMVVHPAPRLIWNETASVPVGLYRLHPVPAPHVGDLVAVRLPEREAMLLARRGYLPSGVPLLKPVAAVAGQSVCRTGQRITIDGQFAGDAQSVDHRGRPLPFWQGCHRLDSGQIFVMNTAEPRSLDGRYFGPLPVSTVIGRATPV-----------WLPSGSNQPAIVT-------TNPSPKGQ-----------------
571	GC_00000023		ASM1161152v1	901	7	20	5	0	0.706201	0.816912	0.757533										K	Transcription					COG3905	Predicted transcriptional regulator, contains ribbon-helix-helix (RHH_1) domain (PutA1) (PDB:6IYA)	None	None					-MVMAKKKAQISVYLDPDVMKTLSAYAARRAQPMSLIVEAAVASFLSPDGEER-REAATSKRLDRQDRRLARLERDIGITVETLALFIRFWLTTTPPLPEPAARAARAQAGARYDNFVSALGRRLAQGPRLQQEIPDDVSDPALQDEPDS---
572	GC_00000023		ASM1472581	909	7	20	5	0	0.706201	0.816912	0.757533										K	Transcription					COG3905	Predicted transcriptional regulator, contains ribbon-helix-helix (RHH_1) domain (PutA1) (PDB:6IYA)	None	None					-MVMAKKKAQISVYLDPDVMKTLSAYAARRAQPMSLIVEAAVASFLSPDGEER-REAATSKRLDRQDRRLARLERDIGITVETLALFIRFWLTTTPPLPEPAARAARAQAGARYDNFVSALGRRLAQGPRLQQEIPDDVSDPALQDEPDS---
573	GC_00000023		K_rhaeticus_LCK1B3	2876	7	20	5	0	0.706201	0.816912	0.757533										K	Transcription					COG3905	Predicted transcriptional regulator, contains ribbon-helix-helix (RHH_1) domain (PutA1) (PDB:6IYA)	None	None					-MVMAKKKAQISVYLDPDVMKTLSAYAARRAQPMSLIVEAAVASFLSPDGEER-REAATSKRLDRQDRRLARLERDIGITVETLALFIRFWLTTTPPLPEPAARAARAQAGARYDNFVSALGRRLAQGPRLQQEIPDDVSDPALQDEPDS---
574	GC_00000023		K_rhaeticus_LCK1B3	1563	7	20	5	0	0.706201	0.816912	0.757533										K	Transcription					COG3905	Predicted transcriptional regulator, contains ribbon-helix-helix (RHH_1) domain (PutA1) (PDB:6IYA)	None	None					#NAME?
575	GC_00000023		K_rhaeticus_LCK1B3	2269	7	20	5	0	0.706201	0.816912	0.757533										K	Transcription					COG3905	Predicted transcriptional regulator, contains ribbon-helix-helix (RHH_1) domain (PutA1) (PDB:6IYA)	None	None					----------MTIYLDPDLAKTVGDLATRRHQSQSMVVETALTAFLSPE-QGG-GEGAVGRRLERVDRRLGRIERDLGISVETLALFIRFWLLTTPALPEPAAAAARAQASARYEQFIETLARRMSTGRRLHEELDQD-----TPPSP-----
576	GC_00000023		K_rhaeticus_LCK1B3	2998	7	20	5	0	0.706201	0.816912	0.757533										K	Transcription					COG3905	Predicted transcriptional regulator, contains ribbon-helix-helix (RHH_1) domain (PutA1) (PDB:6IYA)	None	None					------------------------------------------------------------------------MERDLGISLETLALFIRYWMTVSPPLPEPAAAAARAQGAERYEAFVAALGRRLSRGPFFRQEIPDD-----LRAEAE----
577	GC_00000023		K_rhaeticus_LCK1B3	2676	7	20	5	0	0.706201	0.816912	0.757533										K	Transcription					COG3905	Predicted transcriptional regulator, contains ribbon-helix-helix (RHH_1) domain (PutA1) (PDB:6IYA)	None	None					----MSSKTRMNVYFEPELLKQVEALALRRNVSKSAVIEAAVASFLSADASER-LEAVFARRMDRIDRQIAGMDEDLAIMGETLALFIRFWLTVTPPLPDSAQASARAKGVERFEGFLQSLGRKLATGDRFLRELSRDIDTRRNGGENPQ---
578	GC_00000023		K_rhaeticus_N2B4	2379	7	20	5	0	0.706201	0.816912	0.757533										K	Transcription					COG3905	Predicted transcriptional regulator, contains ribbon-helix-helix (RHH_1) domain (PutA1) (PDB:6IYA)	None	None					-MVMAKKKAQISVYLDPDVMKTLSAYAARRAQPMSLIVEAAVASFLSPDGEER-REAATSKRLDRQDRRLARLERDIGITVETLALFIRFWLTTTPPLPEPAARAARAQAGARYDNFVSALGRRLAQGPRLQQEIPDDVSDPALQDEPDS---
579	GC_00000023		K_rhaeticus_N2B4	1725	7	20	5	0	0.706201	0.816912	0.757533										K	Transcription					COG3905	Predicted transcriptional regulator, contains ribbon-helix-helix (RHH_1) domain (PutA1) (PDB:6IYA)	None	None					-MRTSPKKARLSVYLEPKLLDALTAHAARRDLSLSLVAEAAIASFLSPDADER-REAAMSRRLDRLDRQVARMERDLGISLETLALFIRYWMTVSPPLPEPAAAAARAQGAERYEAFVAALGRRLSRGPLFRQEIPED-----VPPASET---
580	GC_00000023		K_rhaeticus_N2B4	2646	7	20	5	0	0.706201	0.816912	0.757533										K	Transcription					COG3905	Predicted transcriptional regulator, contains ribbon-helix-helix (RHH_1) domain (PutA1) (PDB:6IYA)	None	None					------------------------------------------------------------------------MERDLGISLETLALFIRYWMTVSPPLPEPAAAAARAQGAERYEAFVAALGRRLSRGPFFRQEIPDD-----LRAEAE----
581	GC_00000023		K_rhaeticus_OB2	2794	7	20	5	0	0.706201	0.816912	0.757533										K	Transcription					COG3905	Predicted transcriptional regulator, contains ribbon-helix-helix (RHH_1) domain (PutA1) (PDB:6IYA)	None	None					-MVMAKKKAQISVYLDPDVMKTLSAYAARRAQPMSLIVEAAVASFLSPDGEER-REAATSKRLDRQDRRLARLERDIGITVETLALFIRFWLTTTPPLPEPAARAARAQAGARYDNFVSALGRRLAQGPRLQQEIPDDVSDPALQDEPDS---
582	GC_00000023		K_rhaeticus_OB2	1900	7	20	5	0	0.706201	0.816912	0.757533										K	Transcription					COG3905	Predicted transcriptional regulator, contains ribbon-helix-helix (RHH_1) domain (PutA1) (PDB:6IYA)	None	None					#NAME?
583	GC_00000023		K_rhaeticus_OB2	2858	7	20	5	0	0.706201	0.816912	0.757533										K	Transcription					COG3905	Predicted transcriptional regulator, contains ribbon-helix-helix (RHH_1) domain (PutA1) (PDB:6IYA)	None	None					------------------------------------------------------------------------MERDLGISLETLALFIRYWMTVSPPLPEPAAAAARAQGAERYEAFVAALGRRLSRGPFFRQEIPDD-----LRAEAE----
584	GC_00000023		K_rhaeticus_OB2	2634	7	20	5	0	0.706201	0.816912	0.757533										K	Transcription					COG3905	Predicted transcriptional regulator, contains ribbon-helix-helix (RHH_1) domain (PutA1) (PDB:6IYA)	None	None					----MSSKTRMNVYFEPELLKQVEALALRRNVSKSAVIEAAVASFLSADASER-LEAVFARRMDRIDRQIAGMDEDLAIMGETLALFIRFWLTVTPPLPDSAQASARAKGVERFEGFLQSLGRKLATGDRFLRELSRDIDTRRNGGENPQ---
585	GC_00000023		K_rhaeticus_UOU2B2	2703	7	20	5	0	0.706201	0.816912	0.757533										K	Transcription					COG3905	Predicted transcriptional regulator, contains ribbon-helix-helix (RHH_1) domain (PutA1) (PDB:6IYA)	None	None					-MVMAKKKAQISVYLDPDVMKTLSAYAARRAQPMSLIVEAAVASFLSPDGEER-REAATSKRLDRQDRRLARLERDIGITVETLALFIRFWLTTTPPLPEPAARAARAQAGARYDNFVSALGRRLAQGPRLQQEIPDDVSDPALQDEPDS---
586	GC_00000023		K_rhaeticus_UOU2B2	2772	7	20	5	0	0.706201	0.816912	0.757533										K	Transcription					COG3905	Predicted transcriptional regulator, contains ribbon-helix-helix (RHH_1) domain (PutA1) (PDB:6IYA)	None	None					#NAME?
587	GC_00000023		K_rhaeticus_UOU2B2	2845	7	20	5	0	0.706201	0.816912	0.757533										K	Transcription					COG3905	Predicted transcriptional regulator, contains ribbon-helix-helix (RHH_1) domain (PutA1) (PDB:6IYA)	None	None					------------------------------------------------------------------------MERDLGISLETLALFIRYWMTVSPPLPEPAAAAARAQGAERYEAFVAALGRRLSRGPFFRQEIPDD-----LRAEAE----
588	GC_00000023		K_rhaeticus_UOU2B2	2533	7	20	5	0	0.706201	0.816912	0.757533										K	Transcription					COG3905	Predicted transcriptional regulator, contains ribbon-helix-helix (RHH_1) domain (PutA1) (PDB:6IYA)	None	None					----MSSKTRMNVYFEPELLKQVEALALRRNVSKSAVIEAAVASFLSADASER-LEAVFARRMDRIDRQIAGMDEDLAIMGETLALFIRFWLTVTPPLPDSAQASARAKGVERFEGFLQSLGRKLATGDRFLRELSRDIDTRRNGGENPQ---
589	GC_00000023		K_rhaeticus_UOU2B2	2377	7	20	5	0	0.706201	0.816912	0.757533										K	Transcription					COG3905	Predicted transcriptional regulator, contains ribbon-helix-helix (RHH_1) domain (PutA1) (PDB:6IYA)	None	None					MTSSRQKKKRLSVYLEPHLWKGLRTQAARRSMSDSLLAEAAIAAWLDPESAGGDPRASLDAALRRLDRRQARIERDLSISVETLALFIRLWFTSMPGLPDSVAAAARAQGAERYDRFVEMLGRRLAGDKRFRTDVERETSDTTNAPGEKEGAP
590	GC_00000023		iGEM	862	7	20	5	0	0.706201	0.816912	0.757533										K	Transcription					COG3905	Predicted transcriptional regulator, contains ribbon-helix-helix (RHH_1) domain (PutA1) (PDB:6IYA)	None	None					-MVMAKKKAQISVYLDPDVMKTLSAYAARRAQPMSLIVEAAVASFLSPDGEER-REAATSKRLDRQDRRLARLERDIGITVETLALFIRFWLTTTPPLPEPAARAARAQAGARYDNFVSALGRRLAQGPRLQQEIPDDVSDPALQDEPDS---
591	GC_00000024		ASM1161152v1	169	7	20	3	0	0.758706	0.978066	0.854533										T|T	Signal transduction mechanisms|Signal transduction mechanisms					COG2202|COG5001	PAS domain (PAS) (PDB:2MWG)|Cyclic di-GMP metabolism protein, combines GGDEF and EAL domains with a 6TM membrane domain	None	putative signaling protein			K21023	diguanylate cyclase [EC:2.7.7.65]	MSAQHDNRLRALTHEDADFWADVVDNVLIVAVTDRRGIITYVNDKFCQISQYSRQELLGHTHRILNSGEHGKSFFRDMYRTLYAGKTWHGNLCNRAKDGSHYWVATTIIPHHDARGEISGFVATRFEITELMNTKVRLKKQAATDMLTGLLNRGGFNASLVAAVEASKRRDPDPQ---VLVMFDLDGFKPVNDIHGHHAGDEVLKTIATRLIELVGTQDAISRLGGDEFALILHKSLKITPLETILTKLQNLLEEPIMLESATVRISGSIGATPITSEDTMEGLQKNADVAVYAAKQAGGKQARMFTPSLHKTTMERAKILEEARKGVVQKQFEVYYQPILNARTGRIEQAEALMRWHHPERGLLSAGAFTDVFADSALAQIMETHLVQSFHDDIQKWK…
592	GC_00000024		ASM1161152v1	1452	7	20	3	0	0.758706	0.978066	0.854533										T|T	Signal transduction mechanisms|Signal transduction mechanisms					COG2202|COG5001	PAS domain (PAS) (PDB:2MWG)|Cyclic di-GMP metabolism protein, combines GGDEF and EAL domains with a 6TM membrane domain	None	putative signaling protein			K21023	diguanylate cyclase [EC:2.7.7.65]	MSLKHDDRLRALTHQDSDFWADVVDNVLIVAITDVRGVITYVNDRFCEISRYPREELLGSTHRIVNSGYHDASFFRQMYRTIRTGEIWRGNICNRAKDGTLYWVATTIMPKHNSLGAIEGYVATRFEITELMNTRDRLKSLASTDPLTGLFNRGGFNNVLQKAVEHKAQNITREI---MLVMFDLDGFKQINDIHGHHAGDVVLKVISARLMALVSPEDAVCRLGGDEFALILDHTLTRRPLQDILDQLLAELEAPIEVGNTMVNVSGSIGVSPVASQESAESLQKNADIALYAAKRAGGHQARMFDITLHQHALERAQILTDARTGVEKDQFELYYQPILNLATGRCDQIEALLRWHHPQRGLLAAESFHDVFLDAALAQAMSPRLVKAFQNDMRLWN…
593	GC_00000024		ASM1161152v1	2616	7	20	3	0	0.758706	0.978066	0.854533										T|T	Signal transduction mechanisms|Signal transduction mechanisms					COG2202|COG5001	PAS domain (PAS) (PDB:2MWG)|Cyclic di-GMP metabolism protein, combines GGDEF and EAL domains with a 6TM membrane domain	None	putative signaling protein			K21023	diguanylate cyclase [EC:2.7.7.65]	MALQHDDRLRALTHQDADFWADLVDSVLIVAITDSAGVITYVNDRFCEISQYSREELIGSTHRIVNSGYHDADFFRDLYRTIQSGQLWQGNICNRAKDGSLYWVATTIIPKLDRAGVIQGYVASRFEITELMNTRDRLCELAETDTLTGLLNRGGFNTALADELARCREPGSTGQPAPALAMFDLDGFKQINDVHGHHAGDIVLRAIASRLIELTHPDDPVSRLGGDEFAVILHRTLEDISLERYMDRLQAILERPIDIETVTVSVAGSIGAVLLDGTDTIEDVQKNADMAMYAAKRAGGKQSQMFTRKLRERAQARVSILSEARCGVERNQFEVYYQPILNCHTLKVDQIEALLRWQHPERGLLAAEDFSDVFTDAGLAQAMGPRMIEAFRHDVHMWN…
594	GC_00000024		ASM1472581	168	7	20	3	0	0.758706	0.978066	0.854533										T|T	Signal transduction mechanisms|Signal transduction mechanisms					COG2202|COG5001	PAS domain (PAS) (PDB:2MWG)|Cyclic di-GMP metabolism protein, combines GGDEF and EAL domains with a 6TM membrane domain	None	putative signaling protein			K21023	diguanylate cyclase [EC:2.7.7.65]	MSAQHDNRLRALTHEDADFWADVVDNVLIVAVTDRRGIITYVNDKFCQISQYSRQELLGHTHRILNSGEHGKSFFRDMYRTLYAGKTWHGNLCNRAKDGSHYWVATTIIPHHDARGEISGFVATRFEITELMNTKVRLKKQAATDMLTGLLNRGGFNASLVAAVEASKRRDPDPQ---VLVMFDLDGFKPVNDIHGHHAGDEVLKTIATRLIELVGTQDAISRLGGDEFALILHKSLKITPLETILTKLQNLLEEPIMLESATVRISGSIGATPITSEDTMEGLQKNADVAVYAAKQAGGKQARMFTPSLHKTTMERAKILEEARKGVVQKQFEVYYQPILNARTGRIEQAEALMRWHHPERGLLSAGAFTDVFADSALAQIMETHLVQSFHDDIQKWK…
595	GC_00000024		ASM1472581	1470	7	20	3	0	0.758706	0.978066	0.854533										T|T	Signal transduction mechanisms|Signal transduction mechanisms					COG2202|COG5001	PAS domain (PAS) (PDB:2MWG)|Cyclic di-GMP metabolism protein, combines GGDEF and EAL domains with a 6TM membrane domain	None	putative signaling protein			K21023	diguanylate cyclase [EC:2.7.7.65]	MALQHDDRLRALTHQDSDFWADVVDNVLIVAITDVRGVITYVNDRFCEISRYPREELLGSTHRIVNSGYHDASFFRQMYRTIRTGEIWRGNICNRAKDGTLYWVATTIMPKHNSLGAIEGYVATRFEITELMNTRDRLKSLASTDPLTGLFNRGGFNNVLQKAVEHKAQNITREI---MLVMFDLDGFKQINDIHGHHAGDVVLKVISARLMALVSPEDAVCRLGGDEFALILDHTLTRRPLQDILDQLLAELEAPIEVGNTMVNVSGSIGVSPVASQESAESLQKNADIALYAAKRAGGHQARMFDITLHQHALERAQILTDARTGVEKDQFELYYQPILNLATGRCDQIEALLRWHHPQRGLLAAESFHDVFLDAALAQAMSPRLVKAFQNDMRLWN…
596	GC_00000024		ASM1472581	2644	7	20	3	0	0.758706	0.978066	0.854533										T|T	Signal transduction mechanisms|Signal transduction mechanisms					COG2202|COG5001	PAS domain (PAS) (PDB:2MWG)|Cyclic di-GMP metabolism protein, combines GGDEF and EAL domains with a 6TM membrane domain	None	putative signaling protein			K21023	diguanylate cyclase [EC:2.7.7.65]	MALQHDDRLRALTHQDADFWADLVDSVLIVAITDSAGVITYVNDRFCEISQYSREELIGSTHRIVNSGYHDADFFRDLYRTIQSGQLWQGNICNRAKDGSLYWVATTIIPKLDRAGVIQGYVASRFEITELMNTRDRLCELAETDTLTGLLNRGGFNTALADELARCREPGSTGQPAPALAMFDLDGFKQINDVHGHHAGDIVLRAIASRLIELTHPDDPVSRLGGDEFAVILHRTLEDISLERYMDRLQAILERPIDIETVTVSVAGSIGAVLLDGTDTIEDVQKNADMAMYAAKRAGGKQSQMFTRKLRERAQARVSILSEARCGVERNQFEVYYQPILNCHTLKVDQIEALLRWQHPERGLLAAEDFSDVFTDAGLAQAMGPRMIEAFRHDVHMWN…
597	GC_00000024		K_rhaeticus_LCK1B3	1267	7	20	3	0	0.758706	0.978066	0.854533										T|T	Signal transduction mechanisms|Signal transduction mechanisms					COG2202|COG5001	PAS domain (PAS) (PDB:2MWG)|Cyclic di-GMP metabolism protein, combines GGDEF and EAL domains with a 6TM membrane domain	None	putative signaling protein			K21023	diguanylate cyclase [EC:2.7.7.65]	MSAQHDNRLRALTHEDADFWADVVDNVLIVAVTDRRGIITYVNDKFCQISQYSRQELLGHTHRILNSGEHGKSFFRDMYRTLYAGKTWHGNLCNRAKDGSHYWVATTIIPHHDARGEISGFVATRFEITELMNTKVRLKKQAATDMLTGLLNRGGFNASLVAAVEASKRRDPDPQ---VLVMFDLDGFKPVNDIHGHHAGDEVLKTIATRLIELVGTQDAISRLGGDEFALILHKSLKITPLETILTKLQNLLEEPIMLESATVRISGSIGATPITSEDTMEGLQKNADVAVYAAKQAGGKQARMFTPSLHKTTMERAKILEEARKGVVQKQFEVYYQPILNARTGRIEQAEALMRWHHPERGLLSAGAFTDVFADSALAQIMETHLVQSFHDDIQKWK…
598	GC_00000024		K_rhaeticus_LCK1B3	1388	7	20	3	0	0.758706	0.978066	0.854533										T|T	Signal transduction mechanisms|Signal transduction mechanisms					COG2202|COG5001	PAS domain (PAS) (PDB:2MWG)|Cyclic di-GMP metabolism protein, combines GGDEF and EAL domains with a 6TM membrane domain	None	putative signaling protein			K21023	diguanylate cyclase [EC:2.7.7.65]	MALQHDDRLRALTHQDADFWADLVDSVLIVAITDSAGVITYVNDRFCEISQYSREELIGSTHRIVNSGYHDADFFRDLYRTIQSGQLWQGNICNRAKDGSLYWVATTIIPKLDRAGVIQGYVASRFEITELMNTRDRLCELAETDTLTGLLNRGGFNTALADELARCREPGSTGQPAPALAMFDLDGFKQINDVHGHHAGDIVLRAIASRLIELTHPDDPVSRLGGDEFAVILHRTLEDISLERYMDRLQAILERPIDIETVTVSVAGSIGAVLLDGTDTIEDVQKNADMAMYAAKRAGGKQSQMFTRKLRERAQARVSILSEARCGVERNQFEVYYQPILNCHTLKVDQIEALLRWQHPERGLLAAEDFSDVFTDAGLAQAMGPRMIEAFRHDVHMWN…
599	GC_00000024		K_rhaeticus_LCK1B3	2422	7	20	3	0	0.758706	0.978066	0.854533										T|T	Signal transduction mechanisms|Signal transduction mechanisms					COG2202|COG5001	PAS domain (PAS) (PDB:2MWG)|Cyclic di-GMP metabolism protein, combines GGDEF and EAL domains with a 6TM membrane domain	None	putative signaling protein			K21023	diguanylate cyclase [EC:2.7.7.65]	MSLKHDDRLRALTHQDSDFWADVVDNVLIVAITDVRGVITYVNDRFCEISRYPREELLGSTHRIVNSGYHDASFFRQMYRTIRTGEIWRGNICNRAKDGTLYWVATTIMPKHNSLGAIEGYVATRFEITELMNTRDRLKSLAATDPLTGLFNRGGFNNVLQTAVEHKAQNITREI---MLVMFDLDGFKQINDIHGHHAGDVVLKVISARLMALVSPEDAVCRLGGDEFALILDHTLTRRPLQDILDQLLAELEAPIEVGNTMVNVSGSIGVSPVASQESAESLQKNADIALYAAKRAGGHQARMFDITLHQHALERAQILTDARTGVEKDQFELYYQPILNLATGRCDQIEALLRWHHPQRGLLAAESFHDVFLDAALAQAMSPRLVKAFQNDMRLWN…
600	GC_00000024		K_rhaeticus_N2B4	760	7	20	3	0	0.758706	0.978066	0.854533										T|T	Signal transduction mechanisms|Signal transduction mechanisms					COG2202|COG5001	PAS domain (PAS) (PDB:2MWG)|Cyclic di-GMP metabolism protein, combines GGDEF and EAL domains with a 6TM membrane domain	None	putative signaling protein			K21023	diguanylate cyclase [EC:2.7.7.65]	MSAQHDNRLRALTHEDADFWADVVDNVLIVAVTDRRGIITYVNDKFCQISQYSRQELLGHTHRILNSGEHGKSFFRDMYRTLYAGKTWHGNLCNRAKDGSHYWVATTIIPHHDARGEISGFVATRFEITELMNTKVRLKKQAATDMLTGLLNRGGFNASLVAAVEASKRRDPDPQ---VLVMFDLDGFKPVNDIHGHHAGDEVLKTIATRLIELVGTQDAISRLGGDEFALILHKSLKITPLETILTKLQNLLEEPIMLESATVRISGSIGATPITSEDTMEGLQKNADVAVYAAKQAGGKQARMFTPSLHKTTMERAKILEEARKGVVQKQFEVYYQPILNARTGRIEQAEALMRWHHPERGLLSAGAFTDVFADSALAQIMETHLVQSFHDDIQKWK…
601	GC_00000024		K_rhaeticus_N2B4	1550	7	20	3	0	0.758706	0.978066	0.854533										T|T	Signal transduction mechanisms|Signal transduction mechanisms					COG2202|COG5001	PAS domain (PAS) (PDB:2MWG)|Cyclic di-GMP metabolism protein, combines GGDEF and EAL domains with a 6TM membrane domain	None	putative signaling protein			K21023	diguanylate cyclase [EC:2.7.7.65]	MALQHDDRLRALTHQDADFWADLVDSVLIVAITDSAGVITYVNDRFCEISQYSREELIGSTHRIVNSGYHDADFFRDLYRTIQSGQLWQGNICNRAKDGSLYWVATTIIPKLDRAGVIQGYVASRFEITELMNTRDRLCELAETDTLTGLLNRGGFNTALADELARCREPGSTGQPAPALAMFDLDGFKQINDVHGHHAGDIVLRAIASRLIELTHPDDPVSRLGGDEFAVILHRTLEDISLERYMDRLQAILERPIDIETVTVSVAGSIGAVLLDGTDTIEDVQKNADMAMYAAKRAGGKQSQMFTRKLRERAQARVSILSEARCGVERNQFEVYYQPILNCHTLKVDQIEALLRWQHPERGLLAAEDFSDVFTDAGLAQAMGPRMIEAFRHDVHMWN…
602	GC_00000024		K_rhaeticus_OB2	1350	7	20	3	0	0.758706	0.978066	0.854533										T|T	Signal transduction mechanisms|Signal transduction mechanisms					COG2202|COG5001	PAS domain (PAS) (PDB:2MWG)|Cyclic di-GMP metabolism protein, combines GGDEF and EAL domains with a 6TM membrane domain	None	putative signaling protein			K21023	diguanylate cyclase [EC:2.7.7.65]	MSAQHDNRLRALTHEDADFWADVVDNVLIVAVTDRRGIITYVNDKFCQISQYSRQELLGHTHRILNSGEHGKSFFRDMYRTLYAGKTWHGNLCNRAKDGSHYWVATTIIPHHDARGEISGFVATRFEITELMNTKVRLKKQAATDMLTGLLNRGGFNASLVAAVEASKRRDPDPQ---VLVMFDLDGFKPVNDIHGHHAGDEVLKTIATRLIELVGTQDAISRLGGDEFALILHKSLKITPLETILTKLQNLLEEPIMLESATVRISGSIGATPITSEDTMEGLQKNADVAVYAAKQAGGKQARMFTPSLHKTTMERAKILEEARKGVVQKQFEVYYQPILNARTGRIEQAEALMRWHHPERGLLSAGAFTDVFADSALAQIMETHLVQSFHDDIQKWK…
603	GC_00000024		K_rhaeticus_OB2	386	7	20	3	0	0.758706	0.978066	0.854533										T|T	Signal transduction mechanisms|Signal transduction mechanisms					COG2202|COG5001	PAS domain (PAS) (PDB:2MWG)|Cyclic di-GMP metabolism protein, combines GGDEF and EAL domains with a 6TM membrane domain	None	putative signaling protein			K21023	diguanylate cyclase [EC:2.7.7.65]	MSLKHDDRLRALTHQDSDFWADVVDNVLIVAITDVRGVITYVNDRFCEISRYPREELLGSTHRIVNSGYHDASFFRQMYRTIRTGEIWRGNICNRAKDGTLYWVATTIMPKHNSLGAIEGYVATRFEITELMNTRDRLKSLAATDPLTGLFNRGGFNNVLQTAVEHKAQNITREI---MLVMFDLDGFKQINDIHGHHAGDVVLKVISARLMALVSPEDAVCRLGGDEFALILDHTLTRRPLQDILDQLLAELEAPIEVGNTMVNVSGSIGVSPVASQESAESLQKNADIALYAAKRAGGHQARMFDITLHQHALERAQILTDARTGVEKDQFELYYQPILNLATGRCDQIEALLRWHHPQRGLLAAESFHDVFLDAALAQAMSPRLVKAFQNDMRLWN…
604	GC_00000024		K_rhaeticus_OB2	1524	7	20	3	0	0.758706	0.978066	0.854533										T|T	Signal transduction mechanisms|Signal transduction mechanisms					COG2202|COG5001	PAS domain (PAS) (PDB:2MWG)|Cyclic di-GMP metabolism protein, combines GGDEF and EAL domains with a 6TM membrane domain	None	putative signaling protein			K21023	diguanylate cyclase [EC:2.7.7.65]	MALQHDDRLRALTHQDADFWADLVDSVLIVAITDSAGVITYVNDRFCEISQYSREELIGSTHRIVNSGYHDADFFRDLYRTIQSGQLWQGNICNRAKDGSLYWVATTIIPKLDRAGVIQGYVASRFEITELMNTRDRLCELAETDTLTGLLNRGGFNTALADELARCREPGSTGQPAPALAMFDLDGFKQINDVHGHHAGDIVLRAIASRLIELTHPDDPVSRLGGDEFAVILHRTLEDISLERYMDRLQAILERPIDIETVTVSVAGSIGVVLLDGTDTIEDVQKNADMAMYAAKRAGGKQSQMFTRKLRERAQARVSILSEARCGVERNQFEVYYQPILNCHTLKVDQIEALLRWQHPERGLLAAEDFSEVFTDAGLAQAMGPRMIEAFRHDVHMWN…
605	GC_00000024		K_rhaeticus_UOU2B2	190	7	20	3	0	0.758706	0.978066	0.854533										T|T	Signal transduction mechanisms|Signal transduction mechanisms					COG2202|COG5001	PAS domain (PAS) (PDB:2MWG)|Cyclic di-GMP metabolism protein, combines GGDEF and EAL domains with a 6TM membrane domain	None	putative signaling protein			K21023	diguanylate cyclase [EC:2.7.7.65]	MSAQHDNRLRALTHEDADFWADVVDNVLIVAVTDRRGIITYVNDKFCQISQYSRQELLGHTHRILNSGEHGKSFFRDMYRTLYAGKTWHGNLCNRAKDGSHYWVATTIIPHHDARGEISGFVATRFEITELMNTKVRLKKQAATDMLTGLLNRGGFNASLVAAVEASKRRDPDPQ---VLVMFDLDGFKPVNDIHGHHAGDEVLKTIATRLIELVGTQDAISRLGGDEFALILHKSLKITPLETILTKLQNLLEEPIMLESATVRISGSIGATPITSEDTMEGLQKNADVAVYAAKQAGGKQARMFTPSLHKTTMERAKILEEARKGVVQKQFEVYYQPILNARTGRIEQAEALMRWHHPERGLLSAGAFTDVFADSALAQIMETHLVQSFHDDIQKWK…
606	GC_00000024		K_rhaeticus_UOU2B2	1327	7	20	3	0	0.758706	0.978066	0.854533										T|T	Signal transduction mechanisms|Signal transduction mechanisms					COG2202|COG5001	PAS domain (PAS) (PDB:2MWG)|Cyclic di-GMP metabolism protein, combines GGDEF and EAL domains with a 6TM membrane domain	None	putative signaling protein			K21023	diguanylate cyclase [EC:2.7.7.65]	MALQHDDRLRALTHQDADFWADLVDSVLIVAITDSAGVITYVNDRFCEISQYSREELIGSTHRIVNSGYHDADFFRDLYRTIQSGQLWQGNICNRAKDGSLYWVATTIIPKLDRAGVIQGYVASRFEITELMNTRDRLCELAETDTLTGLLNRGGFNTALADELARCREPGSTGQPAPALAMFDLDGFKQINDVHGHHAGDIVLRAIASRLIELTHPDDPVSRLGGDEFAVILHRTLEDISLERYMDRLQAILERPIDIETVTVSVAGSIGAVLLDGTDTIEDVQKNADMAMYAAKRAGGKQSQMFTRKLRERAQARVSILSEARCGVERNQFEVYYQPILNCHTLKVDQIEALLRWQHPERGLLAAEDFSDVFTDAGLAQAMGPRMIEAFRHDVHMWN…
607	GC_00000024		K_rhaeticus_UOU2B2	1976	7	20	3	0	0.758706	0.978066	0.854533										T|T	Signal transduction mechanisms|Signal transduction mechanisms					COG2202|COG5001	PAS domain (PAS) (PDB:2MWG)|Cyclic di-GMP metabolism protein, combines GGDEF and EAL domains with a 6TM membrane domain	None	putative signaling protein			K21023	diguanylate cyclase [EC:2.7.7.65]	MSLKHDDRLRALTHQDSDFWADVVDNVLIVAITDVRGVITYVNDRFCEISRYPREELLGSTHRIVNSGYHDASFFRQMYRTIRTGEIWRGNICNRAKDGTLYWVATTIMPKHNSLGAIEGYVATRFEITELMNTRDRLKSLAATDPLTGLFNRGGFNNVLQTAVEHKAQNITREI---MLVMFDLDGFKQINDIHGHHAGDVVLKVISARLMALVSPEDAVCRLGGDEFALILDHTLTRRPLQDILDQLLAELEAPIEVGNTMVNVSGSIGVSPVASQESAESLQKNADIALYAAKRAGGHQARMFDITLHQHALERAQILTDARTGVEKDQFELYYQPILNLATGRCDQIEALLRWHHPQRGLLAAESFHDVFLDAALAQAMSPRLVKAFQNDMRLWN…
608	GC_00000024		iGEM	173	7	20	3	0	0.758706	0.978066	0.854533										T|T	Signal transduction mechanisms|Signal transduction mechanisms					COG2202|COG5001	PAS domain (PAS) (PDB:2MWG)|Cyclic di-GMP metabolism protein, combines GGDEF and EAL domains with a 6TM membrane domain	None	putative signaling protein			K21023	diguanylate cyclase [EC:2.7.7.65]	MSAQHDNRLRALTHEDADFWADVVDNVLIVAVTDRRGIITYVNDKFCQISQYSRQELLGHTHRILNSGEHGKSFFRDMYRTLYAGKTWHGNLCNRAKDGSHYWVATTIIPHHDARGEISGFVATRFEITELMNTKVRLKKQAATDMLTGLLNRGGFNASLVAAVEASKRRDPDPQ---VLVMFDLDGFKPVNDIHGHHAGDEVLKTIATRLIELVGTQDAISRLGGDEFALILHKSLKITPLETILTKLQNLLEEPIMLESATVRISGSIGATPITSEDTMEGLQKNADVAVYAAKQAGGKQARMFTPSLHKTTMERAKILEEARKGVVQKQFEVYYQPILNARTGRIEQAEALMRWHHPERGLLSAGAFTDVFADSALAQIMETHLVQSFHDDIQKWK…
609	GC_00000024		iGEM	1409	7	20	3	0	0.758706	0.978066	0.854533										T|T	Signal transduction mechanisms|Signal transduction mechanisms					COG2202|COG5001	PAS domain (PAS) (PDB:2MWG)|Cyclic di-GMP metabolism protein, combines GGDEF and EAL domains with a 6TM membrane domain	None	putative signaling protein			K21023	diguanylate cyclase [EC:2.7.7.65]	MSLKHDDRLRALTHQDSDFWADVVDNVLIVAITDVRGVITYVNDRFCEISRYPREELLGSTHRIVNSGYHDASFFRQMYRTIRTGEIWRGNICNRAKDGTLYWVATTIMPKHNSLGAIEGYVATRFEITELMNTRDRLKSLASTDPLTGLFNRGGFNNVLQKAVEHKAQNITREI---MLVMFDLDGFKQINDIHGHHAGDVVLKVISARLMALVSPEDAVCRLGGDEFALILDHTLTRRPLQDILDQLLAELEAPIEVGNTMVNVSGSIGVSPVASQESAESLQKNADIALYAAKRAGGHQARMFDITLHQHALERAQILTDARTGVEKDQFELYYQPILNLATGRCDQIEALLRWHHPQRGLLAAESFHDVFLDAALAQAMSPRLVKAFQNDMRLWN…
610	GC_00000024		iGEM	2400	7	20	3	0	0.758706	0.978066	0.854533										T|T	Signal transduction mechanisms|Signal transduction mechanisms					COG2202|COG5001	PAS domain (PAS) (PDB:2MWG)|Cyclic di-GMP metabolism protein, combines GGDEF and EAL domains with a 6TM membrane domain	None	putative signaling protein			K21023	diguanylate cyclase [EC:2.7.7.65]	MALQHDDRLRALTHQDADFWADLVDSVLIVAITDSAGVITYVNDRFCEISQYSREELIGSTHRIVNSGYHDADFFRDLYRTIQSGQLWQGNICNRAKDGSLYWVATTIIPKLDRAGVIQGYVASRFEITELMNTRDRLCELAETDTLTGLLNRGGFNTALADELARCREPGSTGQPAPALAMFDLDGFKQINDVHGHHAGDIVLRAIASRLIELTHPDDPVSRLGGDEFAVILHRTLEDISLERYMDRLQAILERPIDIETVTVSVAGSIGAVLLDGTDTIEDVQKNADMAMYAAKRAGGKQSQMFTRKLRERAQARVSILSEARCGVERNQFEVYYQPILNCHTLKVDQIEALLRWQHPERGLLAAEDFSDVFTDAGLAQAMGPRMIEAFRHDVHMWN…
611	GC_00000025		ASM1161152v1	1204	7	20	3	0	0.738196	0.844423	0.787744										M	Cell wall/membrane/envelope biogenesis					COG3659	Carbohydrate-selective porin OprB (OprB) (PDB:4GEY)	None	None			K07267	porin	MTRQIRHARSGRARHPFSHTCKWLLAVSTAATALPVAHAQVAPTTGVPSLVSVNAVPAVPATPASQASQISLNTLDAERLGPTPQAIRRPPNTPIPPSGVPAYPSAGLATISVAPVSSPGDSKAFHKIELDALTRHEGPSGFLPAWIDAQHDTDLEDPYYVPTAGSGHLVPQLNPLRNRLRDHGVSFAFTYKGEAMGVISGGVERGMSYVHELTAQVNFDLEKMAGIKGWSVHTLVMERAGHAVSHDRVGEYYVNLQEVYGLSGNVVAHLVDFYAEKKLLDNRLDVTFGRMALTHVFATSPLLCSFMVTCSAPVALKLDPGFSVYPKATWGSRIRMRPTRDTAIQLGAYSVSALSDNPSGWAWGAENTTGLMLPVEFTWQPYLTRNRLPGHYVLGYAHD…
612	GC_00000025		ASM1161152v1	1113	7	20	3	0	0.738196	0.844423	0.787744										M	Cell wall/membrane/envelope biogenesis					COG3659	Carbohydrate-selective porin OprB (OprB) (PDB:4GEY)	oprB_1	Porin B			K07267	porin	----------------------------------------MCVVVSFYCNLSWARKPV-----------------------PDHAARTQSG-------LLVSQPHAEVRETPAAPHASVSTR-------LNSIFRTEGLSILLTNREDALRVRDLSAGYYASSEAPGHILPQIGALRSRLQNRGVTFAFTYKGEAMADVGGGISRGMDYVHELTLQTQFDLGRLFGFTGWTVHTLLMERVGREVSHDRVGDYNISLMEVYSLSGHSVAHLTDMYAQKSFLHNTVDLAFGRMALTHVFATSPLLCSFMMTCSAPVAIKLDAGFSVYPKATWGGRVRLRPTRDTLVQIGAYSVSPLNEDISGWAWAGEKSTGLMIPVEFAWQPFFGPRKLPGHYVLGFAHD…
613	GC_00000025		ASM1161152v1	1535	7	20	3	0	0.738196	0.844423	0.787744										M	Cell wall/membrane/envelope biogenesis					COG3659	Carbohydrate-selective porin OprB (OprB) (PDB:4GEY)	None	None			K07267	porin	MPSFRRVSARPYPSAPRSGALPGARWPVRALSPAPRPPRRAGSVAMLACVLAASAAQA-----------------------AEPRATTRPGATA--PDMAPALAPVAVNTAPVRHKRPIVETR------LDALFNTESISALLNHNDDALRQSDLSAGYFVAEQAFGNLVPQIRPWRDWLSNRGFSFELTYKGEGMANVGGGLSKGMDYVHDLRVSMLFDLGRLVGLNGWYLHGIIMNREGRQVGWDHVGERNVLLTEVWSIHGPAAARLADLYVEKSFLHNRININVGRIALTHTYATSVLLCTFMTQCSAPMAIREPAGWSVYPKTSWGGTVRFRPTRDLTLRTGIYKIGPKAQDNTGWAWGSESTTGIQTPVEVTWEPFFGPRKLPGHYKLGYGHD…
614	GC_00000025		ASM1472581	1223	7	20	3	0	0.738196	0.844423	0.787744										M	Cell wall/membrane/envelope biogenesis					COG3659	Carbohydrate-selective porin OprB (OprB) (PDB:4GEY)	None	None			K07267	porin	MTRQIRHARSGRARHPFSHTCKWLLAVSTAATALPVAHAQVAPTTGVPSLVSVNAVPAVPATPASQASQISLNTLDAERLGPTPQAIRRPPNTPIPPSGVPAYPSAGLATISVAPVSSPGDSKAFHKIELDALTRHEGPSGFLPAWIDAQHDTDLEDPYYVPTAGSGHLVPQLNPLRNRLRDHGVSFAFTYKGEAMGVISGGVERGMSYVHELTAQVNFDLEKMAGIKGWSVHTLVMERAGHAVSHDRVGEYYVNLQEVYGLSGNVVAHLVDFYAEKKLLDNRLDVTFGRMALTHVFATSPLLCSFMVTCSAPVALKLDPGFSVYPKATWGSRIRMRPTRDTAIQLGAYSVSALSDNPSGWAWGAENTTGLMLPVEFTWQPYLTRNRLPGHYVLGYAHD…
615	GC_00000025		ASM1472581	1132	7	20	3	0	0.738196	0.844423	0.787744										M	Cell wall/membrane/envelope biogenesis					COG3659	Carbohydrate-selective porin OprB (OprB) (PDB:4GEY)	oprB_1	Porin B			K07267	porin	----------------------------------------MCVVVSFYCNLSWARKPV-----------------------PDHAARTQSG-------LLVSQPHAEVRETPAAPHASVSTR-------LNSIFRTEGLSILLTNREDALRVRDLSAGYYASSEAPGHILPQIGALRSRLQNRGVTFAFTYKGEAMADVGGGISRGMDYVHELTLQTQFDLGRLFGFTGWTVHTLLMERVGREVSHDRVGDYNISLMEVYSLSGHSVAHLTDMYAQKSFLHNTVDLAFGRMALTHVFATSPLLCSFMMTCSAPVAIKLDAGFSVYPKATWGGRVRLRPTRDTLVQIGAYSVSPLNEDISGWAWAGEKSTGLMIPVEFAWQPFFGPRKLPGHYVLGFAHD…
616	GC_00000025		ASM1472581	1553	7	20	3	0	0.738196	0.844423	0.787744										M	Cell wall/membrane/envelope biogenesis					COG3659	Carbohydrate-selective porin OprB (OprB) (PDB:4GEY)	None	None			K07267	porin	MPSFRRVSARPYPSAPRSGALPGARWPVRALSPAPRPPRRAGSVAMLACVLAASAAQA-----------------------AEPRATTRPGATA--PDMAPALAPVAVNTAPVRHKRPIVETR------LDALFNTESISALLNHNDDALRQSDLSAGYFVAEQAFGNLVPQIRPWRDWLSNRGFSFELTYKGEGMANVGGGLSKGMDYVHDLRVSMLFDLGRLVGLNGWYLHGIIMNREGRQVGWDHVGERNVLLTEVWSIHGPAAARLADLYVEKSFLHNRININVGRIALTHTYATSVLLCTFMTQCSAPMAIREPAGWSVYPKTSWGGTVRFRPTRDLTLRTGIYKIGPKAQDNTGWAWGSESTTGIQTPVEVTWEPFFGPRKLPGHYKLGYGHD…
617	GC_00000025		K_rhaeticus_LCK1B3	472	7	20	3	0	0.738196	0.844423	0.787744										M	Cell wall/membrane/envelope biogenesis					COG3659	Carbohydrate-selective porin OprB (OprB) (PDB:4GEY)	None	None			K07267	porin	MTRQIRHARSGRARHPFSHTCKWLLAVSTAATALPVAHAQVAPTTGVPSLVSVNAVPAVPATPASQASQISLNTLDAERLGPTPQAIRRPPNTPIPPSGVPAYPSAGLATISVAPVSSPGDSKAFHKIELDALTRHEGPSGFLPAWIDAQHDTDLEDPYYVPTAGSGHLVPQLNPLRNRLRDHGVSFAFTYKGEAMGVISGGVERGMSYVHELTAQVNFDLEKMAGIKGWSVHTLVMERAGHAVSHDRVGEYYVNLQEVYGLSGNVVAHLVDFYAEKKLLDNRLDVTFGRMALTHVFATSPLLCSFMVTCSAPVALKLDPGFSVYPKATWGSRIRMRPTRDTAIQLGAYSVSALSDNPSGWAWGAENTTGLMLPVEFTWQPYLTRNRLPGHYVLGYAHD…
618	GC_00000025		K_rhaeticus_LCK1B3	381	7	20	3	0	0.738196	0.844423	0.787744										M	Cell wall/membrane/envelope biogenesis					COG3659	Carbohydrate-selective porin OprB (OprB) (PDB:4GEY)	oprB_1	Porin B			K07267	porin	----------------------------------------MCVVVSFYCNLSWARKPV-----------------------PDHAARTQSG-------LLVSQPHAEARETPAAPHASVSTR-------LNSIFRTEGLSILLTNREDALRVRDLSAGYYASSEAPGHILPQIGALRSRLQNRGITFAFTYKGEAMADVGGGISRGMDYVHELTLQTQFDLGRLFGFTGWTVHTLLMERVGREVSHDRVGDYNISLMEVYSLSGHSVAHLTDMYAQKSFLHNTVDLAFGRMALTHVFATSPLLCSFMMTCSAPVAIKLDAGFSVYPKATWGGRVRLRPTRDTLVQIGAYSVSPLNEDISGWAWAGEKSTGLMIPVEFAWQPFFGPRKLPGHYVLGFAHD…
619	GC_00000025		K_rhaeticus_LCK1B3	2843	7	20	3	0	0.738196	0.844423	0.787744										M	Cell wall/membrane/envelope biogenesis					COG3659	Carbohydrate-selective porin OprB (OprB) (PDB:4GEY)	None	None			K07267	porin	---------------------------------------------MLACVLAASAAQA-----------------------AEPRATTRPGATA--PDMAPALAPVAVNTAPVRHKRPIVETR------LDALFNTESISALLNHNDDALRQSDLSAGYFVAEQAFGNLVPQIRPWRDWLSNRGFSFELTYKGEGMANVGGGLSKGMDYVHDLRVSMLFDLGRLVGLNGWYLHGIIMNREGRQVGWDHVGERNVLLTEVWSIHGPAAARLADLYVEKSFLHNRININVGRIALTHTYATSVLLCTFMTQCSAPMAIREPAGWSVYPKTSWGGTVRFRPTRDLTLRTGIYKIGPKAQDNTGWAWGSESTTGIQTPVEVTWEPFFGPRKLPGHYKLGYGHD…
620	GC_00000025		K_rhaeticus_N2B4	1949	7	20	3	0	0.738196	0.844423	0.787744										M	Cell wall/membrane/envelope biogenesis					COG3659	Carbohydrate-selective porin OprB (OprB) (PDB:4GEY)	None	None			K07267	porin	MTRQIRHARSGRARHPFSHTCKWLLAVSTAATALPVAHAQVAPTTGVPSLVSVNAVPAVPATPASQASQISLNTLDAERLGPTPQAIRRPPNTPIPPSGVPAYPSAGLATISVAPVSSPGDSKAFHKIELDALTRHEGPSGFLPAWIDAQHDTDLEDPYYVPTAGSGHLVPQLDPLRNRLRDHGVSFAFTYKGEAMGVISGGVERGMSYVHELTAQVNFDLEKMAGIKGWSVHTLVMERAGHAVSHDRVGEYYVNLQEVYGLSGNVVAHLVDFYAEKKLLDNRLDVTFGRMALTHVFATSPLLCSFMVTCSAPVALKLDPGFSVYPKATWGSRIRMRPTRDTAIQLGAYSVSALSDNPSGWAWGAENTTGLMLPVEFTWQPYLTRNRLPGHYVLGYAHD…
621	GC_00000025		K_rhaeticus_N2B4	2789	7	20	3	0	0.738196	0.844423	0.787744										M	Cell wall/membrane/envelope biogenesis					COG3659	Carbohydrate-selective porin OprB (OprB) (PDB:4GEY)	None	None					#NAME?
622	GC_00000025		K_rhaeticus_N2B4	2788	7	20	3	0	0.738196	0.844423	0.787744										M	Cell wall/membrane/envelope biogenesis					COG3659	Carbohydrate-selective porin OprB (OprB) (PDB:4GEY)	None	None			K07267	porin	---------------------------------------------MLACVLAASAAQA-----------------------AEPRATTRPGATA--PDMAPALAPVAVNTAPVRHKRPIVETR------LDALFNTESISALLNHNDDALRQSDLSAGYFVAEQAFGNLVPQIRPWRDWLSNRGFSFELTYKGEGMANVGGGLSKGMDYVHDLRVSMLFDLGRLVGLNGWYLHGIIMNREGRQVGWDHVGERNVLLTEVWSIHGPAAARLADLYVEKSFLHNRININVGRIALTHTYATSVLLCTFMTQCSAPMAIREPAGWSVYPKTSWGGTVRFRPTRDLTLRTGIYKIGPKAQDNTGWAWGSESTTGIQTPVEVTWEPFFGPRKLPGHYKLGYGHD…
623	GC_00000025		K_rhaeticus_OB2	103	7	20	3	0	0.738196	0.844423	0.787744										M	Cell wall/membrane/envelope biogenesis					COG3659	Carbohydrate-selective porin OprB (OprB) (PDB:4GEY)	None	None			K07267	porin	MTRQIRHARSGRARHPFSHTCKWLLAVSTAATALPVAHAQVAPTTGVPSLVSVNAVPAVPATPASQASQISLNTLDAERLGPTPQAIRRPPNTPIPPSGVPAYPSAGLATISVAPVSSPGDSKAFHKIELDALTRHEGPSGFLPAWIDAQHDTDLEDPYYVPTAGSGHLVPQLNPLRNRLRDHGVSFAFTYKGEAMGVISGGVERGMSYVHELTAQVNFDLEKMAGIKGWSVHTLVMERAGHAVSHDRVGEYYVNLQEVYGLSGNVVAHLVDFYAEKKLLDNRLDVTFGRMALTHVFATSPLLCSFMVTCSAPVALKLDPGFSVYPKATWGSRIRMRPTRDTAIQLGAYSVSALSDNPSGWAWGAENTTGLMLPVEFTWQPYLTRNRLPGHYVLGYAHD…
624	GC_00000025		K_rhaeticus_OB2	14	7	20	3	0	0.738196	0.844423	0.787744										M	Cell wall/membrane/envelope biogenesis					COG3659	Carbohydrate-selective porin OprB (OprB) (PDB:4GEY)	oprB_1	Porin B			K07267	porin	----------------------------------------MCVVVSFYCNLSWARKPV-----------------------PDHAARTQSG-------LLVSQPHAEARETPAAPHASVSTR-------LNSIFRTEGLSILLTNREDALRVRDLSAGYYASSEAPGHILPQIGALRSRLQNRGITFAFTYKGEAMADVGGGISRGMDYVHELTLQTQFDLGRLFGFTGWTVHTLLMERVGREVSHDRVGDYNISLMEVYSLSGHSVAHLTDMYAQKSFLHNTVDLAFGRMALTHVFATSPLLCSFMMTCSAPVAIKLDAGFSVYPKATWGGRVRLRPTRDTLVQIGAYSVSPLNEDISGWAWAGEKSTGLMIPVEFAWQPFFGPRKLPGHYVLGFAHD…
625	GC_00000025		K_rhaeticus_OB2	2734	7	20	3	0	0.738196	0.844423	0.787744										M	Cell wall/membrane/envelope biogenesis					COG3659	Carbohydrate-selective porin OprB (OprB) (PDB:4GEY)	None	None			K07267	porin	---------------------------------------------MLACVLAASAAQA-----------------------AEPRATTRPGATA--PDMAPALAPVAVNTAPVRHKRPIVETR------LDALFNTESISALLNHNDDALRQSDLSAGYFVAEQAFGNLVPQIRPWRDWLSNRGFSFELTYKGEGMANVGGGLSKGMDYVHDLRVSMLFDLGRLVGLNGWYLHGIIMNREGRQVGWDHVGERNVLLTEVWSIHGPAAARLADLYVEKSFLHNRININVGRIALTHTYATSVLLCTFMTQCSAPMAIREPAGWSVYPKTSWGGTVRFRPTRDLTLRTGIYKIGPKAQDNTGWAWGSESTTGIQTPVEVTWEPFFGPRKLPGHYKLGYGHD…
626	GC_00000025		K_rhaeticus_UOU2B2	1473	7	20	3	0	0.738196	0.844423	0.787744										M	Cell wall/membrane/envelope biogenesis					COG3659	Carbohydrate-selective porin OprB (OprB) (PDB:4GEY)	None	None			K07267	porin	MTRQIRHARSGRARHPFSHTCKWLLAVSTAATALPVAHAQVAPTTGVPSLVSVNAVPAVPATPASQASQISLNTLDAERLGPTPQAIRRPPNTPIPPSGVPAYPSAGLATISVAPVSSPGDSKAFHKIELDALTRHEGPSGFLPAWIDAQHDTDLEDPYYVPTAGSGHLVPQLNPLRNRLRDHGVSFAFTYKGEAMGVISGGVERGMSYVHELTAQVNFDLEKMAGIKGWSVHTLVMERAGHAVSHDRVGEYYVNLQEVYGLSGNVVAHLVDFYAEKKLLDNRLDVTFGRMALTHVFATSPLLCSFMVTCSAPVALKLDPGFSVYPKATWGSRIRMRPTRDTAIQLGAYSVSALSDNPSGWAWGAENTTGLMLPVEFTWQPYLTRNRLPGHYVLGYAHD…
627	GC_00000025		K_rhaeticus_UOU2B2	1380	7	20	3	0	0.738196	0.844423	0.787744										M	Cell wall/membrane/envelope biogenesis					COG3659	Carbohydrate-selective porin OprB (OprB) (PDB:4GEY)	oprB_2	Porin B			K07267	porin	----------------------------------------MCVVVSFYCNLSWARKPV-----------------------PDHAARTQSG-------LLVSQPHAEARETPAAPHASVSTR-------LNSIFRTEGLSILLTNREDALRVRDLSAGYYASSEAPGHILPQIGALRSRLQNRGITFAFTYKGEAMADVGGGISRGMDYVHELTLQTQFDLGRLFGFTGWTVHTLLMERVGREVSHDRVGDYNISLMEVYSLSGHSVAHLTDMYAQKSFLHNTVDLAFGRMALTHVFATSPLLCSFMMTCSAPVAIKLDAGFSVYPKATWGGRVRLRPTRDTLVQIGAYSVSPLNEDISGWAWAGEKSTGLMIPVEFAWQPFFGPRKLPGHYVLGFAHD…
628	GC_00000025		iGEM	1168	7	20	3	0	0.738196	0.844423	0.787744										M	Cell wall/membrane/envelope biogenesis					COG3659	Carbohydrate-selective porin OprB (OprB) (PDB:4GEY)	None	None			K07267	porin	MTRQIRHARSGRARHPFSHTCKWLLAVSTAATALPVAHAQVAPTTGVPSLVSVNAVPAVPATPASQASQISLNTLDAERLGPTPQAIRRPPNTPIPPSGVPAYPSAGLATISVAPVSSPGDSKAFHKIELDALTRHEGPSGFLPAWIDAQHDTDLEDPYYVPTAGSGHLVPQLNPLRNRLRDHGVSFAFTYKGEAMGVISGGVERGMSYVHELTAQVNFDLEKMAGIKGWSVHTLVMERAGHAVSHDRVGEYYVNLQEVYGLSGNVVAHLVDFYAEKKLLDNRLDVTFGRMALTHVFATSPLLCSFMVTCSAPVALKLDPGFSVYPKATWGSRIRMRPTRDTAIQLGAYSVSALSDNPSGWAWGAENTTGLMLPVEFTWQPYLTRNRLPGHYVLGYAHD…
629	GC_00000025		iGEM	1082	7	20	3	0	0.738196	0.844423	0.787744										M	Cell wall/membrane/envelope biogenesis					COG3659	Carbohydrate-selective porin OprB (OprB) (PDB:4GEY)	oprB_3	Porin B			K07267	porin	----------------------------------------MCVVVSFYCNLSWARKPV-----------------------PDHAARTQSG-------LLVSQPHAEVRETPAAPHASVSTR-------LNSIFRTEGLSILLTNREDALRVRDLSAGYYASSEAPGHILPQIGALRSRLQNRGVTFAFTYKGEAMADVGGGISRGMDYVHELTLQTQFDLGRLFGFTGWTVHTLLMERVGREVSHDRVGDYNISLMEVYSLSGHSVAHLTDMYAQKSFLHNTVDLAFGRMALTHVFATSPLLCSFMMTCSAPVAIKLDAGFSVYPKATWGGRVRLRPTRDTLVQIGAYSVSPLNEDISGWAWAGEKSTGLMIPVEFAWQPFFGPRKLPGHYVLGFAHD…
630	GC_00000025		iGEM	1487	7	20	3	0	0.738196	0.844423	0.787744										M	Cell wall/membrane/envelope biogenesis					COG3659	Carbohydrate-selective porin OprB (OprB) (PDB:4GEY)	None	None			K07267	porin	---------------------------------------------MLACVLAASAAQA-----------------------AEPRATTRPGATA--PDMAPALAPVAVNTAPVRHKRPIVETR------LDALFNTESISALLNHNDDALRQSDLSAGYFVAEQAFGNLVPQIRPWRDWLSNRGFSFELTYKGEGMANVGGGLSKGMDYVHDLRVSMLFDLGRLVGLNGWYLHGIIMNREGRQVGWDHVGERNVLLTEVWSIHGPAAARLADLYVEKSFLHNRININVGRIALTHTYATSVLLCTFMTQCSAPMAIREPAGWSVYPKTSWGGTVRFRPTRDLTLRTGIYKIGPKAQDNTGWAWGSESTTGIQTPVEVTWEPFFGPRKLPGHYKLGYGHD…
631	GC_00000026		ASM1161152v1	2092	7	20	3	0	0.756287	0.980167	0.853795										E	Amino acid transport and metabolism	COG0436	Isoleucine, leucine, valine biosynthesis			COG0436	Aspartate/methionine/tyrosine aminotransferase (AspB) (PDB:2O0R)	aatA	Aspartate/prephenate aminotransferase			K00812	aspartate aminotransferase [EC:2.6.1.1]	MTTDTGAAPAGFLAQRMERLTVPATIAMAQRARTLRAKGEKVLSLALGEPDFATPPAVIEAAHRAALEGQTKYPPVDGTPALKAAIARKFARENALDYTPAEIMVSNGGKQVIFNAFMATVQPGDEVVIPRPYWVSYPLIVQMFGGTPVYADCHEADDFRLTAAALEAAITPRTKWLVLNFPNNPTGGTMGQADLEAVAGVLRRHPHVHVLSDEIYEHLLYDGLRHVSLAAVAPDLRHRILTLNGVSKAYAMTGWRVGYVGGPVALIRAMTAIQGSATSGICSIAQAAAAAALDGPADIIAAMCAAYARRREMVVSTLRTIPGLTCAMPHGAFYAYPGIAGCMGRVSAGGHRLRTDEDFAIALLMEQKVAVVHGSAFGQGPYLRLSYATGDDVLKEACT…
632	GC_00000026		ASM1161152v1	1152	7	20	3	0	0.756287	0.980167	0.853795										E	Amino acid transport and metabolism	COG0436	Isoleucine, leucine, valine biosynthesis			COG0436	Aspartate/methionine/tyrosine aminotransferase (AspB) (PDB:2O0R)	aatB	Aspartate aminotransferase			K00812	aspartate aminotransferase [EC:2.6.1.1]	--------MPGF-ADRLNGIGISASAAMTDKASELRAEGLRIISLSSGEPDFPTPVHAVDAAIAAARAGDTKYPPQAGKPALKKAIQAKFQRENHLDYALDEILVANGAKQIIYDAMMATINPGDEVVLPTPYWISYADIARLGGASIVQVPCPASNNFRLSATDLNAAITPATKWLVLNFPSNPTGACCPRKDMEEIAAVLLKHPHVWILTDDIYEHLVYDDFQFCTLAEVEPRLKDRVLTVNGVSKAYAMTGWRVGFCGGPRDLIAAMNNMQGQSTSGINTLAQAAALAALEGPQDFLKDRAAEYQARRDLVVSLLNAIPGVQCHTPQGAFYVYPDISACMGKTSAGGRRIENDTDFVMALLEEQQVASVQGAAYGMSPFFRISYATDTATLREGCR…
633	GC_00000026		ASM1161152v1	2093	7	20	3	0	0.756287	0.980167	0.853795										E	Amino acid transport and metabolism	COG0436	Isoleucine, leucine, valine biosynthesis			COG0436	Aspartate/methionine/tyrosine aminotransferase (AspB) (PDB:2O0R)	None	Aspartate/prephenate aminotransferase			K00812	aspartate aminotransferase [EC:2.6.1.1]	---------MDLTAARLDRISPSQTIAISTKARALKAAGKDIISLSAGEPDFDTPDTIKQAAIRAIEAGETKYTDVAGTPALRRAIAARFRADSGLDYTWDEVIVSNGGKQIIYNAMVATINPGDEAIIPAPCWVSYPDIVALAEGTPVIVPCSVENGFKLQPAELEAAITPRTKWLLLNSPNNPTGAAYSEAEMRGLCDVLLRHPDVWILTDDIYNKLVYDGFRAPTVVEVEPRLRDRTVTMNGVSKAYAMTGWRIGYSAAPVQMTRAMNKLQGQSTSGPGSISQAAALEALTGPQDFIATMVATYQARRDLVADMLNAAAGLHCPVPEGAFYVFPSMVGCLGKTSAGGALIDTDEAFVTALLDEEGVAAVHGSAFMFAGHFRISYATDTDSLKEACL…
634	GC_00000026		ASM1472581	2108	7	20	3	0	0.756287	0.980167	0.853795										E	Amino acid transport and metabolism	COG0436	Isoleucine, leucine, valine biosynthesis			COG0436	Aspartate/methionine/tyrosine aminotransferase (AspB) (PDB:2O0R)	aatA	Aspartate/prephenate aminotransferase			K00812	aspartate aminotransferase [EC:2.6.1.1]	MTTDTGAAPAGFLAQRMERLTVPATIAMAQRARTLRAKGEKVLSLALGEPDFATPPAVIEAAHRAALEGQTKYPPVDGTPALKAAIARKFARENALDYTPAEIMVSNGGKQVIFNAFMATVQPGDEVVIPRPYWVSYPLIVQMFGGTPVYADCHEADDFRLTAAALEAAITPRTKWLVLNFPNNPTGGTMGQADLEAVAGVLRRHPHVHVLSDEIYEHLLYDGLRHVSLAAVAPDLRHRILTLNGVSKAYAMTGWRVGYVGGPVALIRAMTAIQGSATSGICSIAQAAAAAALDGPADIIAAMCAAYARRREMVVSTLRTIPGLTCAMPHGAFYAYPGIAGCMGRVSAGGHRLRTDEDFAIALLMEQKVAVVHGSAFGQGPYLRLSYATGDDVLKEACT…
635	GC_00000026		ASM1472581	1171	7	20	3	0	0.756287	0.980167	0.853795										E	Amino acid transport and metabolism	COG0436	Isoleucine, leucine, valine biosynthesis			COG0436	Aspartate/methionine/tyrosine aminotransferase (AspB) (PDB:2O0R)	aatB	Aspartate aminotransferase			K00812	aspartate aminotransferase [EC:2.6.1.1]	--------MPGF-ADRLNGIGISASAAMTDKASELRAEGLRIISLSSGEPDFPTPVHAVDAAIAAARAGDTKYPPQAGKPALKKAIQAKFQRENHLDYALDEILVANGAKQIIYDAMMATINPGDEVVLPTPYWISYADIARLGGASIVQVPCPASNNFRLSATDLNAAITPATKWLVLNFPSNPTGACCPRKDMEEIAAVLLKHPHVWILTDDIYEHLVYDDFQFCTLAEVEPRLKDRVLTVNGVSKAYAMTGWRVGFCGGPRDLIAAMNNMQGQSTSGINTLAQAAALAALEGPQDFLKDRAAEYQARRDLVVSLLNAIPGVQCHTPQGAFYVYPDISACMGKTSAGGRRIENDTDFVMALLEEQQVASVQGAAYGMSPFFRISYATDTATLREGCR…
636	GC_00000026		ASM1472581	2109	7	20	3	0	0.756287	0.980167	0.853795										E	Amino acid transport and metabolism	COG0436	Isoleucine, leucine, valine biosynthesis			COG0436	Aspartate/methionine/tyrosine aminotransferase (AspB) (PDB:2O0R)	None	Aspartate/prephenate aminotransferase			K00812	aspartate aminotransferase [EC:2.6.1.1]	---------MDLTAARLDRISPSQTIAISTKARALKAAGKDIISLSAGEPDFDTPDTIKQAAIRAIEAGETKYTDVAGTPALRRAIAARFRADSGLDYTWDEVIVSNGGKQIIYNAMVATINPGDEAIIPAPCWVSYPDIVALAEGTPVIVPCSVENGFKLQPAELEAAITPRTKWLLLNSPNNPTGAAYSEAEMRGLCDVLLRHPDVWILTDDIYNKLVYDGFRAPTVVEVEPRLRDRTVTMNGVSKAYAMTGWRIGYSAAPVQMTRAMNKLQGQSTSGPGSISQAAALEALTGPQDFIATMVATYQARRDLVADMLNAAAGLHCPVPEGAFYVFPSMVGCLGKTSAGGALIDTDEAFVTALLDEEGVAAVHGSAFMFAGHFRISYATDTDSLKEACL…
637	GC_00000026		K_rhaeticus_LCK1B3	816	7	20	3	0	0.756287	0.980167	0.853795										E	Amino acid transport and metabolism	COG0436	Isoleucine, leucine, valine biosynthesis			COG0436	Aspartate/methionine/tyrosine aminotransferase (AspB) (PDB:2O0R)	aatA_2	Aspartate/prephenate aminotransferase			K00812	aspartate aminotransferase [EC:2.6.1.1]	MTTESGTAPAGFLAQRMERLVVPATIAMAQRARTLRAKGEKVLSLALGEPDFATPPAVIEAAHRAALEGQTKYPPVDGTPALKAAIARKFARENALDYTPAEIMVSNGGKQVIFNAFMATVQPGDEVVIPRPYWVSYPLIVQMFGGTPVYADCHEADDFRLTAAALEAAITPRTKWLVLNFPNNPTGGTMGQADLEAVAGVLRRHPHVHVLSDEIYEHLLYDGLRHVSLAAVAPDLRHRILTLNGVSKAYAMTGWRVGYVGGPVALIRAMTAIQGSATSGICSIAQAAAAAALDGPADIIAAMCAAYARRREMVVSTLRTIPGLTCAMPHGAFYAYPGIAGCMGRVSAGGHRLRTDEDFAIALLMEQKVAVVHGSAFGQGPYLRLSYATGDDVLKEACT…
638	GC_00000026		K_rhaeticus_LCK1B3	418	7	20	3	0	0.756287	0.980167	0.853795										E	Amino acid transport and metabolism	COG0436	Isoleucine, leucine, valine biosynthesis			COG0436	Aspartate/methionine/tyrosine aminotransferase (AspB) (PDB:2O0R)	aatA_1	Aspartate/prephenate aminotransferase			K00812	aspartate aminotransferase [EC:2.6.1.1]	--------MPGF-ADRLNGIGISASAAMTDKASELRAEGLRIISLSSGEPDFPTPVHAVDAAIAAARAGDTKYPPQAGKPALKKAIQAKFQRENHLDYALDEILVANGAKQIIYDAMMATINPGDEVVLPTPYWISYADIARLGGASIVQVPCPASNNFRLSATDLDAAITPATKWLVLNFPSNPTGACCPRKDMEEIAAVLLKHPHVWILTDDIYEHLVYDDFQFCTLAEVEPRLKDRVLTVNGVSKAYAMTGWRVGFCGGPRDLIAAMNNMQGQSTSGINTLAQAAALAALEGPQDFLKDRASEYQARRDLVVSLLNAIPGVQCHTPQGAFYVYPDISACMGKTSAGGRRIENDTDFVMALLEEQQVASVQGAAYGMSPFFRISYATDTATLREGCR…
639	GC_00000026		K_rhaeticus_LCK1B3	817	7	20	3	0	0.756287	0.980167	0.853795										E	Amino acid transport and metabolism	COG0436	Isoleucine, leucine, valine biosynthesis			COG0436	Aspartate/methionine/tyrosine aminotransferase (AspB) (PDB:2O0R)	None	Aspartate/prephenate aminotransferase			K00812	aspartate aminotransferase [EC:2.6.1.1]	---------MDLTATRLDRISPSQTIAISTKARALKAAGKDIISLSAGEPDFDTPDTIKQAAIRAIEAGETKYTDVAGTPALRRAIAARFRADSGLDYTWDEVIVSNGGKQIIYNAMVATINPGDEAIIPAPCWVSYPDIVALAEGTPVIVPCSVENGFKLQPAELEAAITPRTKWLLLNSPNNPTGAAYSEAEMRGLCDVLLRHPDVWILTDDIYNKLVYDGFRAPTVVEVEPRLRDRTVTMNGVSKAYAMTGWRIGYSAAPVQMTRAMNKLQGQSTSGPGSISQAAALEALTGPQDFIATMVATYQARRDLVADMLNAAAGLHCPVPEGAFYVFPSMVGCLGKTSAGGALIDTDEAFVTALLDEEGVAAVHGSAFMFAGHFRISYATDTDSLKEACL…
640	GC_00000026		K_rhaeticus_N2B4	104	7	20	3	0	0.756287	0.980167	0.853795										E	Amino acid transport and metabolism	COG0436	Isoleucine, leucine, valine biosynthesis			COG0436	Aspartate/methionine/tyrosine aminotransferase (AspB) (PDB:2O0R)	aatA	Aspartate/prephenate aminotransferase			K00812	aspartate aminotransferase [EC:2.6.1.1]	MTTESGTAPAGFLAQRMERLVVPATIAMAQRARTLRAKGEKVLSLALGEPDFATPPAVIEAAHRAALEGQTKYPPVDGTPALKAAIARKFARENALDYTPAEIMVSNGGKQVIFNAFMATVQPGDEVVIPRPYWVSYPLIVQMFGGTPVYADCHEADDFRLTAAALEAAITPRTKWLVLNFPNNPTGGTMGQADLEAVAGVLRRHPHVHVLSDEIYEHLLYDGLRHVSLAAVAPDLRHRILTLNGVSKAYAMTGWRVGYVGGPVALIRAMTAIQGSATSGICSIAQAAAAAALDGPADIIAAMCAAYARRREMVVSTLRTIPGLTCAMPHGAFYAYPGIAGCMGRVSAGGHRLRTDEDFAIALLMEQKVAVVHGSAFGQGPYLRLSYATGDDVLKEACT…
641	GC_00000026		K_rhaeticus_N2B4	105	7	20	3	0	0.756287	0.980167	0.853795										E	Amino acid transport and metabolism	COG0436	Isoleucine, leucine, valine biosynthesis			COG0436	Aspartate/methionine/tyrosine aminotransferase (AspB) (PDB:2O0R)	None	Aspartate/prephenate aminotransferase			K00812	aspartate aminotransferase [EC:2.6.1.1]	---------MDLTATRLDRISPSQTIAISTKARALKAAGKDIISLSAGEPDFDTPDTIKQAAIRAIEAGETKYTDVAGTPALRRAIAARFRADSGLDYTWDEVIVSNGGKQIIYNAMVATINPGDEAIIPAPCWVSYPDIVALAEGTPVIVPCSVENGFKLQPAELEAAITPRTKWLLLNSPNNPTGAAYSEAEMRGLCDVLLRHPDVWILTDDIYNKLVYDGFRAPTVVEVEPRLRDRTVTMNGVSKAYAMTGWRIGYSAAPVQMTRAMNKLQGQSTSGPGSISQAAALEALTGPQDFIATMVATYQARRDLVADMLNAAAGLHCPVPEGAFYVFPSMVGCLGKTSAGGALIDTDEAFVTALLDEEGVAAVHGSAFMFAGHFRISYATDTDSLKEACL…
642	GC_00000026		K_rhaeticus_OB2	903	7	20	3	0	0.756287	0.980167	0.853795										E	Amino acid transport and metabolism	COG0436	Isoleucine, leucine, valine biosynthesis			COG0436	Aspartate/methionine/tyrosine aminotransferase (AspB) (PDB:2O0R)	aatA_2	Aspartate/prephenate aminotransferase			K00812	aspartate aminotransferase [EC:2.6.1.1]	MTTESGTAPAGFLAQRMERLVVPATIAMAQRARTLRAKGEKVLSLALGEPDFATPPAVIEAAHRAALEGQTKYPPVDGTPALKAAIARKFARENALDYTPAEIMVSNGGKQVIFNAFMATVQPGDEVVIPRPYWVSYPLIVQMFGGTPVYADCHEADDFRLTAAALEAAITPRTKWLVLNFPNNPTGGTMGQADLEAVAGVLRRHPHVHVLSDEIYEHLLYDGLRHVSLAAVAPDLRHRILTLNGVSKAYAMTGWRVGYVGGPVALIRAMTAIQGSATSGICSIAQAAAAAALDGPADIIAAMCAAYARRREMVVSTLRTIPGLTCAMPHGAFYAYPGIAGCMGRVSAGGHRLRTDEDFAIALLMEQKVAVVHGSAFGQGPYLRLSYATGDDVLKEACT…
643	GC_00000026		K_rhaeticus_OB2	50	7	20	3	0	0.756287	0.980167	0.853795										E	Amino acid transport and metabolism	COG0436	Isoleucine, leucine, valine biosynthesis			COG0436	Aspartate/methionine/tyrosine aminotransferase (AspB) (PDB:2O0R)	aatA_1	Aspartate/prephenate aminotransferase			K00812	aspartate aminotransferase [EC:2.6.1.1]	--------MPGF-ADRLNGIGISASAAMTDKASELRAEGLRIISLSSGEPDFPTPVHAVDAAIAAARAGDTKYPPQAGKPALKKAIQAKFQRENHLDYALDEILVANGAKQIIYDAMMATINPGDEVVLPTPYWISYADIARLGGASIVQVPCPASNNFRLSATDLDAAITPATKWLVLNFPSNPTGACCPRKDMEEIAAVLLKHPHVWILTDDIYEHLVYDDFQFCTLAEVEPRLKDRVLTVNGVSKAYAMTGWRVGFCGGPRDLIAAMNNMQGQSTSGINTLAQAAALAALEGPQDFLKDRASEYQARRDLVVSLLNAIPGVQCHTPQGAFYVYPDISACMGKTSAGGRRIENDTDFVMALLEEQQVASVQGAAYGMSPFFRISYATDTATLREGCR…
644	GC_00000026		K_rhaeticus_OB2	904	7	20	3	0	0.756287	0.980167	0.853795										E	Amino acid transport and metabolism	COG0436	Isoleucine, leucine, valine biosynthesis			COG0436	Aspartate/methionine/tyrosine aminotransferase (AspB) (PDB:2O0R)	None	Aspartate/prephenate aminotransferase			K00812	aspartate aminotransferase [EC:2.6.1.1]	---------MDLTATRLDRISPSQTIAISTKARALKAAGKDIISLSAGEPDFDTPDTIKQAAIRAIEAGETKYTDVAGTPALRRAIAARFRADSGLDYTWDEVIVSNGGKQIIYNAMVATINPGDEAIIPAPCWVSYPDIVALAEGTPVIVPCSVENGFKLQPAELEAAITPRTKWLLLNSPNNPTGAAYSEAEMRGLCDVLLRHPDVWILTDDIYNKLVYDGFRAPTVVEVEPRLRDRTVTMNGVSKAYAMTGWRIGYSAAPVQMTRAMNKLQGQSTSGPGSISQAAALEALTGPQDFIATMVATYQARRDLVADMLNAAAGLHCPVPEGAFYVFPSMVGCLGKTSAGGALIDTDEAFVTALLDEEGVAAVHGSAFMFAGHFRISYATDTDSLKEACL…
645	GC_00000026		K_rhaeticus_UOU2B2	545	7	20	3	0	0.756287	0.980167	0.853795										E	Amino acid transport and metabolism	COG0436	Isoleucine, leucine, valine biosynthesis			COG0436	Aspartate/methionine/tyrosine aminotransferase (AspB) (PDB:2O0R)	aatA_1	Aspartate/prephenate aminotransferase			K00812	aspartate aminotransferase [EC:2.6.1.1]	MTTESGTAPAGFLAQRMERLVVPATIAMAQRARTLRAKGEKVLSLALGEPDFATPPAVIEAAHRAALEGQTKYPPVDGTPALKAAIARKFARENALDYTPAEIMVSNGGKQVIFNAFMATVQPGDEVVIPRPYWVSYPLIVQMFGGTPVYADCHEADDFRLTAAALEAAITPRTKWLVLNFPNNPTGGTMGQADLEAVAGVLRRHPHVHVLSDEIYEHLLYDGLRHVSLAAVAPDLRHRILTLNGVSKAYAMTGWRVGYVGGPVALIRAMTAIQGSATSGICSIAQAAAAAALDGPADIIAAMCAAYARRREMVVSTLRTIPGLTCAMPHGAFYAYPGIAGCMGRVSAGGHRLRTDEDFAIALLMEQKVAVVHGSAFGQGPYLRLSYATGDDVLKEACT…
646	GC_00000026		K_rhaeticus_UOU2B2	1419	7	20	3	0	0.756287	0.980167	0.853795										E	Amino acid transport and metabolism	COG0436	Isoleucine, leucine, valine biosynthesis			COG0436	Aspartate/methionine/tyrosine aminotransferase (AspB) (PDB:2O0R)	aatA_2	Aspartate/prephenate aminotransferase			K00812	aspartate aminotransferase [EC:2.6.1.1]	--------MPGF-ADRLNGIGISASAAMTDKASELRAEGLRIISLSSGEPDFPTPVHAVDAAIAAARAGDTKYPPQAGKPALKKAIQAKFQRENHLDYALDEILVANGAKQIIYDAMMATINPGDEVVLPTPYWISYADIARLGGASIVQVPCPASNNFRLSATDLDAAITPATKWLVLNFPSNPTGACCPRKDMEEIAAVLLKHPHVWILTDDIYEHLVYDDFQFCTLAEVEPRLKDRVLTVNGVSKAYAMTGWRVGFCGGPRDLIAAMNNMQGQSTSGINTLAQAAALAALEGPQDFLKDRASEYQARRDLVVSLLNAIPGVQCHTPQGAFYVYPDISACMGKTSAGGRRIENDTDFVMALLEEQQVASVQGAAYGMSPFFRISYATDTATLREGCR…
647	GC_00000026		K_rhaeticus_UOU2B2	546	7	20	3	0	0.756287	0.980167	0.853795										E	Amino acid transport and metabolism	COG0436	Isoleucine, leucine, valine biosynthesis			COG0436	Aspartate/methionine/tyrosine aminotransferase (AspB) (PDB:2O0R)	None	Aspartate/prephenate aminotransferase			K00812	aspartate aminotransferase [EC:2.6.1.1]	---------MDLTATRLDRISPSQTIAISTKARALKAAGKDIISLSAGEPDFDTPDTIKQAAIRAIEAGETKYTDVAGTPALRRAIAARFRADSGLDYTWDEVIVSNGGKQIIYNAMVATINPGDEAIIPAPCWVSYPDIVALAEGTPVIVPCSVENGFKLQPAELEAAITPRTKWLLLNSPNNPTGAAYSEAEMRGLCDVLLRHPDVWILTDDIYNKLVYDGFRAPTVVEVEPRLRDRTVTMNGVSKAYAMTGWRIGYSAAPVQMTRAMNKLQGQSTSGPGSISQAAALEALTGPQDFIATMVATYQARRDLVADMLNAAAGLHCPVPEGAFYVFPSMVGCLGKTSAGGALIDTDEAFVTALLDEEGVAAVHGSAFMFAGHFRISYATDTDSLKEACL…
648	GC_00000026		iGEM	2034	7	20	3	0	0.756287	0.980167	0.853795										E	Amino acid transport and metabolism	COG0436	Isoleucine, leucine, valine biosynthesis			COG0436	Aspartate/methionine/tyrosine aminotransferase (AspB) (PDB:2O0R)	aatA	Aspartate/prephenate aminotransferase			K00812	aspartate aminotransferase [EC:2.6.1.1]	MTTDTGAAPAGFLAQRMERLTVPATIAMAQRARTLRAKGEKVLSLALGEPDFATPPAVIEAAHRAALEGQTKYPPVDGTPALKAAIARKFARENALDYTPAEIMVSNGGKQVIFNAFMATVQPGDEVVIPRPYWVSYPLIVQMFGGTPVYADCHEADDFRLTAAALEAAITPRTKWLVLNFPNNPTGGTMGQADLEAVAGVLRRHPHVHVLSDEIYEHLLYDGLRHVSLAAVAPDLRHRILTLNGVSKAYAMTGWRVGYVGGPVALIRAMTAIQGSATSGICSIAQAAAAAALDGPADIIAAMCAAYARRREMVVSTLRTIPGLTCAMPHGAFYAYPGIAGCMGRVSAGGHRLRTDEDFAIALLMEQKVAVVHGSAFGQGPYLRLSYATGDDVLKEACT…
649	GC_00000026		iGEM	1118	7	20	3	0	0.756287	0.980167	0.853795										E	Amino acid transport and metabolism	COG0436	Isoleucine, leucine, valine biosynthesis			COG0436	Aspartate/methionine/tyrosine aminotransferase (AspB) (PDB:2O0R)	aatB	Aspartate aminotransferase			K00812	aspartate aminotransferase [EC:2.6.1.1]	--------MPGF-ADRLNGIGISASAAMTDKASELRAEGLRIISLSSGEPDFPTPVHAVDAAIAAARAGDTKYPPQAGKPALKKAIQAKFQRENHLDYALDEILVANGAKQIIYDAMMATINPGDEVVLPTPYWISYADIARLGGASIVQVPCPASNNFRLSATDLNAAITPATKWLVLNFPSNPTGACCPRKDMEEIAAVLLKHPHVWILTDDIYEHLVYDDFQFCTLAEVEPRLKDRVLTVNGVSKAYAMTGWRVGFCGGPRDLIAAMNNMQGQSTSGINTLAQAAALAALEGPQDFLKDRAAEYQARRDLVVSLLNAIPGVQCHTPQGAFYVYPDISACMGKTSAGGRRIENDTDFVMALLEEQQVASVQGAAYGMSPFFRISYATDTATLREGCR…
650	GC_00000026		iGEM	2035	7	20	3	0	0.756287	0.980167	0.853795										E	Amino acid transport and metabolism	COG0436	Isoleucine, leucine, valine biosynthesis			COG0436	Aspartate/methionine/tyrosine aminotransferase (AspB) (PDB:2O0R)	None	Aspartate/prephenate aminotransferase			K00812	aspartate aminotransferase [EC:2.6.1.1]	---------MDLTAARLDRISPSQTIAISTKARALKAAGKDIISLSAGEPDFDTPDTIKQAAIRAIEAGETKYTDVAGTPALRRAIAARFRADSGLDYTWDEVIVSNGGKQIIYNAMVATINPGDEAIIPAPCWVSYPDIVALAEGTPVIVPCSVENGFKLQPAELEAAITPRTKWLLLNSPNNPTGAAYSEAEMRGLCDVLLRHPDVWILTDDIYNKLVYDGFRAPTVVEVEPRLRDRTVTMNGVSKAYAMTGWRIGYSAAPVQMTRAMNKLQGQSTSGPGSISQAAALEALTGPQDFIATMVATYQARRDLVADMLNAAAGLHCPVPEGAFYVFPSMVGCLGKTSAGGALIDTDEAFVTALLDEEGVAAVHGSAFMFAGHFRISYATDTDSLKEACL…
651	GC_00000027		ASM1161152v1	3098	7	20	4	0	0.80911	0.975321	0.884475										G	Carbohydrate transport and metabolism	COG0021	Pentose phosphate pathway	M00004|M00007|M00165|M00167|M00611|M00612	Pathway modules; Carbohydrate metabolism; Central carbohydrate metabolism|Pathway modules; Carbohydrate metabolism; Central carbohydrate metabolism|Pathway modules; Energy metabolism; Carbon fixation|Pathway modules; Energy metabolism; Carbon fixation|Signature modules; Module set; Metabolic capacity|Signature modules; Module set; Metabolic capacity	COG0021	Transketolase (TktA) (PDB:1AY0)	tkt_4	Transketolase	M00004|M00007|M00165|M00167|M00611|M00612	Pentose phosphate pathway (Pentose phosphate cycle)|Pentose phosphate pathway, non-oxidative phase, fructose 6P => ribose 5P|Reductive pentose phosphate cycle (Calvin cycle)|Reductive pentose phosphate cycle, glyceraldehyde-3P => ribulose-5P|Oxygenic photosynthesis in plants and cyanobacteria|Anoxygenic photosynthesis in purple bacteria	K00615	transketolase [EC:2.2.1.1]	MDTVSHMPHLDTSSGG-----MDLLAINTIRTLAIDAIQKANSGHPGTPMGLAPASYVLWRDILKYDPAAPGWINRDRFVLSVGHASSMLYATLFLAGVREMAASGHVTDRPAVTLDDLRQFRQLGSRTPGHPEYGVTTGVETTTGPLGQGLAVSVGMAIARAWLGRYFNRPGHDVFDHHIYAFCGEGCLMEGISAEAASLAGHLQLGHLVWLYDCNRISIEGNVDITFTENLAARFRAAGWDVLEVADINDLETLRATLRAARDDLTRPTFVITHSVIGYGAPHKAGKASAHGAPLGVEEVRETKRAYGWPEDAQFLVPDGVLEHMRSGM--QGARAHGAWRTMMDSYRAAWPDLAAELDRMEHGGADMARIMKAACPDYAPDPAGKATRETSGEVLN…
652	GC_00000027		ASM1161152v1	2898	7	20	4	0	0.80911	0.975321	0.884475										G	Carbohydrate transport and metabolism	COG0021	Pentose phosphate pathway	M00004|M00007|M00165|M00167|M00611|M00612	Pathway modules; Carbohydrate metabolism; Central carbohydrate metabolism|Pathway modules; Carbohydrate metabolism; Central carbohydrate metabolism|Pathway modules; Energy metabolism; Carbon fixation|Pathway modules; Energy metabolism; Carbon fixation|Signature modules; Module set; Metabolic capacity|Signature modules; Module set; Metabolic capacity	COG0021	Transketolase (TktA) (PDB:1AY0)	tkt_3	Transketolase	M00004|M00007|M00165|M00167|M00611|M00612	Pentose phosphate pathway (Pentose phosphate cycle)|Pentose phosphate pathway, non-oxidative phase, fructose 6P => ribose 5P|Reductive pentose phosphate cycle (Calvin cycle)|Reductive pentose phosphate cycle, glyceraldehyde-3P => ribulose-5P|Oxygenic photosynthesis in plants and cyanobacteria|Anoxygenic photosynthesis in purple bacteria	K00615	transketolase [EC:2.2.1.1]	---MRHIVPAAPDGGGHASASIDQLCINTIRTLSMDGVQKANSGHPGTAMALAPCAYALWRNVMNYDPANPLWPNRDRFVLSIGHASMLLYSLIYLAGVRDVRA-GRVTDAPALTLGDLEQFRQLGSRTPGHPEYRHTTGVETTTGPLGQGCGNSVGMAMAEKWLAARYNRPGFDLFDYHIYTLCGDGDMMEGVASEAASVAGHLKLGNLTWIYDSNRISIEGSTDIAFTENVRRRFEGYGWHVLELMDANDTGDLERLLADAKAETTRPTLIIAHSIIGWGAPHKAGTAAAHGEPLGAEEIRETKKFYGWPEDRSFYVPDGVLAHFQSGLGARGAAASARWLALFAAYLQAHPDLGAEVTAIING--TLPVGWDRGIPTFDADAKGIASRASSGRVLN…
653	GC_00000027		ASM1161152v1	253	7	20	4	0	0.80911	0.975321	0.884475										G	Carbohydrate transport and metabolism	COG0021	Pentose phosphate pathway	M00004|M00007|M00165|M00167|M00611|M00612	Pathway modules; Carbohydrate metabolism; Central carbohydrate metabolism|Pathway modules; Carbohydrate metabolism; Central carbohydrate metabolism|Pathway modules; Energy metabolism; Carbon fixation|Pathway modules; Energy metabolism; Carbon fixation|Signature modules; Module set; Metabolic capacity|Signature modules; Module set; Metabolic capacity	COG0021	Transketolase (TktA) (PDB:1AY0)	tkt_1	Transketolase	M00004|M00007|M00165|M00167|M00611|M00612	Pentose phosphate pathway (Pentose phosphate cycle)|Pentose phosphate pathway, non-oxidative phase, fructose 6P => ribose 5P|Reductive pentose phosphate cycle (Calvin cycle)|Reductive pentose phosphate cycle, glyceraldehyde-3P => ribulose-5P|Oxygenic photosynthesis in plants and cyanobacteria|Anoxygenic photosynthesis in purple bacteria	K00615	transketolase [EC:2.2.1.1]	MRSLSSSLPMAPEGGGSMPANIDTLCINTIRTLSMDAVQKANSGHPGTAMALAPVAYTLWRDVLNYDPANPLWPNRDRFVLSIGHASMLLYSLIHLAGIRDVRPGGVTHDRPALTLEDLERFRQLDSLTPGHPEYHHTAGVETTTGPLGQGCGNSVGMAIAEKWLAEHYNRDGFRLFDHHVYALCGDGDNMEGVASEAASIAGHLKLGNLTWIYDSNQISIEGSTHIAFTESVHKRFEAYGWHVLELKDANDTGTMRRLLAEAKAETSRPTLIIVHSIIGWGAPHLAGTAEAHGAPLGVEEVRETKKFYGWPEDKDFYVPEGVPEHFQAGIATRGAAASRTWGDLFAAYRARYPAEAAQLDHIFAG--TLPEGWDSGIPVFDADAKGIASRASSGKVLN…
654	GC_00000027		ASM1472581	3127	7	20	4	0	0.80911	0.975321	0.884475										G	Carbohydrate transport and metabolism	COG0021	Pentose phosphate pathway	M00004|M00007|M00165|M00167|M00611|M00612	Pathway modules; Carbohydrate metabolism; Central carbohydrate metabolism|Pathway modules; Carbohydrate metabolism; Central carbohydrate metabolism|Pathway modules; Energy metabolism; Carbon fixation|Pathway modules; Energy metabolism; Carbon fixation|Signature modules; Module set; Metabolic capacity|Signature modules; Module set; Metabolic capacity	COG0021	Transketolase (TktA) (PDB:1AY0)	tkt_4	Transketolase	M00004|M00007|M00165|M00167|M00611|M00612	Pentose phosphate pathway (Pentose phosphate cycle)|Pentose phosphate pathway, non-oxidative phase, fructose 6P => ribose 5P|Reductive pentose phosphate cycle (Calvin cycle)|Reductive pentose phosphate cycle, glyceraldehyde-3P => ribulose-5P|Oxygenic photosynthesis in plants and cyanobacteria|Anoxygenic photosynthesis in purple bacteria	K00615	transketolase [EC:2.2.1.1]	MDTVSHMPHLDTSSGG-----MDLLAINTIRTLAIDAIQKANSGHPGTPMGLAPASYVLWRDILKYDPAAPGWINRDRFVLSVGHASSMLYATLFLAGVREMAASGHVTDRPAVTLDDLRQFRQLGSRTPGHPEYGVTTGVETTTGPLGQGLAVSVGMAIARAWLGRYFNRPGHDVFDHHIYAFCGEGCLMEGISAEAASLAGHLQLGHLVWLYDCNRISIEGNVDITFTENLAARFRAAGWDVLEVADINDLETLRATLRAARDDLTRPTFVITHSVIGYGAPHKAGKASAHGAPLGVEEVRETKRAYGWPEDAQFLVPDGVLEHMRSGM--QGARAHGAWRTMMDSYRAAWPDLAAELDRMEHGGADMARIMKAACPDYAPDPAGKATRETSGEVLN…
655	GC_00000027		ASM1472581	2928	7	20	4	0	0.80911	0.975321	0.884475										G	Carbohydrate transport and metabolism	COG0021	Pentose phosphate pathway	M00004|M00007|M00165|M00167|M00611|M00612	Pathway modules; Carbohydrate metabolism; Central carbohydrate metabolism|Pathway modules; Carbohydrate metabolism; Central carbohydrate metabolism|Pathway modules; Energy metabolism; Carbon fixation|Pathway modules; Energy metabolism; Carbon fixation|Signature modules; Module set; Metabolic capacity|Signature modules; Module set; Metabolic capacity	COG0021	Transketolase (TktA) (PDB:1AY0)	tkt_3	Transketolase	M00004|M00007|M00165|M00167|M00611|M00612	Pentose phosphate pathway (Pentose phosphate cycle)|Pentose phosphate pathway, non-oxidative phase, fructose 6P => ribose 5P|Reductive pentose phosphate cycle (Calvin cycle)|Reductive pentose phosphate cycle, glyceraldehyde-3P => ribulose-5P|Oxygenic photosynthesis in plants and cyanobacteria|Anoxygenic photosynthesis in purple bacteria	K00615	transketolase [EC:2.2.1.1]	---MRHIVPAAPDGGGHASASIDQLCINTIRTLSMDGVQKANSGHPGTAMALAPCAYALWRNVMNYDPANPLWPNRDRFVLSIGHASMLLYSLIYLAGVRDVRA-GRVTDAPALTLGDLEQFRQLGSRTPGHPEYRHTTGVETTTGPLGQGCGNSVGMAMAEKWLAARYNRPGFDLFDYHIYTLCGDGDMMEGVASEAASVAGHLKLGNLTWIYDSNRISIEGSTDIAFTENVRRRFEGYGWHVLELMDANDTGDLERLLADAKAETTRPTLIIAHSIIGWGAPHKAGTAAAHGEPLGAEEIRETKKFYGWPEDRSFYVPDGVLAHFQSGLGARGAAASARWLALFAAYLQAHPDLGAEVTAIING--TLPVGWDRGIPTFDADAKGIASRASSGRVLN…
656	GC_00000027		ASM1472581	252	7	20	4	0	0.80911	0.975321	0.884475										G	Carbohydrate transport and metabolism	COG0021	Pentose phosphate pathway	M00004|M00007|M00165|M00167|M00611|M00612	Pathway modules; Carbohydrate metabolism; Central carbohydrate metabolism|Pathway modules; Carbohydrate metabolism; Central carbohydrate metabolism|Pathway modules; Energy metabolism; Carbon fixation|Pathway modules; Energy metabolism; Carbon fixation|Signature modules; Module set; Metabolic capacity|Signature modules; Module set; Metabolic capacity	COG0021	Transketolase (TktA) (PDB:1AY0)	tkt_1	Transketolase	M00004|M00007|M00165|M00167|M00611|M00612	Pentose phosphate pathway (Pentose phosphate cycle)|Pentose phosphate pathway, non-oxidative phase, fructose 6P => ribose 5P|Reductive pentose phosphate cycle (Calvin cycle)|Reductive pentose phosphate cycle, glyceraldehyde-3P => ribulose-5P|Oxygenic photosynthesis in plants and cyanobacteria|Anoxygenic photosynthesis in purple bacteria	K00615	transketolase [EC:2.2.1.1]	MRSLSSSLPMAPEGGGSMPANIDTLCINTIRTLSMDAVQKANSGHPGTAMALAPVAYTLWRDVLNYDPANPLWPNRDRFVLSIGHASMLLYSLIHLAGIRDVRPGGVTHDRPALTLEDLERFRQLDSLTPGHPEYHHTAGVETTTGPLGQGCGNSVGMAIAEKWLAEHYNRDGFRLFDHHVYALCGDGDNMEGVASEAASIAGHLKLGNLTWIYDSNQISIEGSTHIAFTESVHKRFEAYGWHVLELKDANDTGTMRRLLAEAKAETSRPTLIIVHSIIGWGAPHLAGTAEAHGAPLGVEEVRETKKFYGWPEDKDFYVPEGVPEHFQAGIATRGAAASRTWGDLFAAYRARYPAEAAQLDHIFAG--TLPEGWDSGIPVFDADAKGIASRASSGKVLN…
657	GC_00000027		K_rhaeticus_LCK1B3	2457	7	20	4	0	0.80911	0.975321	0.884475										G	Carbohydrate transport and metabolism	COG0021	Pentose phosphate pathway	M00004|M00007|M00165|M00167|M00611|M00612	Pathway modules; Carbohydrate metabolism; Central carbohydrate metabolism|Pathway modules; Carbohydrate metabolism; Central carbohydrate metabolism|Pathway modules; Energy metabolism; Carbon fixation|Pathway modules; Energy metabolism; Carbon fixation|Signature modules; Module set; Metabolic capacity|Signature modules; Module set; Metabolic capacity	COG0021	Transketolase (TktA) (PDB:1AY0)	tkt_4	Transketolase	M00004|M00007|M00165|M00167|M00611|M00612	Pentose phosphate pathway (Pentose phosphate cycle)|Pentose phosphate pathway, non-oxidative phase, fructose 6P => ribose 5P|Reductive pentose phosphate cycle (Calvin cycle)|Reductive pentose phosphate cycle, glyceraldehyde-3P => ribulose-5P|Oxygenic photosynthesis in plants and cyanobacteria|Anoxygenic photosynthesis in purple bacteria	K00615	transketolase [EC:2.2.1.1]	MDTVSHMPHLDTSSGG-----MDLLAINTIRTLAIDAIQKANSGHPGTPMGLAPASYVLWRDILKYDPAAPGWVNRDRFVLSVGHASSMLYATLFLAGVREMAASGHVTDRPAVTLDDLRQFRQLGSRTPGHPEYGVTTGVETTTGPLGQGLAVSVGMAIARAWLGRYFNRPGHDVFDHHIYAFCGEGCLMEGISAEAASLAGHLQLGHLVWLYDCNRISIEGNVDITFTENLAARFRAAGWDVLEVADINDLETLRATLRAARDDLTRPTFVITHSVIGYGAPHKAGKASAHGAPLGVEEVRETKRAYGWPEDAQFLVPDGVLEHMRSGM--QGGRAHGAWRTMMDSYRAAWPDLAAELDRMEHGGADMTRIMKAACPDYAPDAAGKATRETSGEVLN…
658	GC_00000027		K_rhaeticus_LCK1B3	2322	7	20	4	0	0.80911	0.975321	0.884475										G	Carbohydrate transport and metabolism	COG0021	Pentose phosphate pathway	M00004|M00007|M00165|M00167|M00611|M00612	Pathway modules; Carbohydrate metabolism; Central carbohydrate metabolism|Pathway modules; Carbohydrate metabolism; Central carbohydrate metabolism|Pathway modules; Energy metabolism; Carbon fixation|Pathway modules; Energy metabolism; Carbon fixation|Signature modules; Module set; Metabolic capacity|Signature modules; Module set; Metabolic capacity	COG0021	Transketolase (TktA) (PDB:1AY0)	tkt_3	Transketolase	M00004|M00007|M00165|M00167|M00611|M00612	Pentose phosphate pathway (Pentose phosphate cycle)|Pentose phosphate pathway, non-oxidative phase, fructose 6P => ribose 5P|Reductive pentose phosphate cycle (Calvin cycle)|Reductive pentose phosphate cycle, glyceraldehyde-3P => ribulose-5P|Oxygenic photosynthesis in plants and cyanobacteria|Anoxygenic photosynthesis in purple bacteria	K00615	transketolase [EC:2.2.1.1]	---MRHTIPAAPDGGGHASASIDQLCINTIRTLSMDGVQKANSGHPGTAMALAPCAYALWRNVMNYDPANPLWPNRDRFVLSIGHASMLLYSLIYLAGVRDVRA-GRVTDAPALTLGDLEQFRQLGSRTPGHPEYRHTTGVETTTGPLGQGCGNSVGMAMAEKWLAARYNRPGFDLFDYHIYTLCGDGDMMEGVASEAASVAGHLKLGNLTWIYDSNRISIEGSTDIAFTENVRRRFEGYGWHVLELMDANDTGNFERLLADAKAETTRPTLIIAHSIIGWGAPHKAGTAAAHGEPLGAEEIRETKKFYGWPEDRSFYVSDGVLAHFQSGLGARGAAASARWQALFRAYLQAHPDLGAEVTAIING--TLPVGWDRGIPTFDADAKGVASRASSGRVLN…
659	GC_00000027		K_rhaeticus_LCK1B3	2023	7	20	4	0	0.80911	0.975321	0.884475										G	Carbohydrate transport and metabolism	COG0021	Pentose phosphate pathway	M00004|M00007|M00165|M00167|M00611|M00612	Pathway modules; Carbohydrate metabolism; Central carbohydrate metabolism|Pathway modules; Carbohydrate metabolism; Central carbohydrate metabolism|Pathway modules; Energy metabolism; Carbon fixation|Pathway modules; Energy metabolism; Carbon fixation|Signature modules; Module set; Metabolic capacity|Signature modules; Module set; Metabolic capacity	COG0021	Transketolase (TktA) (PDB:1AY0)	tkt_2	Transketolase	M00004|M00007|M00165|M00167|M00611|M00612	Pentose phosphate pathway (Pentose phosphate cycle)|Pentose phosphate pathway, non-oxidative phase, fructose 6P => ribose 5P|Reductive pentose phosphate cycle (Calvin cycle)|Reductive pentose phosphate cycle, glyceraldehyde-3P => ribulose-5P|Oxygenic photosynthesis in plants and cyanobacteria|Anoxygenic photosynthesis in purple bacteria	K00615	transketolase [EC:2.2.1.1]	-----------------MPANIDTLCINTIRTLSMDAVQKANSGHPGTAMALAPVAYTLWRDVLNYDPANPLWPNRDRFVLSIGHASMLLYSLIHLAGIRDVRPGGVTHDRPALTLEDLERFRQLDSLTPGHPEYHHTAGVETTTGPLGQGCGNSVGMAIAEKWLAEHYNRDGFRLFDHHVYALCGDGDNMEGVASEAASIAGHLKLGNLTWIYDSNQISIEGSTHIAFTESVHKRFEAYGWHVLELKDANDTGTMRRLLAEAKAETSRPTLIIVHSIIGWGAPHLAGTAEAHGAPLGVEEVRETKKFYGWPEDKDFYVPEGVPEHFQAGIATRGAAASRAWGDLFAAYRARYPAEAAQLDHIFAG--TLPEGWDSGIPVFDADAKGIASRASSGKVLN…
660	GC_00000027		K_rhaeticus_N2B4	1627	7	20	4	0	0.80911	0.975321	0.884475										G	Carbohydrate transport and metabolism	COG0021	Pentose phosphate pathway	M00004|M00007|M00165|M00167|M00611|M00612	Pathway modules; Carbohydrate metabolism; Central carbohydrate metabolism|Pathway modules; Carbohydrate metabolism; Central carbohydrate metabolism|Pathway modules; Energy metabolism; Carbon fixation|Pathway modules; Energy metabolism; Carbon fixation|Signature modules; Module set; Metabolic capacity|Signature modules; Module set; Metabolic capacity	COG0021	Transketolase (TktA) (PDB:1AY0)	tkt_3	Transketolase	M00004|M00007|M00165|M00167|M00611|M00612	Pentose phosphate pathway (Pentose phosphate cycle)|Pentose phosphate pathway, non-oxidative phase, fructose 6P => ribose 5P|Reductive pentose phosphate cycle (Calvin cycle)|Reductive pentose phosphate cycle, glyceraldehyde-3P => ribulose-5P|Oxygenic photosynthesis in plants and cyanobacteria|Anoxygenic photosynthesis in purple bacteria	K00615	transketolase [EC:2.2.1.1]	MDTVSHMPHLDTSSGG-----MDLLAINTIRTLAIDAIQKANSGHPGTPMGLAPASYVLWRDILKYDPAAPGWVNRDRFVLSVGHASSMLYATLFLAGVREMAASGHVTDRPAVTLDDLRQFRQLGSRTPGHPEYGVTTGVETTTGPLGQGLAVSVGMAIARAWLGRYFNRPGHDVFDHHIYAFCGEGCLMEGISAEAASLAGHLQLGHLVWLYDCNRISIEGNVDITFTENLAARFRAAGWDVLEVADINDLETLRATLRAARDDLTRPTFVITHSVIGYGAPHKAGKASAHGAPLGVEEVRETKRAYGWPEDAQFLVPDGVLEHMRSGM--QGGRAHGAWRTMMDSYRAAWPDLAAELDRMEHGGADMTRIMKAACPDYAPDAAGKATRETSGEVLN…
661	GC_00000027		K_rhaeticus_N2B4	675	7	20	4	0	0.80911	0.975321	0.884475										G	Carbohydrate transport and metabolism	COG0021	Pentose phosphate pathway	M00004|M00007|M00165|M00167|M00611|M00612	Pathway modules; Carbohydrate metabolism; Central carbohydrate metabolism|Pathway modules; Carbohydrate metabolism; Central carbohydrate metabolism|Pathway modules; Energy metabolism; Carbon fixation|Pathway modules; Energy metabolism; Carbon fixation|Signature modules; Module set; Metabolic capacity|Signature modules; Module set; Metabolic capacity	COG0021	Transketolase (TktA) (PDB:1AY0)	tkt_2	Transketolase	M00004|M00007|M00165|M00167|M00611|M00612	Pentose phosphate pathway (Pentose phosphate cycle)|Pentose phosphate pathway, non-oxidative phase, fructose 6P => ribose 5P|Reductive pentose phosphate cycle (Calvin cycle)|Reductive pentose phosphate cycle, glyceraldehyde-3P => ribulose-5P|Oxygenic photosynthesis in plants and cyanobacteria|Anoxygenic photosynthesis in purple bacteria	K00615	transketolase [EC:2.2.1.1]	-----------------MPANIDTLCINTIRTLSMDAVQKANSGHPGTAMALAPVAYTLWRDVLNYDPANPLWPNRDRFVLSIGHASMLLYSLIHLAGIRDVRPGGVTHDRPALTLEDLERFRQLDSLTPGHPEYHHTAGVETTTGPLGQGCGNSVGMAIAEKWLAEHYNRDGFRLFDHHVYALCGDGDNMEGVASEAASIAGHLKLGNLTWIYDSNQISIEGSTHIAFTESVHKRFEAYGWHVLELKDANDTGTMRRLLAEAKAETSRPTLIIVHSIIGWGAPHLAGTAEAHGAPLGVEEVRETKKFYGWPEDKDFYVPEGVPEHFQAGIATRGAAASRAWGDLFAAYRARYPAEAAQLDHIFAG--TLPEGWDSGIPVFDADAKGIASRASSGKVLN…
662	GC_00000027		K_rhaeticus_OB2	2419	7	20	4	0	0.80911	0.975321	0.884475										G	Carbohydrate transport and metabolism	COG0021	Pentose phosphate pathway	M00004|M00007|M00165|M00167|M00611|M00612	Pathway modules; Carbohydrate metabolism; Central carbohydrate metabolism|Pathway modules; Carbohydrate metabolism; Central carbohydrate metabolism|Pathway modules; Energy metabolism; Carbon fixation|Pathway modules; Energy metabolism; Carbon fixation|Signature modules; Module set; Metabolic capacity|Signature modules; Module set; Metabolic capacity	COG0021	Transketolase (TktA) (PDB:1AY0)	tkt_3	Transketolase	M00004|M00007|M00165|M00167|M00611|M00612	Pentose phosphate pathway (Pentose phosphate cycle)|Pentose phosphate pathway, non-oxidative phase, fructose 6P => ribose 5P|Reductive pentose phosphate cycle (Calvin cycle)|Reductive pentose phosphate cycle, glyceraldehyde-3P => ribulose-5P|Oxygenic photosynthesis in plants and cyanobacteria|Anoxygenic photosynthesis in purple bacteria	K00615	transketolase [EC:2.2.1.1]	MDTVSHMPHLDTSSGG-----MDLLAINTIRTLAIDAIQKANSGHPGTPMGLAPASYVLWRDILKYDPAAPGWVNRDRFVLSVGHASSMLYATLFLAGVREMAASGHVTDRPAVTLDDLRQFRQLGSRTPGHPEYGVTTGVETTTGPLGQGLAVSVGMAIARAWLGRYFNRPGHDVFDHHIYAFCGEGCLMEGISAEAASLAGHLQLGHLVWLYDCNRISIEGNVDITFTENLAARFRAAGWDVLEVADINDLETLRATLRAARDDLTRPTFVITHSVIGYGAPHKAGKASAHGAPLGVEEVRETKRAYGWPEDAQFLVPDGVLEHMRSGM--QGGRAHGAWRTMMDSYRAAWPDLAAELDRMEHGGADMTRIMKAACPDYAPDAAGKATRETSGEVLN…
663	GC_00000027		K_rhaeticus_OB2	2600	7	20	4	0	0.80911	0.975321	0.884475										G	Carbohydrate transport and metabolism	COG0021	Pentose phosphate pathway	M00004|M00007|M00165|M00167|M00611|M00612	Pathway modules; Carbohydrate metabolism; Central carbohydrate metabolism|Pathway modules; Carbohydrate metabolism; Central carbohydrate metabolism|Pathway modules; Energy metabolism; Carbon fixation|Pathway modules; Energy metabolism; Carbon fixation|Signature modules; Module set; Metabolic capacity|Signature modules; Module set; Metabolic capacity	COG0021	Transketolase (TktA) (PDB:1AY0)	tkt_4	Transketolase	M00004|M00007|M00165|M00167|M00611|M00612	Pentose phosphate pathway (Pentose phosphate cycle)|Pentose phosphate pathway, non-oxidative phase, fructose 6P => ribose 5P|Reductive pentose phosphate cycle (Calvin cycle)|Reductive pentose phosphate cycle, glyceraldehyde-3P => ribulose-5P|Oxygenic photosynthesis in plants and cyanobacteria|Anoxygenic photosynthesis in purple bacteria	K00615	transketolase [EC:2.2.1.1]	---MRHTIPAAPDGGGHASASIDQLCINTIRTLSMDGVQKANSGHPGTAMALAPCAYALWRNVMNYDPANPLWPNRDRFVLSIGHASMLLYSLIYLAGVRDVRA-GRVTDAPALTLGDLEQFRQLGSRTPGHPEYRHTTGVETTTGPLGQGCGNSVGMAMAEKWLAARYNRPGFDLFDYHIYTLCGDGDMMEGVASEAASVAGHLKLGNLTWIYDSNRISIEGSTDIAFTENVRRRFEGYGWHVLELMDANDTGNFERLLADAKAETTRPTLIIAHSIIGWGAPHKAGTAAAHGEPLGAEEIRETKKFYGWPEDRSFYVSDGVLAHFQSGLGARGAAASARWQALFRAYLQAHPDLGAEVTAIING--TLPVGWDRGIPTFDADAKGVASRASSGRVLN…
664	GC_00000027		K_rhaeticus_OB2	1265	7	20	4	0	0.80911	0.975321	0.884475										G	Carbohydrate transport and metabolism	COG0021	Pentose phosphate pathway	M00004|M00007|M00165|M00167|M00611|M00612	Pathway modules; Carbohydrate metabolism; Central carbohydrate metabolism|Pathway modules; Carbohydrate metabolism; Central carbohydrate metabolism|Pathway modules; Energy metabolism; Carbon fixation|Pathway modules; Energy metabolism; Carbon fixation|Signature modules; Module set; Metabolic capacity|Signature modules; Module set; Metabolic capacity	COG0021	Transketolase (TktA) (PDB:1AY0)	tkt_2	Transketolase	M00004|M00007|M00165|M00167|M00611|M00612	Pentose phosphate pathway (Pentose phosphate cycle)|Pentose phosphate pathway, non-oxidative phase, fructose 6P => ribose 5P|Reductive pentose phosphate cycle (Calvin cycle)|Reductive pentose phosphate cycle, glyceraldehyde-3P => ribulose-5P|Oxygenic photosynthesis in plants and cyanobacteria|Anoxygenic photosynthesis in purple bacteria	K00615	transketolase [EC:2.2.1.1]	-----------------MPANIDTLCINTIRTLSMDAVQKANSGHPGTAMALAPVAYTLWRDVLNYDPANPLWPNRDRFVLSIGHASMLLYSLIHLAGIRDVRPGGVTHDRPALTLEDLERFRQLDSLTPGHPEYHHTAGVETTTGPLGQGCGNSVGMAIAEKWLAEHYNRDGFRLFDHHVYALCGDGDNMEGVASEAASIAGHLKLGNLTWIYDSNQISIEGSTHIAFTESVHKRFEAYGWHVLELKDANDTGTMRRLLAEAKAETSRPTLIIVHSIIGWGAPHLAGTAEAHGAPLGVEEVRETKKFYGWPEDKDFYVPEGVPEHFQAGIATRGAAASRAWGDLFAAYRARYPAEAAQLDHIFAG--TLPEGWDSGIPVFDADAKGIASRASSGKVLN…
665	GC_00000027		K_rhaeticus_UOU2B2	2190	7	20	4	0	0.80911	0.975321	0.884475										G	Carbohydrate transport and metabolism	COG0021	Pentose phosphate pathway	M00004|M00007|M00165|M00167|M00611|M00612	Pathway modules; Carbohydrate metabolism; Central carbohydrate metabolism|Pathway modules; Carbohydrate metabolism; Central carbohydrate metabolism|Pathway modules; Energy metabolism; Carbon fixation|Pathway modules; Energy metabolism; Carbon fixation|Signature modules; Module set; Metabolic capacity|Signature modules; Module set; Metabolic capacity	COG0021	Transketolase (TktA) (PDB:1AY0)	tkt_3	Transketolase	M00004|M00007|M00165|M00167|M00611|M00612	Pentose phosphate pathway (Pentose phosphate cycle)|Pentose phosphate pathway, non-oxidative phase, fructose 6P => ribose 5P|Reductive pentose phosphate cycle (Calvin cycle)|Reductive pentose phosphate cycle, glyceraldehyde-3P => ribulose-5P|Oxygenic photosynthesis in plants and cyanobacteria|Anoxygenic photosynthesis in purple bacteria	K00615	transketolase [EC:2.2.1.1]	MDTVSHMPHLDTSSGG-----MDLLAINTIRTLAIDAIQKANSGHPGTPMGLAPASYVLWRDILKYDPAAPGWVNRDRFVLSVGHASSMLYATLFLAGVREMAASGHVTDRPAVTLDDLRQFRQLGSRTPGHPEYGVTTGVETTTGPLGQGLAVSVGMAIARAWLGRYFNRPGHDVFDHHIYAFCGEGCLMEGISAEAASLAGHLQLGHLVWLYDCNRISIEGNVDITFTENLAARFRAAGWDVLEVADINDLETLRATLRAARDDLTRPTFVITHSVIGYGAPHKAGKASAHGAPLGVEEVRETKRAYGWPEDAQFLVPDGVLEHMRSGM--QGGRAHGAWRTMMDSYRAAWPDLAAELDRMEHGGADMTRIMKAACPDYAPDAAGKATRETSGEVLN…
666	GC_00000027		K_rhaeticus_UOU2B2	105	7	20	4	0	0.80911	0.975321	0.884475										G	Carbohydrate transport and metabolism	COG0021	Pentose phosphate pathway	M00004|M00007|M00165|M00167|M00611|M00612	Pathway modules; Carbohydrate metabolism; Central carbohydrate metabolism|Pathway modules; Carbohydrate metabolism; Central carbohydrate metabolism|Pathway modules; Energy metabolism; Carbon fixation|Pathway modules; Energy metabolism; Carbon fixation|Signature modules; Module set; Metabolic capacity|Signature modules; Module set; Metabolic capacity	COG0021	Transketolase (TktA) (PDB:1AY0)	tkt_1	Transketolase	M00004|M00007|M00165|M00167|M00611|M00612	Pentose phosphate pathway (Pentose phosphate cycle)|Pentose phosphate pathway, non-oxidative phase, fructose 6P => ribose 5P|Reductive pentose phosphate cycle (Calvin cycle)|Reductive pentose phosphate cycle, glyceraldehyde-3P => ribulose-5P|Oxygenic photosynthesis in plants and cyanobacteria|Anoxygenic photosynthesis in purple bacteria	K00615	transketolase [EC:2.2.1.1]	-----------------MPANIDTLCINTIRTLSMDAVQKANSGHPGTAMALAPVAYTLWRDVLNYDPANPLWPNRDRFVLSIGHASMLLYSLIHLAGIRDVRPGGVTHDRPALTLEDLERFRQLDSLTPGHPEYHHTAGVETTTGPLGQGCGNSVGMAIAEKWLAEHYNRDGFRLFDHHVYALCGDGDNMEGVASEAASIAGHLKLGNLTWIYDSNQISIEGSTHIAFTESVHKRFEAYGWHVLELKDANDTGTMRRLLAEAKAETSRPTLIIVHSIIGWGAPHLAGTAEAHGAPLGVEEVRETKKFYGWPEDKDFYVPEGVPEHFQAGIATRGAAASRAWGDLFAAYRARYPAEAAQLDHIFAG--TLPEGWDSGIPVFDADAKGIASRASSGKVLN…
667	GC_00000027		iGEM	3119	7	20	4	0	0.80911	0.975321	0.884475										G	Carbohydrate transport and metabolism	COG0021	Pentose phosphate pathway	M00004|M00007|M00165|M00167|M00611|M00612	Pathway modules; Carbohydrate metabolism; Central carbohydrate metabolism|Pathway modules; Carbohydrate metabolism; Central carbohydrate metabolism|Pathway modules; Energy metabolism; Carbon fixation|Pathway modules; Energy metabolism; Carbon fixation|Signature modules; Module set; Metabolic capacity|Signature modules; Module set; Metabolic capacity	COG0021	Transketolase (TktA) (PDB:1AY0)	tkt_4	Transketolase	M00004|M00007|M00165|M00167|M00611|M00612	Pentose phosphate pathway (Pentose phosphate cycle)|Pentose phosphate pathway, non-oxidative phase, fructose 6P => ribose 5P|Reductive pentose phosphate cycle (Calvin cycle)|Reductive pentose phosphate cycle, glyceraldehyde-3P => ribulose-5P|Oxygenic photosynthesis in plants and cyanobacteria|Anoxygenic photosynthesis in purple bacteria	K00615	transketolase [EC:2.2.1.1]	MDTVSHMPHLDTSSGG-----MDLLAINTIRTLAIDAIQKANSGHPGTPMGLAPASYVLWRDILKYDPAAPGWINRDRFVLSVGHASSMLYATLFLAGVREMAASGHVTDRPAVTLDDLRQFRQLGSRTPGHPEYGVTTGVETTTGPLGQGLAVSVGMAIARAWLGRYFNRPGHDVFDHHIYAFCGEGCLMEGISAEAASLAGHLQLGHLVWLYDCNRISIEGNVDITFTENLAARFRAAGWDVLEVADINDLETLRATLRAARDDLTRPTFVITHSVIGYGAPHKAGKASAHGAPLGVEEVRETKRAYGWPEDAQFLVPDGVLEHMRSGM--QGARAHGAWRTMMDSYRAAWPDLAAELDRMEHGGADMARIMKAACPDYAPDPAGKATRETSGEVLN…
668	GC_00000027		iGEM	2817	7	20	4	0	0.80911	0.975321	0.884475										G	Carbohydrate transport and metabolism	COG0021	Pentose phosphate pathway	M00004|M00007|M00165|M00167|M00611|M00612	Pathway modules; Carbohydrate metabolism; Central carbohydrate metabolism|Pathway modules; Carbohydrate metabolism; Central carbohydrate metabolism|Pathway modules; Energy metabolism; Carbon fixation|Pathway modules; Energy metabolism; Carbon fixation|Signature modules; Module set; Metabolic capacity|Signature modules; Module set; Metabolic capacity	COG0021	Transketolase (TktA) (PDB:1AY0)	tkt_3	Transketolase	M00004|M00007|M00165|M00167|M00611|M00612	Pentose phosphate pathway (Pentose phosphate cycle)|Pentose phosphate pathway, non-oxidative phase, fructose 6P => ribose 5P|Reductive pentose phosphate cycle (Calvin cycle)|Reductive pentose phosphate cycle, glyceraldehyde-3P => ribulose-5P|Oxygenic photosynthesis in plants and cyanobacteria|Anoxygenic photosynthesis in purple bacteria	K00615	transketolase [EC:2.2.1.1]	---MRHIVPAAPDGGGHASASIDQLCINTIRTLSMDGVQKANSGHPGTAMALAPCAYALWRNVMNYDPANPLWPNRDRFVLSIGHASMLLYSLIYLAGVRDVRA-GRVTDAPALTLGDLEQFRQLGSRTPGHPEYRHTTGVETTTGPLGQGCGNSVGMAMAEKWLAARYNRPGFDLFDYHIYTLCGDGDMMEGVASEAASVAGHLKLGNLTWIYDSNRISIEGSTDIAFTENVRRRFEGYGWHVLELMDANDTGDLERLLADAKAETTRPTLIIAHSIIGWGAPHKAGTAAAHGEPLGAEEIRETKKFYGWPEDRSFYVPDGVLAHFQSGLGARGAAASARWLALFAAYLQAHPDLGAEVTAIING--TLPVGWDRGIPTFDADAKGIASRASSGRVLN…
669	GC_00000027		iGEM	3176	7	20	4	0	0.80911	0.975321	0.884475										G	Carbohydrate transport and metabolism	COG0021	Pentose phosphate pathway	M00004|M00007|M00165|M00167|M00611|M00612	Pathway modules; Carbohydrate metabolism; Central carbohydrate metabolism|Pathway modules; Carbohydrate metabolism; Central carbohydrate metabolism|Pathway modules; Energy metabolism; Carbon fixation|Pathway modules; Energy metabolism; Carbon fixation|Signature modules; Module set; Metabolic capacity|Signature modules; Module set; Metabolic capacity	COG0021	Transketolase (TktA) (PDB:1AY0)	tkt_5	Transketolase	M00004|M00007|M00165|M00167|M00611|M00612	Pentose phosphate pathway (Pentose phosphate cycle)|Pentose phosphate pathway, non-oxidative phase, fructose 6P => ribose 5P|Reductive pentose phosphate cycle (Calvin cycle)|Reductive pentose phosphate cycle, glyceraldehyde-3P => ribulose-5P|Oxygenic photosynthesis in plants and cyanobacteria|Anoxygenic photosynthesis in purple bacteria	K00615	transketolase [EC:2.2.1.1]	---MRHIVPAAPDGGGHASASIDQLCINTIRTLSMDGVQKANSGHPGTAMALAPCAYALWRNVMNYDPANPLWPNRDRFVLSIGHASMLLYSLIYLAGVRDVRA-GRVTDAPALTLGDLEQFRQLGSRTPGHPEYRHTTGVETTTGPLGQGCGNSVGMAMAEKWLAARYNRPGFDLFDYHIYTLCGDGDMMEGVASEAASVAGHLKLGNLTWIYDSNRISIEGSTDIAFTENVRRRFEGYGWHVLELMDANDTGDLERLLADAKAETTRPTLIIAHSIIGWGAPHKAGTAAAHGEPLGAEEIRETKKFYGWPEDRSFYVPDGVLAHFQSGLGARGAAASARWLALFAAYLQAHPDLGAEVTAIING--TLPVGWDRGIPTFDADAKGIASRASSGRVLN…
670	GC_00000027		iGEM	258	7	20	4	0	0.80911	0.975321	0.884475										G	Carbohydrate transport and metabolism	COG0021	Pentose phosphate pathway	M00004|M00007|M00165|M00167|M00611|M00612	Pathway modules; Carbohydrate metabolism; Central carbohydrate metabolism|Pathway modules; Carbohydrate metabolism; Central carbohydrate metabolism|Pathway modules; Energy metabolism; Carbon fixation|Pathway modules; Energy metabolism; Carbon fixation|Signature modules; Module set; Metabolic capacity|Signature modules; Module set; Metabolic capacity	COG0021	Transketolase (TktA) (PDB:1AY0)	tkt_1	Transketolase	M00004|M00007|M00165|M00167|M00611|M00612	Pentose phosphate pathway (Pentose phosphate cycle)|Pentose phosphate pathway, non-oxidative phase, fructose 6P => ribose 5P|Reductive pentose phosphate cycle (Calvin cycle)|Reductive pentose phosphate cycle, glyceraldehyde-3P => ribulose-5P|Oxygenic photosynthesis in plants and cyanobacteria|Anoxygenic photosynthesis in purple bacteria	K00615	transketolase [EC:2.2.1.1]	-----------------MPANIDTLCINTIRTLSMDAVQKANSGHPGTAMALAPVAYTLWRDVLNYDPANPLWPNRDRFVLSIGHASMLLYSLIHLAGIRDVRPGGVTHDRPALTLEDLERFRQLDSLTPGHPEYHHTAGVETTTGPLGQGCGNSVGMAIAEKWLAEHYNRDGFRLFDHHVYALCGDGDNMEGVASEAASIAGHLKLGNLTWIYDSNQISIEGSTHIAFTESVHKRFEAYGWHVLELKDANDTGTMRRLLAEAKAETSRPTLIIVHSIIGWGAPHLAGTAEAHGAPLGVEEVRETKKFYGWPEDKDFYVPEGVPEHFQAGIATRGAAASRTWGDLFAAYRARYPAEAAQLDHIFAG--TLPEGWDSGIPVFDADAKGIASRASSGKVLN…
[truncated: 22,545 more rows]
